# Supplementary material for: (1S,3S,8R,9S,10R)-9,10-Ep­oxy-3,7,7,10-tetra­methyl­tri­cyclo­[6.4.0.01,3]dodeca­ne
Source: Acta Crystallogr Sect E Struct Rep Online. 2014 Mar 26;70(Pt 4):o480. doi: 10.1107/S1600536814006230 (PMC3998592; doi:10.1107/S1600536814006230)
Supplement: Supplementary file 1 [file e-70-0o480-sup1.cif]

##############################################################################
#                                                                            #
# This CIF contains the data in a paper accepted for publication in          #
# Acta Crystallographica Section E. It conforms to the requirements of       #
# Notes for Authors for Acta Crystallographica Section E, and has been       #
# peer reviewed under the auspices of the IUCr Commission on Journals.       #
#                                                                            #
# Full details of the Crystallographic Information File format               #
# are given in the paper "The Crystallographic Information File (CIF):       #
# a New Standard Archive File for Crystallography" by S. R. Hall, F. H.      #
# Allen and I. D. Brown [Acta Cryst. (1991), A47, 655-685].                  #
#                                                                            #
# The current version of the core CIF dictionary is obtainable from          #
# ftp://ftp.iucr.org/pub/cif_core.dic.                                       #
#                                                                            #
# Software is freely available for graphical display of the structure(s)     #
# in this CIF. For information consult the CIF software page                 #
# http://www.iucr.org/resources/cif/software.                                #
#                                                                            #
# This file may be used for bona fide research purposes within the           #
# scientific community so long as proper attribution is given to the journal # 
# article from which it was obtained.                                        #
#                                                                            #
##############################################################################
data_I
_database_code_depnum_ccdc_archive 'CCDC 992783'
_audit_creation_method     SHELXL-2013
_chemical_name_systematic
;\
(1<i>S</i>,3<i>S</i>,8<i>R</i>,9<i>S</i>,10<i>R</i>)-9,10-Epoxy-\
3,7,7,10-tetramethyltricyclo[6.4.0.0^1,3^]dodecane
;
_chemical_name_common     ?
_chemical_formula_moiety     'C16 H26 O'
_chemical_formula_sum     'C16 H26 O'
_chemical_formula_iupac     'C16 H26 O'
_chemical_formula_weight     234.37
_chemical_melting_point     ?
_symmetry_cell_setting     monoclinic
_symmetry_space_group_name_H-M     'P 21'
_symmetry_space_group_name_Hall     'P 2yb'
_shelx_space_group_comment
;
The symmetry employed for this shelxl refinement is uniquely defined
by the following loop, which should always be used as a source of
symmetry information in preference to the above space-group names.
They are only intended as comments.
;
loop_
    _space_group_symop_operation_xyz
    'x, y, z'
    '-x, y+1/2, -z'
_cell_length_a     10.5563(10)
_cell_length_b     5.7548(5)
_cell_length_c     11.7096(13)
_cell_angle_alpha     90
_cell_angle_beta     92.777(8)
_cell_angle_gamma     90
_cell_volume     710.52(12)
_cell_formula_units_Z     2
_cell_measurement_reflns_used     1871
_cell_measurement_theta_min     3.8870
_cell_measurement_theta_max     26.4830
_cell_measurement_temperature     180(2)
_exptl_crystal_description     box
_exptl_crystal_colour     colourless
_exptl_crystal_size_max     0.31
_exptl_crystal_size_mid     0.31
_exptl_crystal_size_min     0.25
_exptl_crystal_density_diffrn     1.095
_exptl_crystal_density_meas     ?
_exptl_crystal_density_method     ?
_exptl_crystal_F_000     260
_exptl_absorpt_coefficient_mu     0.066
_exptl_absorpt_correction_type     multi-scan
_exptl_absorpt_process_details
;
(CrysAlis PRO; Agilent, 2012)
;
_exptl_absorpt_correction_T_min     0.767
_exptl_absorpt_correction_T_max     1.0
_exptl_special_details     ?
_diffrn_ambient_temperature     180(2)
_diffrn_radiation_type     MoK\a
_diffrn_radiation_wavelength     0.71073
_diffrn_radiation_source     'Enhance (Mo) X-ray Source'
_diffrn_radiation_monochromator     'graphite'
_diffrn_measurement_device_type     'Agilent Xcalibur Eos Gemini ultra'
_diffrn_measurement_method     '\w scans'
_diffrn_detector_area_resol_mean     16.1978
_diffrn_reflns_number     8241
_diffrn_reflns_av_R_equivalents     0.0546
_diffrn_reflns_theta_min     3.484
_diffrn_reflns_theta_max     26.371
_diffrn_reflns_theta_full     26.400
_diffrn_measured_fraction_theta_max     0.998
_diffrn_measured_fraction_theta_full     0.994
_diffrn_reflns_limit_h_min     -13
_diffrn_reflns_limit_h_max     13
_diffrn_reflns_limit_k_min     -7
_diffrn_reflns_limit_k_max     7
_diffrn_reflns_limit_l_min     -14
_diffrn_reflns_limit_l_max     14
_refine_special_details     ?
_reflns_number_total     2899
_reflns_number_gt     2150
_reflns_threshold_expression     I>2\s(I)
_refine_ls_structure_factor_coef     Fsqd
_refine_ls_matrix_type     full
_refine_ls_R_factor_all     0.0850
_refine_ls_R_factor_gt     0.0540
_refine_ls_wR_factor_gt     0.0867
_refine_ls_wR_factor_ref     0.1049
_refine_ls_goodness_of_fit_ref     1.052
_refine_ls_restrained_S_all     1.052
_refine_ls_number_reflns     2899
_refine_ls_number_parameters     158
_refine_ls_number_restraints     1
_refine_ls_hydrogen_treatment     constr
_refine_ls_weighting_scheme     calc
_refine_ls_weighting_details
                      'w=1/[\s^2^(Fo^2^)+(0.0267P)^2^] where P=(Fo^2^+2Fc^2^)/3'
_atom_sites_solution_hydrogens     geom
_atom_sites_solution_primary     ?
_atom_sites_solution_secondary     ?
_refine_ls_shift/su_max     0.000
_refine_ls_shift/su_mean     0.000
_refine_diff_density_max     0.141
_refine_diff_density_min     -0.205
_refine_ls_extinction_method     none
_refine_ls_extinction_coef     .
loop_
    _atom_type_symbol
    _atom_type_description
    _atom_type_scat_dispersion_real
    _atom_type_scat_dispersion_imag
    _atom_type_scat_source
    'C' 'C' 0.0033 0.0016
                         'International Tables Vol C Tables 4.2.6.8 and 6.1.1.4'
    'H' 'H' 0.0000 0.0000
                         'International Tables Vol C Tables 4.2.6.8 and 6.1.1.4'
    'O' 'O' 0.0106 0.0060
                         'International Tables Vol C Tables 4.2.6.8 and 6.1.1.4'
_computing_data_collection     'CrysAlis PRO (Agilent, 2012)'
_computing_cell_refinement     'CrysAlis PRO (Agilent, 2012)'
_computing_data_reduction     'CrysAlis PRO (Agilent, 2012)'
_computing_structure_solution     'SIR97 (Altomare <i>et al.</i>, 1999)'
_computing_structure_refinement     'SHELXL2013 (Sheldrick, 2008)'
_computing_molecular_graphics
   'ORTEPIII (Burnett & Johnson, 1996) and ORTEP-3 for Windows (Farrugia, 2012)'
_computing_publication_material     'SHELXL2013 (Sheldrick, 2008)'
loop_
    _atom_site_type_symbol
    _atom_site_label
    _atom_site_fract_x
    _atom_site_fract_y
    _atom_site_fract_z
    _atom_site_U_iso_or_equiv
    _atom_site_adp_type
    _atom_site_calc_flag
    _atom_site_occupancy
    _atom_site_disorder_assembly
    _atom_site_disorder_group
    C C1 0.2747(3) 0.7760(5) 0.3324(3) 0.0241(7) Uani d 1 . .
    C C2 0.2251(3) 0.6047(6) 0.4168(3) 0.0334(8) Uani d 1 . .
    H H2A 0.2213 0.4390 0.3941 0.040 Uiso calc 1 . .
    H H2B 0.2461 0.6322 0.4990 0.040 Uiso calc 1 . .
    C C3 0.1336(3) 0.7699(5) 0.3563(3) 0.0276(7) Uani d 1 . .
    C C4 0.0457(3) 0.6751(6) 0.2618(3) 0.0392(9) Uani d 1 . .
    H H4A -0.0380 0.6418 0.2929 0.047 Uiso calc 1 . .
    H H4B 0.0805 0.5271 0.2338 0.047 Uiso calc 1 . .
    C C5 0.0281(3) 0.8450(7) 0.1615(3) 0.0493(11) Uani d 1 . .
    H H5A -0.0017 0.7571 0.0927 0.059 Uiso calc 1 . .
    H H5B -0.0391 0.9578 0.1791 0.059 Uiso calc 1 . .
    C C6 0.1479(3) 0.9792(7) 0.1341(3) 0.0429(9) Uani d 1 . .
    H H6A 0.1271 1.0768 0.0661 0.051 Uiso calc 1 . .
    H H6B 0.1680 1.0860 0.1987 0.051 Uiso calc 1 . .
    C C7 0.2684(3) 0.8433(6) 0.1112(3) 0.0335(8) Uani d 1 . .
    C C8 0.3116(3) 0.6867(5) 0.2160(3) 0.0265(8) Uani d 1 . .
    H H8 0.2675 0.5342 0.2043 0.032 Uiso calc 1 . .
    C C9 0.4518(3) 0.6354(5) 0.2177(3) 0.0295(8) Uani d 1 . .
    H H9 0.4857 0.5925 0.1423 0.035 Uiso calc 1 . .
    C C10 0.5427(3) 0.7440(6) 0.2993(3) 0.0289(8) Uani d 1 . .
    C C11 0.4987(3) 0.9110(5) 0.3879(3) 0.0296(8) Uani d 1 . .
    H H11A 0.5481 1.0566 0.3826 0.036 Uiso calc 1 . .
    H H11B 0.5182 0.8436 0.4645 0.036 Uiso calc 1 . .
    C C12 0.3575(3) 0.9715(5) 0.3781(3) 0.0274(7) Uani d 1 . .
    H H12A 0.3296 1.0162 0.4546 0.033 Uiso calc 1 . .
    H H12B 0.3454 1.1078 0.3272 0.033 Uiso calc 1 . .
    C C13 0.0746(3) 0.9619(6) 0.4244(3) 0.0381(9) Uani d 1 . .
    H H13A 0.0582 1.0970 0.3750 0.057 Uiso calc 1 . .
    H H13B 0.1328 1.0060 0.4885 0.057 Uiso calc 1 . .
    H H13C -0.0054 0.9069 0.4539 0.057 Uiso calc 1 . .
    C C14 0.2449(4) 0.6836(8) 0.0066(3) 0.0551(11) Uani d 1 . .
    H H14A 0.1789 0.5702 0.0227 0.083 Uiso calc 1 . .
    H H14B 0.3235 0.6018 -0.0094 0.083 Uiso calc 1 . .
    H H14C 0.2174 0.7774 -0.0599 0.083 Uiso calc 1 . .
    C C15 0.3718(3) 1.0198(6) 0.0830(3) 0.0460(10) Uani d 1 . .
    H H15A 0.3407 1.1195 0.0198 0.069 Uiso calc 1 . .
    H H15B 0.4478 0.9367 0.0608 0.069 Uiso calc 1 . .
    H H15C 0.3928 1.1157 0.1505 0.069 Uiso calc 1 . .
    C C16 0.6798(3) 0.7660(7) 0.2706(3) 0.0460(10) Uani d 1 . .
    H H16A 0.7340 0.7499 0.3406 0.069 Uiso calc 1 . .
    H H16B 0.6939 0.9186 0.2363 0.069 Uiso calc 1 . .
    H H16C 0.7007 0.6438 0.2164 0.069 Uiso calc 1 . .
    O O1 0.50267(19) 0.5041(4) 0.31494(19) 0.0350(6) Uani d 1 . .
loop_
    _atom_site_aniso_label
    _atom_site_aniso_U_11
    _atom_site_aniso_U_22
    _atom_site_aniso_U_33
    _atom_site_aniso_U_12
    _atom_site_aniso_U_13
    _atom_site_aniso_U_23
    C1 0.0183(15) 0.0264(17) 0.0278(18) -0.0012(14) 0.0043(13) -0.0014(15)
    C2 0.0307(19) 0.0345(19) 0.035(2) 0.0008(16) 0.0051(15) 0.0065(16)
    C3 0.0200(16) 0.0298(18) 0.0331(19) -0.0018(15) 0.0035(14) 0.0032(16)
    C4 0.0207(18) 0.044(2) 0.053(3) -0.0058(16) 0.0012(16) -0.0024(19)
    C5 0.032(2) 0.063(3) 0.051(3) 0.006(2) -0.0125(18) -0.001(2)
    C6 0.039(2) 0.052(2) 0.036(2) 0.008(2) -0.0060(16) 0.012(2)
    C7 0.036(2) 0.040(2) 0.0245(19) 0.0031(17) -0.0014(15) 0.0003(16)
    C8 0.0259(18) 0.0267(18) 0.0267(19) -0.0016(14) 0.0000(14) -0.0050(14)
    C9 0.0309(19) 0.0325(19) 0.0254(19) 0.0047(16) 0.0049(14) 0.0018(16)
    C10 0.0229(17) 0.0339(19) 0.0299(19) 0.0008(16) 0.0008(14) 0.0046(16)
    C11 0.0251(17) 0.034(2) 0.0295(19) -0.0038(14) -0.0014(14) -0.0024(15)
    C12 0.0281(18) 0.0302(17) 0.0242(18) -0.0042(16) 0.0028(13) -0.0060(15)
    C13 0.0273(19) 0.036(2) 0.052(2) 0.0061(16) 0.0123(16) -0.0024(18)
    C14 0.065(3) 0.069(3) 0.030(2) 0.006(2) -0.0101(19) -0.010(2)
    C15 0.055(2) 0.046(2) 0.037(2) 0.002(2) 0.0087(17) 0.0144(18)
    C16 0.0251(19) 0.071(3) 0.043(2) 0.000(2) 0.0038(16) -0.001(2)
    O1 0.0302(13) 0.0314(12) 0.0433(15) 0.0050(12) 0.0011(10) 0.0018(12)
_geom_special_details
;
All e.s.d.'s (except the e.s.d. in the dihedral angle between two l.s. planes)
are estimated using the full covariance matrix. The cell e.s.d.'s are taken
into account individually in the estimation of e.s.d.'s in distances, angles
and torsion angles; correlations between e.s.d.'s in cell parameters are only
used when they are defined by crystal symmetry. An approximate (isotropic)
treatment of cell e.s.d.'s is used for estimating e.s.d.'s involving l.s.
planes.
;
loop_
    _geom_bond_atom_site_label_1
    _geom_bond_atom_site_label_2
    _geom_bond_site_symmetry_2
    _geom_bond_distance
    _geom_bond_publ_flag
    C1 C12 . 1.507(4) ?
    C1 C2 . 1.508(4) ?
    C1 C8 . 1.525(4) ?
    C1 C3 . 1.529(4) ?
    C2 C3 . 1.507(4) ?
    C2 H2A . 0.9900 ?
    C2 H2B . 0.9900 ?
    C3 C4 . 1.511(5) ?
    C3 C13 . 1.514(4) ?
    C4 C5 . 1.533(5) ?
    C4 H4A . 0.9900 ?
    C4 H4B . 0.9900 ?
    C5 C6 . 1.529(5) ?
    C5 H5A . 0.9900 ?
    C5 H5B . 0.9900 ?
    C6 C7 . 1.528(4) ?
    C6 H6A . 0.9900 ?
    C6 H6B . 0.9900 ?
    C7 C15 . 1.538(5) ?
    C7 C14 . 1.541(5) ?
    C7 C8 . 1.573(4) ?
    C8 C9 . 1.508(4) ?
    C8 H8 . 1.0000 ?
    C9 O1 . 1.448(4) ?
    C9 C10 . 1.462(4) ?
    C9 H9 . 1.0000 ?
    C10 O1 . 1.458(4) ?
    C10 C11 . 1.504(4) ?
    C10 C16 . 1.507(4) ?
    C11 C12 . 1.530(4) ?
    C11 H11A . 0.9900 ?
    C11 H11B . 0.9900 ?
    C12 H12A . 0.9900 ?
    C12 H12B . 0.9900 ?
    C13 H13A . 0.9800 ?
    C13 H13B . 0.9800 ?
    C13 H13C . 0.9800 ?
    C14 H14A . 0.9800 ?
    C14 H14B . 0.9800 ?
    C14 H14C . 0.9800 ?
    C15 H15A . 0.9800 ?
    C15 H15B . 0.9800 ?
    C15 H15C . 0.9800 ?
    C16 H16A . 0.9800 ?
    C16 H16B . 0.9800 ?
    C16 H16C . 0.9800 ?
loop_
    _geom_angle_atom_site_label_1
    _geom_angle_atom_site_label_2
    _geom_angle_atom_site_label_3
    _geom_angle_site_symmetry_1
    _geom_angle_site_symmetry_3
    _geom_angle
    _geom_angle_publ_flag
    C12 C1 C2 . . 118.0(3) ?
    C12 C1 C8 . . 113.6(2) ?
    C2 C1 C8 . . 118.5(3) ?
    C12 C1 C3 . . 120.4(2) ?
    C2 C1 C3 . . 59.52(19) ?
    C8 C1 C3 . . 116.7(3) ?
    C3 C2 C1 . . 60.9(2) ?
    C3 C2 H2A . . 117.7 ?
    C1 C2 H2A . . 117.7 ?
    C3 C2 H2B . . 117.7 ?
    C1 C2 H2B . . 117.7 ?
    H2A C2 H2B . . 114.8 ?
    C2 C3 C4 . . 118.3(3) ?
    C2 C3 C13 . . 118.9(3) ?
    C4 C3 C13 . . 113.3(3) ?
    C2 C3 C1 . . 59.5(2) ?
    C4 C3 C1 . . 116.3(3) ?
    C13 C3 C1 . . 120.6(3) ?
    C3 C4 C5 . . 112.2(3) ?
    C3 C4 H4A . . 109.2 ?
    C5 C4 H4A . . 109.2 ?
    C3 C4 H4B . . 109.2 ?
    C5 C4 H4B . . 109.2 ?
    H4A C4 H4B . . 107.9 ?
    C6 C5 C4 . . 114.3(3) ?
    C6 C5 H5A . . 108.7 ?
    C4 C5 H5A . . 108.7 ?
    C6 C5 H5B . . 108.7 ?
    C4 C5 H5B . . 108.7 ?
    H5A C5 H5B . . 107.6 ?
    C7 C6 C5 . . 118.9(3) ?
    C7 C6 H6A . . 107.6 ?
    C5 C6 H6A . . 107.6 ?
    C7 C6 H6B . . 107.6 ?
    C5 C6 H6B . . 107.6 ?
    H6A C6 H6B . . 107.0 ?
    C6 C7 C15 . . 107.8(3) ?
    C6 C7 C14 . . 110.0(3) ?
    C15 C7 C14 . . 108.2(3) ?
    C6 C7 C8 . . 111.6(3) ?
    C15 C7 C8 . . 111.3(3) ?
    C14 C7 C8 . . 107.9(3) ?
    C9 C8 C1 . . 110.3(3) ?
    C9 C8 C7 . . 111.7(2) ?
    C1 C8 C7 . . 115.3(2) ?
    C9 C8 H8 . . 106.3 ?
    C1 C8 H8 . . 106.3 ?
    C7 C8 H8 . . 106.3 ?
    O1 C9 C10 . . 60.14(19) ?
    O1 C9 C8 . . 116.1(2) ?
    C10 C9 C8 . . 122.5(3) ?
    O1 C9 H9 . . 115.5 ?
    C10 C9 H9 . . 115.5 ?
    C8 C9 H9 . . 115.5 ?
    O1 C10 C9 . . 59.45(19) ?
    O1 C10 C11 . . 114.7(2) ?
    C9 C10 C11 . . 120.6(3) ?
    O1 C10 C16 . . 113.3(3) ?
    C9 C10 C16 . . 119.9(3) ?
    C11 C10 C16 . . 115.6(3) ?
    C10 C11 C12 . . 115.2(3) ?
    C10 C11 H11A . . 108.5 ?
    C12 C11 H11A . . 108.5 ?
    C10 C11 H11B . . 108.5 ?
    C12 C11 H11B . . 108.5 ?
    H11A C11 H11B . . 107.5 ?
    C1 C12 C11 . . 113.8(2) ?
    C1 C12 H12A . . 108.8 ?
    C11 C12 H12A . . 108.8 ?
    C1 C12 H12B . . 108.8 ?
    C11 C12 H12B . . 108.8 ?
    H12A C12 H12B . . 107.7 ?
    C3 C13 H13A . . 109.5 ?
    C3 C13 H13B . . 109.5 ?
    H13A C13 H13B . . 109.5 ?
    C3 C13 H13C . . 109.5 ?
    H13A C13 H13C . . 109.5 ?
    H13B C13 H13C . . 109.5 ?
    C7 C14 H14A . . 109.5 ?
    C7 C14 H14B . . 109.5 ?
    H14A C14 H14B . . 109.5 ?
    C7 C14 H14C . . 109.5 ?
    H14A C14 H14C . . 109.5 ?
    H14B C14 H14C . . 109.5 ?
    C7 C15 H15A . . 109.5 ?
    C7 C15 H15B . . 109.5 ?
    H15A C15 H15B . . 109.5 ?
    C7 C15 H15C . . 109.5 ?
    H15A C15 H15C . . 109.5 ?
    H15B C15 H15C . . 109.5 ?
    C10 C16 H16A . . 109.5 ?
    C10 C16 H16B . . 109.5 ?
    H16A C16 H16B . . 109.5 ?
    C10 C16 H16C . . 109.5 ?
    H16A C16 H16C . . 109.5 ?
    H16B C16 H16C . . 109.5 ?
    C9 O1 C10 . . 60.41(19) ?
_shelx_hkl_checksum     71564
_shelx_hkl_file
;
   0  -7   0-12.6884 57.8238   4 0.43064-0.43080-0.43230-0.43175 0.81226-0.81157
   0  -7   0-18.5914 142.515   1 0.55424-0.55465-0.43119-0.43119-0.68453 0.68395
   0  -7  -1 56.1134 109.015   4 0.37764-0.38071-0.49075-0.37324 0.80273-0.86270
   0  -7   1 175.426 137.542   4 0.47624-0.47350-0.37712-0.48697 0.81648-0.75514
   0  -7  -1 244.473 182.913   1 0.53776-0.54109-0.38241-0.48001-0.72470 0.66349
   0  -7   1-56.0044 198.081   1 0.56844-0.56592-0.47837-0.38397-0.64128 0.70134
   0  -7   2 1692.77 558.229   1 0.58018-0.57474-0.52337-0.33893-0.59548 0.71617
   0  -7  -2 1097.84 429.083   1 0.51928-0.52554-0.33274-0.52971-0.76132 0.63948
   0  -7  -2 1167.44 403.138   4 0.31698-0.32295-0.55116-0.31279 0.78654-0.90716
   0  -7   2 1179.20 466.704   4 0.51494-0.50930-0.32617-0.53798 0.81671-0.69471
   0  -7  -3 490.753 290.812   4 0.24906-0.25793-0.61155-0.25235 0.76250-0.94378
   0  -7   3 157.888 205.638   1 0.58939-0.58103-0.56576-0.29649-0.54765 0.72897
   0  -7   4 413.522 320.176   1 0.59608-0.58479-0.60526-0.25695-0.49829 0.74024
   0  -7   5-173.565 182.044   1 0.60030-0.58609-0.64171-0.22046-0.44785 0.75044
   0  -6   0 1433.73 431.611   4 0.48138-0.48152-0.37059-0.37002 0.81670-0.81611
   0  -6   0 1486.74 437.475   1 0.53314-0.53350-0.36959-0.36959-0.73454 0.73405
   0  -6   1 3277.06 673.938   1 0.55334-0.55076-0.42838-0.31075-0.68696 0.74710
   0  -6  -1 3354.31 670.367   4 0.42438-0.42742-0.43950-0.30106 0.81138-0.87145
   0  -6   1 3398.75 676.380   4 0.52924-0.52647-0.30626-0.43440 0.81591-0.75466
   0  -6   2 100.677 74.6338   1 0.56995-0.56446-0.48379-0.25531-0.63601 0.75678
   0  -6  -2 211.293 169.622   4 0.35784-0.36379-0.51118-0.22933 0.79803-0.91875
   0  -6   3 1303.81 427.322   1 0.58295-0.57453-0.53521-0.20384-0.58260 0.76400
   0  -6  -3 840.352 329.624   4 0.28223-0.29108-0.58295-0.15751 0.77498-0.95635
   0  -6  -4 900.092 321.138   4 0.19816-0.20991-0.65225-0.08817 0.74079-0.98282
   0  -6   4 880.264 307.462   2 0.91227-0.90089-0.40734-0.33208 0.00646 0.23604
   0  -6   4 1036.13 420.739   1 0.59243-0.58109-0.58231-0.15670-0.52758 0.76961
   0  -6   5 26.1315 54.9338   1 0.59862-0.58435-0.62499-0.11399-0.47164 0.77431
   0  -6   5 281.790 188.860   2 0.90857-0.89425-0.41716-0.32227 0.03578 0.26732
   0  -6  -5 203.187 140.598   4 0.10696-0.12162-0.71618-0.02418 0.69455-0.99724
   0  -6   6 165.393 153.563   2 0.90386-0.88660-0.42679-0.31264 0.06579 0.29791
   0  -6   6 40.8414 50.1171   1 0.60176-0.58457-0.66328-0.07565-0.41536 0.77865
   0  -6   7 67.6144 126.941   1 0.60214-0.58203-0.69737-0.04153-0.35915 0.78308
   0  -6   7 185.901 159.833   2 0.89809-0.87788-0.43617-0.30328 0.09633 0.32797
   0  -6  -8 152.197 135.334   3-0.70911 0.68557-0.04563-0.69435-0.73720 0.25139
   0  -6   8 57.7559 161.311   2 0.89122-0.86808-0.44523-0.29422 0.12730 0.35761
   0  -6   9 586.322 354.813   2 0.88324-0.85715-0.45393-0.28553 0.15860 0.38690
   0  -6  -9 167.397 198.016   3-0.72283 0.69635-0.03703-0.70299-0.72429 0.17780
   0  -6 -10 246.760 283.829   3-0.73121 0.70179-0.03166-0.70839-0.71609 0.10892
   0  -5   0-264.516 137.208   3-0.08171 0.08170-0.30822-0.30822-0.95082 0.95048
   0  -5   0 51.1751 64.6628   2 0.90706-0.90739-0.30808-0.30808-0.24196 0.24205
   0  -5  -1 342.148 127.173   2 0.89653-0.89981-0.28180-0.33435-0.29740 0.23689
   0  -5   1 250.897 153.699   1 0.53771-0.53508-0.38228-0.23367-0.72480 0.78502
   0  -5   1 334.903 155.539   2 0.91341-0.91079-0.33004-0.28613-0.19287 0.25356
   0  -5  -1 210.222 155.494   4 0.46432-0.46734-0.39202-0.22511 0.81577-0.87593
   0  -5  -1 160.861 68.1112   3-0.34823 0.34528-0.21997-0.39649-0.92717 0.86616
   0  -5   2 7286.79 925.357   1 0.56046-0.55490-0.45112-0.16479-0.66682 0.78767
   0  -5   2 7795.31 789.531   2 0.91686-0.91131-0.34911-0.26706-0.14791 0.26920
   0  -5  -2 6727.14 837.188   4 0.38871-0.39464-0.47900-0.13808 0.80510-0.92592
   0  -5  -2 7282.01 535.701   2 0.87922-0.88543-0.24859-0.36754-0.36291 0.24180
   0  -5  -2 7198.65 667.429   3-0.51512 0.50923-0.14934-0.46716-0.86808 0.74639
   0  -5  -3 3064.19 544.187   4 0.30122-0.31004-0.56582-0.05121 0.78149-0.96296
   0  -5   3 4011.44 610.320   2 0.91811-0.90961-0.36612-0.25006-0.10574 0.28762
   0  -5  -3 3664.49 522.656   3-0.62034 0.61151-0.09672-0.51981-0.80756 0.62520
   0  -5   3 3184.01 657.636   1 0.57780-0.56932-0.51362-0.10224-0.60581 0.78730
   0  -5   4 1002.46 360.804   1 0.59010-0.57870-0.56946-0.04636-0.54324 0.78535
   0  -5   4 830.044 290.019   2 0.91754-0.90609-0.38157-0.23462-0.06552 0.30800
   0  -5  -4 1471.77 432.190   4 0.20391-0.21564-0.64783 0.03085 0.74339-0.98552
   0  -5  -4 837.775 261.834   3-0.68795 0.67617-0.05850-0.55807-0.75594 0.51290
   0  -5  -5 1347.28 367.771   3-0.73214 0.71743-0.03106-0.58553-0.71516 0.41145
   0  -5   5 1237.40 417.273   1 0.59788-0.58355-0.61874 0.00296-0.48024 0.78299
   0  -5  -5 1438.31 386.731   4 0.09870-0.11333-0.72143 0.10450 0.68992-0.99270
   0  -5   5 1363.48 406.258   2 0.91537-0.90098-0.39576-0.22044-0.02671 0.32980
   0  -5   6 45.7399 72.5145   2 0.91175-0.89442-0.40890-0.20731 0.01104 0.35265
   0  -5   6 258.328 262.694   1 0.60169-0.58444-0.66182 0.04608-0.41763 0.78101
   0  -5  -6-103.020 115.590   3-0.76127 0.74361-0.01167-0.60496-0.68449 0.32010
   0  -5   7 235.164 116.061   1 0.60209-0.58191-0.69919 0.08349-0.35596 0.77997
   0  -5   7-35.5266 149.062   2 0.90677-0.88650-0.42112-0.19509 0.04798 0.37630
   0  -5   8 350.825 225.170   2 0.90047-0.87726-0.43253-0.18369 0.08431 0.40057
   0  -5   9 49.6752 165.974   2 0.89290-0.86674-0.44318-0.17305 0.12016 0.42533
   0  -5  10 368.737 319.991   2 0.88405-0.85495-0.45312-0.16312 0.15561 0.45047
   0  -5  11 725.435 405.290   2 0.87393-0.84188-0.46238-0.15387 0.19076 0.47592
   0  -4   0 7467.08 499.024   3-0.27609 0.27609-0.24657-0.24657-0.94139 0.94112
   0  -4   0 7045.56 573.587   2 0.87797-0.87823-0.24646-0.24646-0.36696 0.36703
   0  -4   1 1654.97 303.710   2 0.89831-0.89563-0.28576-0.20718-0.28926 0.34993
   0  -4  -1 1095.94 180.915   2 0.84184-0.84505-0.19335-0.29956-0.46222 0.40169
   0  -4  -1 2067.60 416.457   4 0.49627-0.49927-0.35126-0.14243 0.81702-0.87728
   0  -4  -1 1668.90 258.648   3-0.52607 0.52313-0.14419-0.34899-0.86273 0.80178
   0  -4   1 1635.35 206.229   3 0.14312-0.14018-0.36261-0.13050-0.91306 0.97347
   0  -4   1 1496.40 360.664   1 0.52318-0.52049-0.34287-0.14987-0.75418 0.81448
   0  -4  -2 1676.46 238.921   2 0.77681-0.78296-0.11876-0.37414-0.57988 0.45875
   0  -4  -2 1534.53 299.869   3-0.66632 0.66043-0.07117-0.42204-0.77374 0.65212
   0  -4   2 1578.86 322.908   2 0.90974-0.90412-0.31638-0.17656-0.22371 0.34498
   0  -4   2 1752.70 405.527   1 0.55384-0.54822-0.42994-0.06276-0.68561 0.80654
   0  -4  -2 1391.94 326.848   4 0.40559-0.41149-0.46064-0.03301 0.80834-0.92925
   0  -4   3 10218.8 881.902   2 0.91571-0.90715-0.34138-0.15156-0.16640 0.34827
   0  -4  -3 8791.60 840.111   4 0.29874-0.30754-0.56809 0.07450 0.78067-0.96224
   0  -4   3 9813.40 993.749   1 0.57594-0.56740-0.50627 0.01361-0.61344 0.79501
   0  -4  -3 10257.8 824.295   3-0.74643 0.73760-0.02169-0.47156-0.70053 0.51823
   0  -4  -4 3542.07 546.426   4 0.18019-0.19189-0.66574 0.17219 0.73240-0.97463
   0  -4  -4 2711.07 286.291   2 0.78117-0.79321-0.50485 0.01196 0.40430-0.64663
   0  -4   4 3088.18 519.141   2 0.91800-0.90649-0.36254-0.13042-0.11478 0.35725
   0  -4   4 3262.02 612.423   1 0.59055-0.57909-0.57185 0.07923-0.54036 0.78256
   0  -4  -5 9967.68 907.532   4 0.05489-0.06950-0.74777 0.25427 0.66415-0.96703
   0  -4   5 10786.8 1029.27   2 0.91759-0.90314-0.38094-0.11203-0.06720 0.37027
   0  -4   5 11129.3 1126.11   1 0.59890-0.58451-0.62746 0.13488-0.46819 0.77102
   0  -4   6 2803.70 608.395   1 0.60216-0.58485-0.67424 0.18170-0.39799 0.76145
   0  -4   6 3301.52 610.234   2 0.91504-0.89765-0.39724-0.09573-0.02254 0.38621
   0  -4  -6 2810.86 439.429   4-0.06937 0.05186-0.80914 0.31569 0.58019-0.94373
   0  -4   7 69.8001 181.751   1 0.60135-0.58111-0.71337 0.22086-0.33031 0.75441
   0  -4  -7-152.543 194.666   4-0.18557 0.16515-0.84845 0.35505 0.48697-0.91117
   0  -4   7 75.6544 134.699   2 0.91068-0.89035-0.41190-0.08108 0.01993 0.40434
   0  -4  -8 1949.85 441.924   4-0.29037 0.26705-0.86778 0.37443 0.38976-0.87461
   0  -4   8 1032.18 366.277   2 0.90472-0.88144-0.42520-0.06779 0.06074 0.42413
   0  -4  -9 1043.52 352.702   4-0.38273 0.35651-0.87029 0.37699 0.29226-0.83776
   0  -4   9-62.3385 145.273   2 0.89727-0.87105-0.43734-0.05566 0.10025 0.44521
   0  -4  10 606.220 312.089   2 0.88843-0.85926-0.44847-0.04454 0.13876 0.46731
   0  -4  11 151.893 173.453   2 0.87821-0.84610-0.45868-0.03434 0.17644 0.49023
   0  -4  12 1165.62 511.609   2 0.86665-0.83160-0.46804-0.02499 0.21347 0.51379
   0  -3   0 36.3067 70.6342   2 0.83522-0.83542-0.18485-0.18485-0.47655 0.47660
   0  -3   0-27.1396 39.6510   3-0.43508 0.43508-0.18493-0.18493-0.90136 0.90116
   0  -3  -1 2652.78 274.945   2 0.74509-0.74823-0.08749-0.28219-0.62417 0.56363
   0  -3  -1 2901.41 365.499   7-0.57520 0.57242-0.05128-0.31837-0.84460 0.78397
   0  -3  -1 2336.84 277.764   3-0.67776 0.67481-0.06452-0.30537-0.76449 0.70361
   0  -3   1 2853.72 350.531   2 0.87954-0.87679-0.24914-0.12056-0.36187 0.42252
   0  -3   1 2424.96 208.956   3 0.05377-0.05083-0.34313-0.02669-0.93422 0.99470
   0  -3  -1 3734.19 493.386   4 0.51637-0.51935-0.32420-0.04606 0.81665-0.87701
   0  -3  -2 900.920 197.933   7-0.45203 0.44616 0.09345-0.46309-0.90898 0.78773
   0  -3   2 974.663 264.431   1 0.55374-0.54807-0.42964 0.06013-0.68587 0.80689
   0  -3  -2 911.728 211.233   4 0.39742-0.40329-0.46960 0.09939 0.80683-0.92784
   0  -3   2 835.709 200.186   2 0.90178-0.89609-0.29396-0.07575-0.27217 0.39342
   0  -3  -3 9516.42 763.176   4 0.25629-0.26507-0.60545 0.23529 0.76534-0.94701
   0  -3  -3 9454.09 659.355   7-0.31391 0.30495 0.23086-0.60051-0.93579 0.75392
   0  -3   3 9390.36 864.769   1 0.58004-0.57145-0.52280 0.15333-0.59609 0.77774
   0  -3   3 9623.25 789.310   2 0.91277-0.90414-0.32739-0.04232-0.19892 0.38077
   0  -3  -3 8732.69 467.276   2 0.64963-0.65866-0.51817 0.14850 0.58697-0.76871
   0  -3   4 23220.8 1325.74   2 0.91739-0.90582-0.35382-0.01591-0.13645 0.37890
   0  -3  -4 21654.9 810.033   2 0.80744-0.81941-0.49738 0.12772 0.35551-0.59786
   0  -3   4 22658.7 1395.30   1 0.59495-0.58343-0.59767 0.22824-0.50818 0.75045
   0  -3  -4 23314.7 1192.08   4 0.10424-0.11592-0.71792 0.34781 0.69304-0.93536
   0  -3  -5 9549.68 754.878   4-0.04580 0.03122-0.79901 0.42895 0.59735-0.90033
   0  -3   5 10006.7 920.525   2 0.91796-0.90345-0.37563 0.00589-0.08122 0.38427
   0  -3  -5 8978.18 587.084   2 0.87551-0.89043-0.46104 0.09139 0.18554-0.48849
   0  -3   5 10871.3 1011.94   1 0.60144-0.58700-0.65725 0.28787-0.42466 0.72757
   0  -3   6 4968.82 713.600   1 0.60187-0.58450-0.70456 0.33522-0.34641 0.70995
   0  -3   6 5065.21 705.002   2 0.91569-0.89823-0.39422 0.02447-0.03103 0.39468
   0  -3  -6 4752.53 471.295   2 0.90425-0.92210-0.42608 0.05644 0.06353-0.42708
   0  -3  -6 5207.18 585.984   4-0.18055 0.16306-0.84713 0.47712 0.49130-0.85494
   0  -3  -7 6405.21 688.317   4-0.29583 0.27544-0.86833 0.49836 0.38432-0.80862
   0  -3   7 6718.04 874.455   2 0.91122-0.89082-0.41043 0.04068 0.01556 0.40869
   0  -3   8 1226.91 362.405   2 0.90493-0.88158-0.42480 0.05504 0.05947 0.42538
   0  -3  -8 2032.77 384.441   4-0.39231 0.36902-0.86966 0.49975 0.28143-0.76638
   0  -3  -9-243.682 195.292   4-0.47288 0.44669-0.85674 0.48687 0.18407-0.72967
   0  -3   9 82.9007 119.365   2 0.89704-0.87075-0.43768 0.06791 0.10137 0.44408
   0  -3  10 219.075 188.124   2 0.88768-0.85845-0.44930 0.07952 0.14172 0.46433
   0  -3 -10 660.934 257.220   4-0.53797 0.50887-0.83435 0.46453 0.09570-0.70196
   0  -3 -11 918.914 339.751   4-0.59252 0.56052-0.80465 0.43488 0.01272-0.67964
   0  -3  11 274.959 205.730   2 0.87692-0.84474-0.45983 0.09004 0.18085 0.48580
   0  -3 -12 407.562 228.059   7-0.77960 0.74287-0.61684 0.24718-0.14424-0.58325
   0  -3  12 518.839 354.330   2 0.86480-0.82968-0.46938 0.09958 0.21900 0.50825
   0  -3 -13 852.601 326.384   7-0.78842 0.74860-0.59255 0.22289-0.20283-0.58529
   0  -3  13 1085.96 492.471   2 0.85132-0.81326-0.47802 0.10822 0.25637 0.53148
   0  -2   0 4271.78 357.012   7-0.62815 0.62835-0.12321-0.12322-0.79918 0.79917
   0  -2   0 4448.61 321.992   2 0.78113-0.78127-0.12323-0.12323-0.57332 0.57335
   0  -2   0 4285.68 271.514   3-0.56906 0.56906-0.12329-0.12329-0.83971 0.83957
   0  -2   0 2410.49 484.043   9 0.98982-0.99142-0.12265-0.12282-0.00328 0.00337
   0  -2  -1 5321.21 390.662   7-0.45254 0.44965 0.09290-0.33933-0.90881 0.84818
   0  -2   1 4596.82 457.510   1 0.51432-0.51151-0.32009 0.07374-0.77000 0.83047
   0  -2   1 5009.23 421.488   7-0.72907 0.73236-0.29184 0.04541-0.65514 0.71576
   0  -2  -1 5061.08 536.496   9 0.98894-0.99399-0.12925-0.11620-0.00326-0.05720
   0  -2   1 5466.54 415.533   2 0.86707-0.86426-0.22893-0.01754-0.39956 0.46020
   0  -2   1 4590.12 244.285   3 0.11670-0.11376-0.35715 0.11061-0.92017 0.98071
   0  -2  -1 5310.96 481.524   4 0.51073-0.51368-0.33192 0.08509 0.81685-0.87731
   0  -2   1 4972.62 546.194   9 0.98870-0.98684-0.13100-0.11450-0.00326 0.06389
   0  -2  -2 23782.9 1144.70   9 0.98549-0.99400-0.15246-0.09297-0.00320-0.11780
   0  -2  -2 24460.7 862.003   7-0.22770 0.22172 0.30678-0.55322-0.93458 0.81333
   0  -2   2 24014.7 995.193   5-0.79696 0.80283-0.39563 0.14887-0.49329 0.61461
   0  -2   2 22495.1 1147.10   9 0.98499-0.97968-0.15554-0.08997-0.00320 0.12438
   0  -2  -2 23598.7 974.828   4 0.32716-0.33301-0.54147 0.29470 0.78962-0.91073
   0  -2   2 24267.7 1006.73   7-0.77612 0.78249-0.40834 0.16191-0.51889 0.64013
   0  -2   2 23140.0 1099.58   1 0.56655-0.56081-0.47171 0.22540-0.64767 0.76877
   0  -2   2 23614.3 986.373   2 0.90034-0.89459-0.29048 0.04400-0.27946 0.40070
   0  -2   3 4581.11 487.415   2 0.91363-0.90493-0.33098 0.08449-0.19070 0.37254
   0  -2  -3 4832.67 500.929   9 0.97861-0.99058-0.19063-0.05477-0.00311-0.17845
   0  -2   3 4644.20 505.720   9 0.97756-0.96879-0.19582-0.04971-0.00309 0.18482
   0  -2   3 4666.96 438.319   5-0.69625 0.70500-0.55215 0.30537-0.49063 0.67258
   0  -2   3 4269.57 503.530   1 0.59219-0.58354-0.58094 0.33467-0.52928 0.71101
   0  -2  -3 4717.31 454.378   4 0.12090-0.12965-0.70713 0.46041 0.70221-0.88398
   0  -2  -3 4190.77 311.867   2 0.76525-0.77421-0.50833 0.26190 0.43121-0.61297
   0  -2   4 52119.4 1827.57   2 0.91790-0.90626-0.36047 0.11397-0.11998 0.36241
   0  -2  -4 52989.5 1688.88   9 0.96687-0.98229-0.24219-0.00320-0.00297-0.23913
   0  -2   4 50291.7 1447.79   5-0.55705 0.56866-0.70265 0.45586-0.46802 0.71061
   0  -2  -4 50612.8 1276.86   2 0.85939-0.87130-0.47306 0.22663 0.23452-0.47689
   0  -2   4 53822.4 1894.69   1 0.60152-0.58994-0.65850 0.41227-0.42275 0.66511
   0  -2   4 53353.3 1705.91   9 0.96517-0.95294-0.24877 0.00321-0.00296 0.24523
   0  -2  -4 53614.9 1540.37   4-0.07272 0.06106-0.81052 0.56384 0.57771-0.82013
   0  -2  -5 4716.71 498.793   9 0.94737-0.96625-0.30881 0.06345-0.00280-0.29985
   0  -2   5 4996.79 522.868   9 0.94481-0.92913-0.31647 0.07089-0.00278 0.30560
   0  -2  -5 4935.80 453.648   2 0.89622-0.91106-0.43882 0.19240 0.10524-0.40820
   0  -2  -5 5246.22 517.672   4-0.22966 0.21510-0.85855 0.61193 0.44767-0.75076
   0  -2   5 5692.06 651.262   2 0.91733-0.90275-0.38355 0.13704-0.06021 0.36324
   0  -2  -6 3043.77 389.534   9 0.91636-0.93869-0.39054 0.14520-0.00257-0.36063
   0  -2  -6 3514.71 450.660   4-0.35178 0.33431-0.87112 0.62454 0.32629-0.69003
   0  -2   6 3295.87 540.536   2 0.91371-0.89619-0.40253 0.15602-0.00749 0.37112
   0  -2  -6 3184.08 409.597   2 0.91163-0.92942-0.40927 0.16286 0.01212-0.37569
   0  -2   6 2740.55 378.850   9 0.91274-0.89360-0.39888 0.15328-0.00255 0.36592
   0  -2   7 383.424 222.677   2 0.90790-0.88743-0.41869 0.17217 0.04047 0.38376
   0  -2   7 318.152 135.001   9 0.86358-0.84099-0.49589 0.25027-0.00226 0.42618
   0  -2  -7 66.4345 105.648   4-0.44531 0.42494-0.86281 0.61627 0.21872-0.64312
   0  -2  -7 267.196 119.570   9 0.86841-0.89419-0.48742 0.24210-0.00229-0.42146
   0  -2   8 583.930 257.803   2 0.90033-0.87692-0.43276 0.18623 0.08507 0.39976
   0  -2  -8 354.410 155.459   4-0.51639 0.49312-0.84315 0.59667 0.12611-0.61116
   0  -2  -9 2132.77 424.295   4-0.57341 0.54723-0.81640 0.56997 0.04289-0.58859
   0  -2   9 2350.30 555.977   2 0.89124-0.86488-0.44521 0.19867 0.12723 0.41820
   0  -2 -10 547.566 220.217   7-0.76985 0.73919-0.63515 0.38871-0.09503-0.51122
   0  -2  10 769.248 332.589   2 0.88076-0.85146-0.45633 0.20979 0.16756 0.43847
   0  -2 -11 1266.49 367.903   7-0.78098 0.74723-0.61370 0.36726-0.15218-0.51468
   0  -2  11 1227.40 449.734   2 0.86895-0.83671-0.46632 0.21977 0.20648 0.46015
   0  -2  12 337.655 258.905   2 0.85585-0.82066-0.47531 0.22875 0.24431 0.48293
   0  -2 -12 310.838 213.861   7-0.78870 0.75187-0.59155 0.34511-0.20510-0.52239
   0  -2  13 1188.77 447.736   2 0.84144-0.80331-0.48338 0.23681 0.28126 0.50657
   0  -2 -13 930.285 359.702   7-0.79360 0.75369-0.56868 0.32224-0.25477-0.53334
   0  -2 -14 1543.16 471.078   7-0.79608 0.75308-0.54504 0.29860-0.30189-0.54685
   0  -2  14 1471.96 577.359   2 0.82570-0.78463-0.49060 0.24402 0.31751 0.53092
   0  -2 -15 253.852 237.679   7-0.79636 0.75028-0.52056 0.27412-0.34701-0.56236
   0  -1   0 41.5854 74.9032   9 0.99601-0.99681-0.05917-0.06357-0.00343 0.00348
   0  -1   0-78.7515 30.3932   2 0.71696-0.71703-0.06162-0.06162-0.65870 0.65872
   0  -1  -1 319125. 2488.80   4 0.39420-0.39712-0.47309 0.34971 0.80620-0.86676
   0  -1  -1 328286. 3094.71   9 0.99501-0.99927-0.07295-0.04976-0.00340-0.05710
   0  -1   1 317509. 2786.65   1 0.55017-0.54730-0.41866 0.29550-0.69527 0.75582
   0  -1   1 315658. 2528.49   2 0.88112-0.87825-0.25189 0.12865-0.35661 0.41723
   0  -1  -2 17198.3 618.508   4 0.03212-0.03795-0.76049 0.63715 0.64996-0.77117
   0  -1  -2 17422.5 535.293   2 0.79050-0.79646-0.50246 0.37925 0.38765-0.50883
   0  -1  -2 18012.4 721.081   9 0.99046-0.99817-0.11761-0.00508-0.00329-0.11776
   0  -1   2 18700.9 748.094   2 0.91194-0.90612-0.32414 0.20090-0.20631 0.32753
   0  -1   2 17458.8 727.015   9 0.98957-0.98346-0.12452 0.00174-0.00327 0.12441
   0  -1   2 17501.1 756.969   1 0.59647-0.59068-0.60805 0.48493-0.49461 0.61580
   0  -1  -3 113674. 1744.45   9 0.97793-0.98909-0.19403 0.07136-0.00310-0.17850
   0  -1  -3 112196. 1840.28   4-0.22708 0.21834-0.85804 0.73475 0.45004-0.63191
   0  -1   3 108252. 1735.89   9 0.97581-0.96624-0.20416 0.08136-0.00307 0.18476
   0  -1   3 116506. 2174.61   2 0.91802-0.90926-0.36308 0.23982-0.11343 0.29525
   0  -1  -3 111549. 1716.83   2 0.87757-0.88646-0.45926 0.33605 0.17866-0.36044
   0  -1   3 112648. 2196.37   1 0.60184-0.59312-0.70529 0.58221-0.34510 0.52692
   0  -1  -4 2172.02 284.118   2 0.90413-0.91597-0.42630 0.30310 0.06421-0.30660
   0  -1  -4 2283.79 303.896   4-0.38377 0.37213-0.87023 0.74699 0.29109-0.53362
   0  -1   4 1971.84 320.881   2 0.91660-0.90489-0.38907 0.26580-0.04525 0.28767
   0  -1  -4 2059.79 232.381   9 0.95103-0.96565-0.29752 0.17487-0.00283-0.23932
   0  -1   4 2078.45 248.400   9 0.94710-0.93408-0.30964 0.18682-0.00279 0.24503
   0  -1  -5 6057.54 505.542   4-0.48100 0.46646-0.85459 0.73140 0.17357-0.47675
   0  -1  -5 6240.07 399.664   9 0.89768-0.91575-0.43146 0.30884-0.00245-0.30024
   0  -1   5 6327.75 650.278   2 0.91183-0.89718-0.40867 0.28540 0.01037 0.29265
   0  -1   5 6459.64 397.244   9 0.89139-0.87491-0.44424 0.32139-0.00241 0.30519
   0  -1  -5 6316.68 547.826   2 0.91429-0.92907-0.40036 0.27717-0.01371-0.28927
   0  -1   6-4.19752 27.0593   2 0.90504-0.88745-0.42458 0.30130 0.05880 0.30482
   0  -1  -6 8073.71 780.011   4-0.54816 0.53071-0.82966 0.70652 0.08090-0.44473
   0  -1  -7 6767.96 637.235   4-0.59723 0.57688-0.80150 0.67841 0.00508-0.42958
   0  -1   7 6225.34 734.692   2 0.89675-0.87621-0.43809 0.31479 0.10275 0.32146
   0  -1   8 402.169 211.018   2 0.88717-0.86369-0.44986 0.32656 0.14373 0.34109
   0  -1  -8 419.260 191.467   7-0.77027 0.74569-0.63447 0.51125-0.09696-0.38803
   0  -1  -9 1710.75 419.856   7-0.78021 0.75254-0.61546 0.49224-0.14773-0.39788
   0  -1   9 1341.14 362.846   2 0.87639-0.84997-0.46029 0.33698 0.18264 0.36278
   0  -1 -10 4090.26 638.305   7-0.78735 0.75659-0.59618 0.47295-0.19447-0.41177
   0  -1  10 4127.50 722.961   2 0.86444-0.83508-0.46963 0.34631 0.22005 0.38597
   0  -1 -11 291.302 137.279   7-0.79223 0.75839-0.57649 0.45327-0.23830-0.42857
   0  -1  11 536.995 287.596   2 0.85133-0.81903-0.47802 0.35469 0.25634 0.41028
   0  -1 -12 145.958 163.677   7-0.79520 0.75827-0.55628 0.43306-0.27996-0.44753
   0  -1  12 35.6758 111.229   2 0.83704-0.80179-0.48555 0.36221 0.29178 0.43544
   0  -1  13 4337.40 896.583   2 0.82153-0.78333-0.49228 0.36894 0.32655 0.46127
   0  -1 -13 246.626 266.302   7-0.79645 0.75643-0.53545 0.41223-0.31998-0.46814
   0  -1 -14 55.2242 25.8980   7-0.79609 0.75299-0.51390 0.39067-0.35871-0.49003
   0  -1  14-220.679 250.937   2 0.80475-0.76361-0.49826 0.37490 0.36079 0.48762
   0  -1 -15 754.748 391.312   7-0.79418 0.74799-0.49152 0.36830-0.39643-0.51293
   0   0  -2 51016.4 930.406   4-0.63441 0.62861-0.77258 0.77267-0.05855-0.06277
   0   0  -3 32403.9 983.933   7-0.76894 0.75969-0.63659 0.63659-0.09094-0.09094
   0   0   3 33013.6 1032.53   2 0.89918-0.89036-0.43453 0.43451 0.09090 0.09090
   0   0  -4 13077.6 732.492   7-0.77531 0.76297-0.62563 0.62562-0.12125-0.12125
   0   0   4 13526.1 761.010   2 0.89266-0.88088-0.44348 0.44345 0.12120 0.12120
   0   0   5 1033.35 221.543   4-0.49599 0.51050-0.85018 0.84993 0.15382 0.14946
   0   0   5 1197.40 253.101   2 0.88515-0.87043-0.45200 0.45196 0.15150 0.15150
   0   0  -5 1067.92 244.529   7-0.78087 0.76544-0.61395 0.61395-0.15156-0.15156
   0   0   6 144.770 106.927   2 0.87664-0.85898-0.46008 0.46002 0.18180 0.18180
   0   0  -6 155.201 73.4152   7-0.78562 0.76710-0.60155 0.60154-0.18187-0.18187
   0   0  -7 433.401 169.142   7-0.78954 0.76794-0.58841 0.58841-0.21218-0.21218
   0   0   7 553.754 222.260   2 0.86711-0.84651-0.46770 0.46764 0.21210 0.21210
   0   0   8 1018.01 261.837   2 0.85655-0.83300-0.47487 0.47481 0.24240 0.24240
   0   0  -8 888.671 245.967   7-0.79261 0.76792-0.57452 0.57451-0.24250-0.24250
   0   0   9 2208.66 489.786   2 0.84492-0.81843-0.48158 0.48150 0.27270 0.27270
   0   0  -9 1926.11 424.381   7-0.79481 0.76704-0.55986 0.55985-0.27281-0.27281
   0   0  10 2474.27 545.346   2 0.83220-0.80277-0.48780 0.48771 0.30300 0.30300
   0   0 -10 2553.36 515.754   7-0.79612 0.76526-0.54440 0.54439-0.30312-0.30312
   0   0  11 54.7395 108.370   2 0.81834-0.78597-0.49351 0.49342 0.33330 0.33330
   0   0 -11 120.798 38.6722   7-0.79650 0.76256-0.52812 0.52811-0.33343-0.33343
   0   0 -12 70.1007 116.198   7-0.79592 0.75890-0.51099 0.51098-0.36374-0.36374
   0   0  12 130.922 202.498   2 0.80331-0.76799-0.49872 0.49861 0.36360 0.36360
   0   0 -13 107.630 108.517   7-0.79435 0.75423-0.49297 0.49296-0.39406-0.39406
   0   0  13 329.247 175.192   2 0.78705-0.74879-0.50338 0.50326 0.39390 0.39390
   0   0 -14 1219.17 451.224   7-0.79172 0.74852-0.47402 0.47401-0.42437-0.42437
   0   0  14 254.759 240.754   2 0.76950-0.72830-0.50747 0.50735 0.42420 0.42420
   0   0  15-433.483 288.420   2 0.75060-0.70646-0.51096 0.51083 0.45450 0.45450
   0   0 -15-150.388 161.477   7-0.78799 0.74170-0.45409 0.45408-0.45468-0.45468
   0   1   0-45.4122 48.4262   5-0.92361 0.92355 0.06168 0.06168-0.42178 0.42175
   0   1  -1 314039. 2534.79   7-0.71320 0.71002-0.26092 0.38413-0.68583 0.62521
   0   1   1 317736. 2661.45   6 0.11788-0.11495-0.37842 0.50170 0.92298-0.86234
   0   1  -1 319730. 2520.13   5-0.89124 0.88831-0.15357 0.27695-0.46833 0.40767
   0   1  -2 18339.5 723.923   7-0.77352 0.76725-0.40006 0.52328-0.52978 0.40854
   0   1  -2 19954.7 763.532   9 0.99142-0.99754 0.12232 0.00046-0.00384-0.11729
   0   1  -2 18397.9 596.695   5-0.81410 0.80829-0.36204 0.48544-0.49174 0.37045
   0   1   2 17586.4 717.074   6 0.04494-0.03906-0.63848 0.76172 0.77001-0.64864
   0   1   3 111584. 1705.42   2 0.73310-0.72420-0.51348 0.63668 0.48070-0.29892
   0   1  -3 112323. 1522.76   5-0.71300 0.70432-0.52975 0.65316-0.49211 0.31019
   0   1  -3 114617. 1917.59   9 0.98019-0.98975 0.19518-0.07238-0.00400-0.17769
   0   1  -3 110921. 1273.68   8-0.68942 0.68057-0.55054 0.67379-0.50586 0.32369
   0   1  -3 111246. 2093.36   7-0.78933 0.77997-0.46070 0.58392-0.44479 0.26292
   0   1   3 113277. 2104.24   6 0.00042 0.00842-0.76197 0.88517 0.64734-0.46525
   0   1   3 111756. 1803.75   4 0.03049-0.02176-0.76137 0.88466 0.64893-0.46706
   0   1   3 120311. 1914.41   9 0.97824-0.96707 0.20506-0.08239-0.00402 0.18561
   0   1   4 2208.56 340.189   6-0.02491 0.03670-0.82134 0.94450 0.56852-0.32570
   0   1   4 808.980 212.368   9 0.95043-0.93581 0.31161-0.18896-0.00423 0.24637
   0   1  -4 2043.21 216.881   8-0.78243 0.77058-0.50233 0.62546-0.40804 0.16507
   0   1   4 2116.13 283.525   2 0.77817-0.76633-0.50556 0.62876 0.40952-0.16714
   0   1   4 2109.59 282.334   4-0.08637 0.09801-0.81600 0.93924 0.56746-0.32493
   0   1  -4 1375.01 223.148   9 0.95481-0.96783 0.29760-0.17478-0.00420-0.23803
   0   1  -4 2099.86 331.941   7-0.79385 0.78140-0.48878 0.61199-0.40090 0.15841
   0   1  -4 1902.65 213.214   5-0.61821 0.60665-0.64329 0.76671-0.47990 0.23735
   0   1  -5 6436.79 605.001   7-0.79519 0.77966-0.50124 0.62445-0.38035 0.07723
   0   1   5 6267.74 564.731   4-0.14939 0.16393-0.83814 0.96134 0.51757-0.21439
   0   1  -5 6039.97 436.669   8-0.80958 0.79474-0.48396 0.60698-0.37363 0.06987
   0   1   5 6047.76 538.184   2 0.79442-0.77964-0.50138 0.62456 0.38045-0.07747
   0   1  -5 6223.76 407.833   5-0.54777 0.53333-0.71090 0.83434-0.46600 0.16282
   0   1   5 6967.38 702.320   6-0.03913 0.05387-0.85120 0.97432 0.52138-0.21785
   0   1  -6-107.223 49.6743   7-0.79551 0.77690-0.50509 0.62830-0.37384 0.01009
   0   1  -6 51.8966 46.0893   8-0.81558 0.79775-0.47956 0.60246-0.36556 0.00100
   0   1   6-61.2346 16.3004   2 0.79884-0.78112-0.50009 0.62327 0.37215-0.00857
   0   1  -7 6033.36 452.701   5-0.48640 0.46621-0.76096 0.88443-0.45136 0.02692
   0   1  -7 6296.90 710.037   7-0.79539 0.77369-0.50364 0.62685-0.37630-0.04807
   0   1   7 6175.50 660.606   2 0.79712-0.77645-0.50060 0.62377 0.37541 0.04878
   0   1  -7 5862.31 538.009   8-0.81189 0.79106-0.48228 0.60508-0.37056-0.05481
   0   1  -8 427.841 131.504   5-0.48734 0.46429-0.76024 0.88373-0.45160-0.03347
   0   1   8 383.847 200.039   2 0.79158-0.76797-0.50217 0.62533 0.38569 0.09909
   0   1  -8 417.205 204.932   7-0.79494 0.77015-0.49857 0.62177-0.38481-0.10018
   0   1  -9 1377.85 233.352   5-0.50400 0.47807-0.74736 0.87085-0.45578-0.08993
   0   1   9 1740.59 392.271   2 0.78331-0.75675-0.50432 0.62748 0.40055 0.14483
   0   1  -9 1453.99 389.146   7-0.79410 0.76623-0.49083 0.61404-0.39756-0.14805
   0   1 -10 3956.88 686.667   7-0.79279 0.76184-0.48099 0.60420-0.41340-0.19284
   0   1 -10 3922.91 397.699   5-0.53373 0.50493-0.72301 0.84652-0.46285-0.14349
   0   1  10 3690.07 635.410   2 0.77287-0.74337-0.50675 0.62990 0.41856 0.18742
   0   1  11 478.275 252.715   2 0.76056-0.72812-0.50923 0.63237 0.43881 0.22777
   0   1  11 844.639 406.956   6-0.04441 0.07684-0.86163 0.98453 0.50336 0.16451
   0   1 -11 206.301 218.215   7-0.79094 0.75690-0.46939 0.59260-0.43154-0.23532
   0   1  12 707.610 393.494   6-0.04010 0.07548-0.85314 0.97600 0.51810 0.21050
   0   1 -12 49.6300 67.2711   7-0.78844 0.75131-0.45626 0.57946-0.45145-0.27603
   0   1  12 423.181 279.176   2 0.74654-0.71116-0.51161 0.63473 0.46072 0.26646
   0   1  13 313.133 259.278   6-0.03509 0.07343-0.84297 0.96580 0.53498 0.25434
   0   1  13 186.098 180.445   2 0.73090-0.69257-0.51375 0.63687 0.48388 0.30390
   0   1  14 752.723 410.959   6-0.02949 0.07078-0.83123 0.95401 0.55357 0.29647
   0   1 -14 445.306 303.683   7-0.78117 0.73787-0.42585 0.54906-0.49513-0.35360
   0   1  14 69.8074 62.9418   2 0.71364-0.67237-0.51556 0.63867 0.50802 0.34036
   0   1  15 495.617 327.279   2 0.69476-0.65055-0.51696 0.64006 0.53292 0.37606
   0   2   0 4349.77 435.879   5-0.92443 0.92431 0.12337 0.12337-0.40445 0.40439
   0   2   0 3999.25 339.457   7-0.42393 0.42373 0.12321 0.12321-0.91773 0.91773
   0   2  -1 5185.86 472.100   5-0.92132 0.91833 0.02485 0.22190-0.43129 0.37059
   0   2   1 5440.90 484.683   6 0.17399-0.17107-0.11228 0.35887 0.98570-0.92513
   0   2  -1 5196.74 414.283   7-0.59241 0.58912-0.07384 0.32027-0.83132 0.77070
   0   2  -1 4864.48 400.208   2 0.69040-0.69321-0.03847 0.28494-0.68800 0.62736
   0   2  -1 4590.67 234.838   3-0.69618 0.69324-0.05355 0.30009-0.74881 0.68827
   0   2  -2 26828.2 1291.95   9 0.98702-0.99233 0.15533 0.09018-0.00391-0.11727
   0   2  -2 24342.5 983.207   5-0.90939 0.90352-0.06929 0.31605-0.45269 0.33137
   0   2  -2 24251.0 996.689   7-0.68317 0.67679-0.20797 0.45440-0.73374 0.61249
   0   2  -2 23968.8 996.090   2 0.78427-0.79002-0.12650 0.37298-0.56847 0.44724
   0   2   2 23960.3 1054.74   6 0.13315-0.12728-0.31307 0.55963 0.94591-0.82462
   0   2  -2 22559.6 562.787   3-0.06023 0.05435-0.31418 0.56069-0.94943 0.82821
   0   2  -3 4796.84 439.644   5-0.89088 0.88214-0.15496 0.40174-0.46856 0.28660
   0   2  -3 3773.10 472.356   9 0.98083-0.98960 0.19181 0.05372-0.00399-0.17774
   0   2  -3 4552.54 313.493   3 0.40216-0.41099-0.40196 0.64843-0.80237 0.62047
   0   2   3 4763.86 496.263   6 0.09647-0.08766-0.46306 0.70958 0.88500-0.70299
   0   2  -3 4700.00 482.151   2 0.82664-0.83534-0.17419 0.42068-0.49414 0.31231
   0   2   3 4700.17 446.439   4 0.44926-0.44050-0.41035 0.65708 0.81446-0.63269
   0   2  -3 4536.38 474.898   7-0.72945 0.71999-0.29261 0.53904-0.65436 0.47249
   0   2   3 3797.27 479.818   9 0.97991-0.96794 0.19664 0.04877-0.00400 0.18555
   0   2   4 52925.9 1568.56   4 0.33330-0.32164-0.53553 0.78221 0.79141-0.54899
   0   2   4 53067.9 1802.18   9 0.96809-0.95267 0.24979-0.00441-0.00411 0.24621
   0   2   4 52791.7 1782.19   6 0.06677-0.05501-0.56868 0.81516 0.82248-0.57974
   0   2  -4 51656.8 1263.98   3 0.59209-0.60386-0.41091 0.65735-0.66393 0.42136
   0   2  -4 53038.6 1820.20   9 0.96973-0.98196 0.24315 0.00241-0.00409-0.23818
   0   2  -4 52382.7 1438.52   5-0.86898 0.85737-0.22854 0.47534-0.47934 0.23676
   0   2  -4 52639.0 1746.95   7-0.75326 0.74071-0.34511 0.59154-0.59717 0.35468
   0   2   5 3905.30 486.788   9 0.94837-0.92950 0.31794-0.07258-0.00424 0.30689
   0   2  -5 5180.60 450.691   5-0.84727 0.83278-0.28746 0.53426-0.48600 0.18279
   0   2   5 4917.40 586.391   6 0.04474-0.03003-0.63907 0.88551 0.76951-0.46605
   0   2  -5 2704.25 499.474   9 0.95116-0.96684 0.30931-0.06373-0.00422-0.29860
   0   2   5 5028.52 513.375   4 0.23819-0.22363-0.62055 0.86718 0.75812-0.45504
   0   2  -5 5062.73 581.003   7-0.76579 0.75017-0.37742 0.62384-0.55856 0.25544
   0   2  -6-85.6992 68.5724   9 0.92148-0.94061 0.39026-0.14466-0.00437-0.35900
   0   2  -6 2829.02 337.528   5-0.82900 0.81163-0.33035 0.57718-0.48968 0.12584
   0   2  -6 3270.13 510.438   7-0.77244 0.75373-0.39673 0.64315-0.53412 0.17038
   0   2   6 3049.03 490.763   6 0.02895-0.01128-0.68567 0.93207 0.72832-0.36413
   0   2  -7 221.496 98.9545   5-0.81662 0.79638-0.35686 0.60370-0.49145 0.06697
   0   2   7 205.591 13.1470   2 0.65163-0.63090-0.51817 0.76457 0.58472-0.16056
   0   2  -7 251.760 162.226   7-0.77580 0.75400-0.40731 0.65373-0.52026 0.09589
   0   2   7 378.889 222.692   6 0.01802 0.00260-0.71609 0.96245 0.69827-0.27337
   0   2  -8 750.652 285.702   7-0.77715 0.75227-0.41176 0.65819-0.51432 0.02933
   0   2   8 842.655 291.746   6 0.01075 0.01282-0.73549 0.98181 0.67763-0.19200
   0   2  -8 735.291 165.210   5-0.81167 0.78856-0.36698 0.61383-0.49201 0.00691
   0   2   8 691.926 256.533   2 0.66583-0.64215-0.51805 0.76444 0.56838-0.08361
   0   2  -9 2235.08 298.370   5-0.81489 0.78890-0.36043 0.60730-0.49165-0.05408
   0   2  -9 2265.91 523.922   7-0.77713 0.74916-0.41170 0.65812-0.51440-0.03121
   0   2   9 2162.01 439.058   2 0.67088-0.64426-0.51794 0.76433 0.56241-0.01704
   0   2   9 2962.71 631.169   6 0.00632 0.02020-0.74700 0.99329 0.66477-0.11842
   0   2 -10 572.889 228.896   7-0.77606 0.74501-0.40817 0.65459-0.51912-0.08712
   0   2  10 402.970 211.858   2 0.66975-0.64019-0.51797 0.76435 0.56374 0.04222
   0   2  10 749.281 388.904   6 0.00408 0.02539-0.75273 0.99898 0.65821-0.05113
   0   2  11 1100.81 337.582   2 0.66412-0.63162-0.51808 0.76444 0.57038 0.09619
   0   2 -11 844.569 341.786   7-0.77409 0.73995-0.40184 0.64826-0.52746-0.13940
   0   2  11 1339.89 470.826   6 0.00358 0.02884-0.75401 1.00022 0.65672 0.01108
   0   2  12 392.374 281.447   6 0.00447 0.03090-0.75174 0.99792 0.65934 0.06918
   0   2  12-174.904 215.498   2 0.65496-0.61951-0.51816 0.76452 0.58095 0.14622
   0   2 -12 30.5784 139.853   7-0.77128 0.73405-0.39319 0.63961-0.53867-0.18882
   0   2  13 1288.37 476.985   6 0.00650 0.03181-0.74653 0.99267 0.66532 0.12393
   0   2 -13 404.197 272.398   7-0.76762 0.72731-0.38253 0.62895-0.55219-0.23592
   0   2  13 1230.27 413.593   2 0.64285-0.60445-0.51812 0.76447 0.59451 0.19325
   0   2 -14 1724.44 556.740   7-0.76309 0.71969-0.37007 0.61649-0.56759-0.28114
   0   2  14 1796.71 599.324   6 0.00950 0.03176-0.73875 0.98485 0.67403 0.17593
   0   3   0 18.1721 58.8841   7-0.36261 0.36232 0.18482 0.18482-0.93075 0.93076
   0   3  -1 2557.74 353.063   7-0.49689 0.49351 0.04368 0.32596-0.89090 0.83028
   0   3  -1 3040.06 444.901   5-0.92442 0.92137 0.12379 0.24632-0.40432 0.34360
   0   3  -2 1117.12 326.270   9 0.97780-0.98232 0.20718 0.16107-0.00402-0.11720
   0   3  -2 882.528 242.049   5-0.92384 0.91791 0.06724 0.30289-0.42030 0.29895
   0   3   2 982.921 254.440   6 0.17277-0.16693-0.11892 0.48879 0.98507-0.86386
   0   3  -2 1053.95 229.318   7-0.58872 0.58225-0.06895 0.43859-0.83427 0.71303
   0   3  -2 863.595 111.043   3-0.73586 0.72997-0.02865 0.39844-0.71143 0.59028
   0   3  -3 9397.02 757.647   5-0.92065 0.91185 0.01686 0.35329-0.43326 0.25128
   0   3  -3 9368.01 781.826   7-0.64845 0.63890-0.15306 0.52270-0.77765 0.59578
   0   3  -3 8552.53 390.699   3-0.32314 0.31432-0.22947 0.59923-0.93282 0.75100
   0   3  -3 9408.99 977.067   9 0.97250-0.98047 0.23150 0.13677-0.00407-0.17770
   0   3   3 8965.00 790.810   6 0.14786-0.13906-0.24554 0.61538 0.96425-0.78231
   0   3  -4 22899.2 1171.65   5-0.91597 0.90429-0.02595 0.39611-0.44335 0.20074
   0   3  -4 22129.0 748.028   3 0.06892-0.08068-0.34664 0.71636-0.93121 0.68871
   0   3   4 22421.1 1301.15   6 0.12479-0.11304-0.34940 0.71920 0.93382-0.69116
   0   3  -4 23892.9 1314.24   7-0.68661 0.67396-0.21374 0.58338-0.72879 0.48630
   0   3  -5 10331.2 776.673   5-0.91097 0.89642-0.05993 0.43011-0.45075 0.14751
   0   3  -5 9988.59 587.219   3 0.30530-0.32001-0.39043 0.76012-0.85292 0.54975
   0   3  -5 6637.20 842.506   9 0.95098-0.96586 0.30989 0.05843-0.00422-0.29864
   0   3  -5 10552.5 926.767   7-0.71091 0.69518-0.25665 0.62629-0.68991 0.38679
   0   3   5 10453.3 934.612   6 0.10497-0.09027-0.43039 0.80015 0.90083-0.59745
   0   3  -6 4755.16 463.983   3 0.43694-0.45459-0.40505 0.77472-0.78122 0.41736
   0   3  -6 5139.33 553.036   5-0.90675 0.88932-0.08395 0.45414-0.45566 0.09178
   0   3  -6 5071.98 677.865   7-0.72636 0.70755-0.28638 0.65602-0.66071 0.29698
   0   3   6 4873.37 666.661   6 0.08848-0.07083-0.49277 0.86249 0.86924-0.50513
   0   3  -7 7084.25 643.271   5-0.90422 0.88392-0.09693 0.46714-0.45819 0.03369
   0   3   7 6281.50 810.535   6 0.07536-0.05476-0.53946 0.90914 0.84164-0.41681
   0   3  -7 6355.50 810.602   7-0.73607 0.71417-0.30635 0.67599-0.64001 0.21565
   0   3   8 1305.78 388.275   6 0.06528-0.04174-0.57364 0.94328 0.81907-0.33352
   0   3  -8 1353.86 371.988   7-0.74191 0.71692-0.31897 0.68861-0.62646 0.14148
   0   3  -8 1542.85 297.453   5-0.90408 0.88090-0.09767 0.46789-0.45833-0.02680
   0   3   9 19.2966 79.0720   6 0.05792-0.03142-0.59774 0.96735 0.80184-0.25556
   0   3  -9-2.77356 65.2148   5-0.90664 0.88059-0.08454 0.45477-0.45577-0.08999
   0   3  -9 88.6720 110.576   7-0.74503 0.71696-0.32593 0.69557-0.61883 0.07322
   0   3 -10 359.542 230.943   7-0.74613 0.71498-0.32843 0.69806-0.61606 0.00982
   0   3  10 402.983 261.523   6 0.05276-0.02331-0.61421 0.98378 0.78940-0.18240
   0   3 -11 411.262 246.810   7-0.74564 0.71140-0.32731 0.69694-0.61730-0.04956
   0   3  11 409.917 259.720   6 0.04944-0.01704-0.62461 0.99414 0.78124-0.11352
   0   3 -12 621.735 280.528   7-0.74380 0.70648-0.32318 0.69281-0.62186-0.10562
   0   3  12 678.770 365.973   6 0.04763-0.01228-0.63022 0.99971 0.77675-0.04831
   0   3 -13 1364.89 505.435   7-0.74077 0.70036-0.31647 0.68611-0.62917-0.15893
   0   3  13 1220.83 477.558   6 0.04726-0.00896-0.63134 1.00080 0.77584 0.01333
   0   4   0 6637.82 619.782   7-0.29684 0.29645 0.24643 0.24643-0.93654 0.93655
   0   4   0 6526.18 930.548   9 0.96813-0.96494 0.24962 0.24132-0.00411 0.00393
   0   4  -1 1309.68 285.152   7-0.41073 0.40725 0.13684 0.35601-0.92121 0.86059
   0   4  -1 977.537 354.119   9 0.96729-0.96755 0.25295 0.23801-0.00411-0.05661
   0   4   1 586.509 254.660   9 0.96709-0.96044 0.25375 0.23717-0.00411 0.06449
   0   4  -2 1643.61 338.188   7-0.49809 0.49152 0.04231 0.45055-0.89034 0.76910
   0   4  -2 1427.44 435.619   9 0.96448-0.96819 0.26374 0.22725-0.00413-0.11713
   0   4   2 1373.84 399.465   9 0.96405-0.95394 0.26535 0.22555-0.00414 0.12506
   0   4  -3 8354.55 1076.41   9 0.95943-0.96660 0.28197 0.20903-0.00417-0.17765
   0   4   3 10022.6 964.537   6 0.17887-0.17009-0.08503 0.57818 0.98778-0.80592
   0   4  -3 10301.5 898.605   7-0.56247 0.55281-0.03501 0.52787-0.85362 0.67175
   0   4   3 8131.54 1056.58   9 0.95873-0.94517 0.28442 0.20646-0.00417 0.18564
   0   4   4 2871.50 518.689   6 0.16203-0.15030-0.17568 0.66879 0.97786-0.73528
   0   4  -4 2047.10 561.827   9 0.95169-0.96231 0.30765 0.18337-0.00422-0.23814
   0   4  -4 2150.00 173.161   3-0.64798 0.63621-0.08158 0.57459-0.78785 0.54542
   0   4  -4 2839.54 482.254   5-0.92459 0.91285 0.10498 0.38854-0.40980 0.16716
   0   4  -4 2910.97 508.653   7-0.60883 0.59609-0.09608 0.58894-0.81737 0.57488
   0   4   4 1972.92 526.672   9 0.95063-0.93362 0.31096 0.17989-0.00423 0.24624
   0   4  -5 10432.1 996.756   7-0.64182 0.62599-0.14314 0.63600-0.78498 0.48187
   0   4  -5 10266.1 922.416   5-0.92436 0.90975 0.08465 0.40889-0.41554 0.11227
   0   4  -5 7468.04 1027.65   9 0.94057-0.95465 0.34077 0.15028-0.00428-0.29863
   0   4   5 11191.5 1069.48   6 0.14628-0.13160-0.25304 0.74611 0.96247-0.65917
   0   4   6 955.382 436.970   9 0.92304-0.89911 0.38649 0.10432-0.00436 0.36747
   0   4  -6 2339.81 503.370   7-0.66508 0.64617-0.17868 0.67153-0.75787 0.39413
   0   4  -6 937.724 397.622   9 0.92516-0.94269 0.38131 0.10977-0.00436-0.35910
   0   4  -6 3081.35 489.295   5-0.92401 0.90653 0.07202 0.42153-0.41900 0.05510
   0   4   6 2657.79 522.749   6 0.13217-0.11454-0.31739 0.81043 0.94455-0.58052
   0   4   7-41.7223 65.8779   6 0.12001-0.09943-0.36956 0.86256 0.92640-0.50165
   0   4  -7-52.4548 102.989   5-0.92387 0.90351 0.06806 0.42551-0.42008-0.00446
   0   4  -8 1412.90 426.016   7-0.69240 0.66732-0.22362 0.71647-0.72016 0.23518
   0   4  -8 1266.99 312.642   5-0.92408 0.90084 0.07388 0.41971-0.41850-0.06667
   0   4   8 1012.39 368.220   6 0.10989-0.08636-0.41092 0.90388 0.90956-0.42408
   0   4   9 74.6788 18.1183   6 0.10182-0.07534-0.44265 0.93557 0.89507-0.34887
   0   4  -9 114.045 187.936   7-0.69966 0.67149-0.23628 0.72913-0.70883 0.16322
   0   4  10 95.5443 103.953   6 0.09544-0.06600-0.46698 0.95986 0.88300-0.27608
   0   4 -10 193.778 130.743   7-0.70396 0.67271-0.24396 0.73681-0.70179 0.09556
   0   4 -11 88.5923 131.967   7-0.70593 0.67159-0.24752 0.74037-0.69849 0.03163
   0   4  11-28.7799 156.993   6 0.09067-0.05829-0.48473 0.97757 0.87364-0.20599
   0   4 -12 766.696 359.122   7-0.70597 0.66854-0.24759 0.74044-0.69843-0.02905
   0   4  12 761.886 362.530   6 0.08727-0.05194-0.49719 0.99000 0.86678-0.13841
   0   5   0-131.046 110.663   9 0.95066-0.94666 0.31088 0.30279-0.00423 0.00401
   0   5   1 50.7327 143.996   9 0.94959-0.94214 0.31419 0.29946-0.00423 0.06456
   0   5  -1 430.235 179.808   7-0.32668 0.32309 0.21902 0.39705-0.93489 0.87428
   0   5  -1 372.661 192.513   9 0.94980-0.94926 0.31354 0.30016-0.00423-0.05654
   0   5   2 3930.36 917.360   9 0.94654-0.93563 0.32347 0.29016-0.00425 0.12512
   0   5  -2 4883.20 944.039   9 0.94697-0.94989 0.32216 0.29156-0.00425-0.11707
   0   5  -3 1978.56 608.669   9 0.94199-0.94836 0.33675 0.27699-0.00427-0.17759
   0   5  -3 3188.46 550.094   7-0.47440 0.46464 0.06900 0.54707-0.90064 0.71877
   0   5   3 1600.85 573.362   9 0.94129-0.92693 0.33873 0.27488-0.00428 0.18570
   0   5  -4 758.475 287.983   7-0.52515 0.51230 0.01073 0.60534-0.87657 0.63409
   0   5  -4 569.357 304.363   9 0.93453-0.94436 0.35729 0.25648-0.00431-0.23809
   0   5   4-84.6577 65.2047   9 0.93352-0.91571 0.35996 0.25363-0.00432 0.24629
   0   5   5 343.251 268.507   9 0.92276-0.90149 0.38717 0.22640-0.00437 0.30688
   0   5   5 1646.20 471.428   6 0.17561-0.16094-0.10334 0.71973 0.98646-0.68323
   0   5  -5 260.908 219.881   9 0.92415-0.93743 0.38377 0.23001-0.00436-0.29859
   0   5  -5 1652.54 438.760   7-0.56395 0.54802-0.03689 0.65296-0.85260 0.54949
   0   5   6 20.6183 91.9424   6 0.16436-0.14674-0.16367 0.78002 0.97967-0.61572
   0   5  -6-67.8218 95.5983   7-0.59328 0.57426-0.07500 0.69107-0.83061 0.46688
   0   5  -7 511.141 240.954   7-0.61518 0.59308-0.10487 0.72094-0.81162 0.38726
   0   5   7 318.658 206.112   6 0.15413-0.13357-0.21525 0.83157 0.97081-0.54613
   0   5  -8 400.149 242.458   7-0.63128 0.60610-0.12773 0.74379-0.79603 0.31104
   0   5   8 207.252 179.317   6 0.14512-0.12161-0.25848 0.87475 0.96114-0.47574
   0   5  -9 128.166 82.8940   7-0.64281 0.61454-0.14461 0.76068-0.78390 0.23830
   0   5   9 7.00614 100.379   6 0.13742-0.11095-0.29396 0.91020 0.95163-0.40551
   0   5 -10 506.332 316.160   7-0.65069 0.61933-0.15643 0.77250-0.77511 0.16888
   0   5  10 301.163 229.400   6 0.13101-0.10159-0.32250 0.93870 0.94292-0.33608
   0   6   0 375.502 393.717   9 0.92882-0.92403 0.37213 0.36428-0.00434 0.00408
   0   6  -1 582.480 451.192   9 0.92795-0.92661 0.37434 0.36209-0.00434-0.05647
   0   6   1 803.054 505.038   9 0.92773-0.91948 0.37489 0.36150-0.00434 0.06463
   0   6  -2-65.5006 29.1435   7-0.31899 0.31222 0.22616 0.51312-0.93547 0.81423
   0   6  -2 46.7062 238.871   9 0.92507-0.92718 0.38152 0.35494-0.00436-0.11700
   0   6   2-13.3664 110.549   9 0.92462-0.91291 0.38263 0.35374-0.00436 0.12519
   0   6   3-100.574 232.191   9 0.91934-0.90418 0.39534 0.34101-0.00438 0.18576
   0   6  -3 408.079 300.970   9 0.92005-0.92562 0.39367 0.34281-0.00438-0.17753
   0   6  -4 665.814 299.751   7-0.43687 0.42393 0.10963 0.62965-0.91393 0.67145
   0   6  -5 292.471 123.189   7-0.47947 0.46344 0.06336 0.67593-0.89856 0.59545
   0   6  -6-70.6478 143.507   7-0.51328 0.49417 0.02473 0.71456-0.88289 0.51915
   0   6  -7 101.324 106.760   7-0.53979 0.51759-0.00690 0.74618-0.86815 0.44379
   0   6   7 20.4458 75.4097   6 0.18038-0.15984-0.07645 0.81608 0.98828-0.56368
   0   6  -8 431.465 303.904   7-0.56027 0.53499-0.03225 0.77153-0.85511 0.37013
   0   6   8 292.331 280.348   6 0.17291-0.14941-0.11820 0.85779 0.98514-0.49982
   0   6  -9 334.176 273.930   7-0.57579 0.54742-0.05204 0.79132-0.84416 0.29856
   0   7  -5 6.45258 87.2699   7-0.38881 0.37268 0.15902 0.70347-0.92615 0.62304
   0   7  -6 149.020 169.064   7-0.42591 0.40670 0.12115 0.74135-0.91717 0.55344
  -1  -7   6 423.237 299.815   1 0.60194-0.65200-0.70310-0.15907-0.34903 0.70900
  -1  -7   5 73.6067 214.061   1 0.60214-0.65512-0.67320-0.18901-0.39967 0.69901
  -1  -7   4 237.816 277.245   1 0.60017-0.65608-0.64020-0.22205-0.45005 0.68876
  -1  -7   3 467.816 324.219   4 0.51817-0.57686-0.32173-0.54248 0.81657-0.63713
  -1  -7   3 158.018 186.512   1 0.59591-0.65474-0.60408-0.25821-0.49985 0.67793
  -1  -7   2 67.9276 38.9565   1 0.58922-0.65098-0.56489-0.29743-0.54868 0.66613
  -1  -7   2 102.627 71.6857   4 0.48495-0.54654-0.36601-0.49814 0.81682-0.69804
   1  -7  -2 149.795 117.219   4 0.34122-0.27995-0.52780-0.33614 0.79364-0.91104
  -1  -7   1 91.0398 95.3642   1 0.58005-0.64473-0.52281-0.33956-0.59608 0.65290
  -1  -7   1 78.6803 46.6887   4 0.44593-0.51043-0.41434-0.44977 0.81412-0.75599
   1  -7  -1-32.4570 91.2407   4 0.40425-0.34008-0.46211-0.40188 0.80810-0.86484
   1  -7   0 493.754 315.816   4 0.45840-0.39133-0.39929-0.46475 0.81531-0.81140
   1  -7   0 191.410 234.868   1 0.54100-0.47421-0.39162-0.47072-0.71744 0.72011
  -1  -7   0-537.367 287.371   1 0.56837-0.63598-0.47813-0.38428-0.64152 0.63770
  -1  -7   0 208.581 244.713   4 0.40067-0.46807-0.46605-0.39801 0.80744-0.80997
   1  -7   1 1691.25 551.746   4 0.50419-0.43421-0.34074-0.52334 0.81699-0.75242
  -1  -7  -1 1818.12 567.011   4 0.34888-0.41918-0.52020-0.34381 0.79571-0.85890
   1  -7   1 2303.15 673.632   1 0.55710-0.48739-0.44025-0.42205-0.67657 0.73987
  -1  -7  -1 1262.93 436.160   1 0.55428-0.62481-0.43131-0.43114-0.68443 0.61998
  -1  -7  -2 131.186 181.628   4 0.29068-0.36389-0.57540-0.28856 0.77793-0.90177
   1  -7   2-48.9803 94.7478   1 0.57088-0.49824-0.48716-0.37510-0.63270 0.75663
  -1  -7  -3 391.775 197.181   4 0.22624-0.30235-0.63026-0.23365 0.75314-0.93764
   1  -7   3 958.420 450.672   1 0.58217-0.50661-0.53182-0.33040-0.58632 0.77088
   1  -7   4 429.722 277.777   1 0.59092-0.51244-0.57386-0.28832-0.53793 0.78312
  -1  -7  -4-432.474 302.306   4 0.15589-0.23490-0.68328-0.18059 0.72049-0.96564
   1  -7   5 217.848 295.853   1 0.59714-0.51574-0.61301-0.24913-0.48799 0.79382
   1  -6 -10-391.798 268.179   3-0.68553 0.72329-0.05993-0.68011-0.75799 0.15409
  -1  -6  10-207.228 201.508   2 0.84852-0.88671-0.47962-0.25989 0.26361 0.33923
   1  -6  -9 835.370 415.956   3-0.67382 0.71453-0.06682-0.67319-0.76771 0.22448
  -1  -6   9 608.456 333.317   2 0.85807-0.89920-0.47391-0.26559 0.23820 0.30404
   1  -6  -8 403.172 287.643   3-0.65617 0.69981-0.07697-0.66301-0.78166 0.29910
  -1  -6   8-2.50303 91.0408   2 0.86650-0.91057-0.46815-0.27134 0.21393 0.26771
  -1  -6   7 674.755 311.139   2 0.87382-0.92084-0.46246-0.27702 0.19109 0.22995
   1  -6  -7 234.353 217.750   3-0.63088 0.67747-0.09102-0.64893-0.80025 0.37838
  -1  -6   6 353.007 202.807   2 0.88005-0.93000-0.45700-0.28247 0.17008 0.19037
  -1  -6   6 164.280 244.113   1 0.60222-0.65222-0.69440-0.04457-0.36432 0.72437
   1  -6  -6 224.215 159.224   3-0.59560 0.64513-0.10978-0.63014-0.82375 0.46255
  -1  -6   5 794.061 353.201   1 0.60161-0.65454-0.66027-0.07874-0.42003 0.71946
  -1  -6   5 997.701 368.598   2 0.88516-0.93806-0.45198-0.28748 0.15144 0.14840
   1  -6  -4 648.393 316.833   4 0.21766-0.16217-0.63710-0.10331 0.74946-0.98828
  -1  -6   4 447.581 219.751   1 0.59825-0.65410-0.62181-0.11724-0.47603 0.71483
   1  -6  -3 878.462 306.466   4 0.30787-0.24948-0.55968-0.18077 0.78366-0.96182
  -1  -6   3 732.960 326.353   1 0.59182-0.65060-0.57882-0.16027-0.53188 0.71004
  -1  -6   2 1929.88 550.251   4 0.53503-0.59661-0.29800-0.44272 0.81543-0.69675
   1  -6  -2 1606.74 449.684   4 0.38809-0.32679-0.47967-0.26083 0.80497-0.92247
  -1  -6   2 1622.95 418.301   1 0.58203-0.64373-0.53122-0.20791-0.58699 0.70452
  -1  -6   1 39.1833 86.1375   1 0.56864-0.63327-0.47909-0.26008-0.64058 0.69748
  -1  -6   1 243.391 122.852   4 0.49435-0.55883-0.35378-0.38689 0.81701-0.75897
  -1  -6   0 231.092 162.100   1 0.55153-0.61908-0.42281-0.31640-0.69174 0.68800
  -1  -6   0 106.543 46.6061   4 0.44614-0.51352-0.41409-0.32654 0.81414-0.81677
   1  -6   0 331.185 237.606   4 0.51433-0.44723-0.32700-0.41359 0.81673-0.81292
   1  -6   0 186.193 169.193   1 0.51652-0.44967-0.32566-0.41349-0.76621 0.76896
  -1  -6  -1 988.429 364.136   4 0.38995-0.46024-0.47767-0.26290 0.80536-0.86864
   1  -6   1 819.732 309.165   1 0.53888-0.46911-0.38558-0.35353-0.72222 0.78560
  -1  -6  -1 1127.65 360.581   1 0.53075-0.60123-0.36306-0.37619-0.73945 0.67508
  -1  -6  -2 4699.60 805.031   4 0.32576-0.39895-0.54281-0.19772 0.78921-0.91314
   1  -6   2 4765.42 688.704   2 0.91369-0.84099-0.33128-0.40809-0.19001 0.31458
   1  -6   2 5123.74 877.439   1 0.55793-0.48523-0.44290-0.29617-0.67422 0.79823
   1  -6   3 185.257 141.828   1 0.57349-0.49787-0.49685-0.24218-0.62304 0.80769
  -1  -6  -3 14.5749 156.254   4 0.25430-0.33039-0.60714-0.13334 0.76457-0.94916
  -1  -6  -4-13.2392 222.122   4 0.17589-0.25488-0.66890-0.07153 0.73034-0.97559
   1  -6   4 140.901 187.292   1 0.58554-0.50700-0.54693-0.19206-0.56951 0.81478
   1  -6   4-44.0897 89.3492   2 0.91809-0.83950-0.36537-0.37401-0.10764 0.35341
  -1  -6  -5 32.5432 23.1570   4 0.09211-0.17400-0.72555-0.01483 0.68617-0.99208
   1  -6   5-26.0142 159.490   1 0.59419-0.51272-0.59284-0.14610-0.51436 0.82027
   1  -6   6 542.171 295.221   2 0.91555-0.83107-0.39488-0.34452-0.02917 0.39614
   1  -6   6-82.3227 143.711   1 0.59963-0.51524-0.63450-0.10440-0.45825 0.82479
  -1  -6  -6 287.090 238.439   4 0.00329-0.08809-0.77564 0.03531 0.63123-0.99779
   1  -6   7 1964.83 624.548   1 0.60210-0.51479-0.67194-0.06692-0.40169 0.82886
   1  -6   7 1609.66 510.736   2 0.91198-0.82455-0.40823-0.33118 0.00906 0.41851
   1  -6   8 488.802 259.148   2 0.90695-0.81659-0.42074-0.31868 0.04678 0.44139
   1  -6   8 142.440 174.558   1 0.60184-0.51160-0.70530-0.03353-0.34509 0.83289
   1  -6   9 631.673 384.960   2 0.90052-0.80721-0.43246-0.30697 0.08408 0.46469
  -1  -5  11 347.493 255.813   2 0.84948-0.88466-0.47908-0.13721 0.26114 0.40228
   1  -5 -11 152.200 150.358   3-0.76115 0.79598-0.01174-0.60505-0.68462 0.02010
   1  -5 -10 2537.94 658.776   3-0.75852 0.79628-0.01355-0.60321-0.68753 0.08370
  -1  -5  10 2423.32 665.828   2 0.86033-0.89845-0.47244-0.14383 0.23190 0.37092
   1  -5  -9 107.662 163.251   3-0.75210 0.79281-0.01790-0.59883-0.69451 0.15135
  -1  -5   9-79.7806 65.6422   2 0.87005-0.91111-0.46549-0.15078 0.20311 0.33912
   1  -5  -8 1333.86 474.951   3-0.74094 0.78459-0.02532-0.59137-0.70624 0.22376
  -1  -5   8 1689.65 510.048   2 0.87867-0.92267-0.45827-0.15799 0.17487 0.30675
   1  -5  -7-5.54820 43.0064   3-0.72361 0.77020-0.03653-0.58013-0.72353 0.30172
  -1  -5   7 231.349 165.833   2 0.88623-0.93318-0.45086-0.16539 0.14734 0.27368
   1  -5  -6 238.355 150.626   3-0.69800 0.74753-0.05244-0.56419-0.74721 0.38607
  -1  -5   6 10.7999 56.5404   1 0.60218-0.65212-0.69608 0.08031-0.36140 0.72154
   1  -5  -6-115.017 142.762   4-0.01539 0.06510-0.78489 0.16802 0.61863-0.97885
  -1  -5   6 51.5898 74.2995   2 0.89277-0.94266-0.44334-0.17290 0.12072 0.23970
   1  -5  -5 355.245 184.105   4 0.10971-0.05711-0.71442 0.09750 0.69608-0.99565
  -1  -5   5 329.238 167.315   2 0.89830-0.95113-0.43586-0.18038 0.09529 0.20453
  -1  -5   5 199.043 126.676   1 0.60150-0.65437-0.65831 0.04250-0.42304 0.72255
   1  -5  -5 395.295 205.577   3-0.66094 0.71342-0.07425-0.54234-0.77797 0.47751
  -1  -5   4 3370.56 646.412   1 0.59734-0.65313-0.61450-0.00135-0.48599 0.72486
  -1  -5   4 3705.36 596.099   2 0.90285-0.95863-0.42858-0.18765 0.07150 0.16772
   1  -5  -4 3667.97 608.065   4 0.22732-0.17181-0.62938 0.01242 0.75360-0.99251
   1  -5  -4 3896.49 604.515   3-0.60768 0.66310-0.10346-0.51311-0.81601 0.57623
  -1  -5   3 17.9622 69.0091   2 0.90645-0.96517-0.42179-0.19443 0.05004 0.12858
   1  -5  -3 174.475 107.958   2 0.72203-0.66397-0.06617-0.54992-0.65276 0.47432
   1  -5  -3 304.658 172.277   3-0.53115 0.58951-0.14178-0.47475-0.86018 0.68107
   1  -5  -3-32.2836 63.9958   4 0.33347-0.27506-0.53537-0.08165 0.79146-0.96972
  -1  -5   3 72.0484 148.659   1 0.58906-0.64777-0.56404-0.05185-0.54969 0.72793
   1  -5  -2 2418.85 414.519   3-0.42120 0.48250-0.19077-0.42573-0.90616 0.78773
  -1  -5   2 2018.81 461.390   1 0.57599-0.63763-0.50646-0.10947-0.61324 0.73086
   1  -5  -2 2222.84 353.291   2 0.78319-0.72219-0.12538-0.49072-0.57014 0.45230
  -1  -5   2 2135.16 386.857   2 0.90909-0.97075-0.41594-0.20027 0.03208 0.08594
   1  -5  -2 2166.30 463.215   4 0.42662-0.36531-0.43693-0.18013 0.81171-0.92931
   1  -5  -1 3069.61 435.703   3-0.26466 0.32891-0.25059-0.36587-0.94309 0.88533
  -1  -5   1 3175.99 605.060   4 0.53807-0.60252-0.29364-0.32360 0.81515-0.75722
  -1  -5   1 3279.94 578.009   1 0.55753-0.62209-0.44161-0.17436-0.67536 0.73235
  -1  -5   1 3318.86 446.633   2 0.91070-0.97531-0.41185-0.20435 0.01979 0.03763
   1  -5  -1 2984.16 566.621   4 0.50427-0.44006-0.34062-0.27649 0.81699-0.87393
   1  -5  -1 3037.88 437.664   2 0.82786-0.76391-0.17568-0.44043-0.49170 0.43446
   1  -5   0 1350.82 313.340   2 0.85969-0.79280-0.21792-0.39820-0.41944 0.42280
   1  -5   0 1369.45 256.572   3-0.04905 0.11624-0.31722-0.29921-0.94852 0.95144
  -1  -5   0 1552.65 430.394   4 0.48545-0.55281-0.36536-0.25183 0.81684-0.81956
  -1  -5   0 1547.24 261.669   2 0.91095-0.97850-0.41116-0.20503 0.01773-0.02090
  -1  -5   0 1002.73 233.301   1 0.53324-0.60073-0.36986-0.24615-0.73434 0.73069
   1  -5   1 1608.67 432.399   1 0.51943-0.44960-0.33313-0.28278-0.76104 0.82451
  -1  -5  -1 2337.47 307.983   3-0.45156 0.38143-0.17788-0.43859-0.89530 0.83103
   1  -5   1 2560.82 325.538   3 0.22485-0.15473-0.37789-0.23851-0.88638 0.94998
  -1  -5  -1 2340.41 535.858   4 0.42262-0.49288-0.44151-0.17563 0.81112-0.87450
   1  -5   1 2596.67 449.039   2 0.88207-0.81223-0.25355-0.36258-0.35343 0.41738
   1  -5   2 682.611 261.198   1 0.54524-0.47248-0.40392-0.21195-0.70752 0.83161
  -1  -5  -2 1280.10 402.293   4 0.34958-0.42275-0.51950-0.09759 0.79590-0.91994
   1  -5   2 852.619 258.956   2 0.89752-0.82475-0.28399-0.33215-0.29291 0.41746
  -1  -5  -2 843.924 211.549   3-0.61818 0.54510-0.09788-0.51861-0.80903 0.68409
  -1  -5  -3 2935.21 455.990   3-0.71013 0.63411-0.04500-0.57153-0.73626 0.55064
   1  -5   3 2601.54 513.452   2 0.90784-0.83212-0.31038-0.30576-0.23693 0.42208
   1  -5   3 3043.51 626.282   1 0.56590-0.49022-0.46946-0.14637-0.64980 0.83452
  -1  -5  -3 2345.75 473.704   4 0.26754-0.34361-0.59582-0.02122 0.76962-0.95431
   1  -5   4 5701.42 793.567   2 0.91421-0.83555-0.33361-0.28255-0.18463 0.43038
   1  -5   4 6286.18 927.771   1 0.58153-0.50293-0.52907-0.08672-0.58932 0.83468
  -1  -5  -4 5641.31 775.286   4 0.17777-0.25674-0.66752 0.05052 0.73125-0.97660
  -1  -5  -4 5423.25 673.243   3-0.76427 0.68531-0.00959-0.60697-0.68113 0.43483
  -1  -5  -5 2051.87 475.063   4 0.08278-0.16465-0.73129 0.11434 0.68079-0.98679
   1  -5   5 2121.87 505.856   2 0.91744-0.83583-0.35429-0.26187-0.13528 0.44163
   1  -5   5 2223.75 566.554   1 0.59247-0.51094-0.58251-0.03324-0.52733 0.83332
   1  -5   6 1841.14 540.245   1 0.59916-0.51471-0.62987 0.01416-0.46481 0.83143
  -1  -5  -6 2077.53 506.855   4-0.01589-0.06888-0.78514 0.16824 0.61829-0.98495
   1  -5   6 1722.64 480.365   2 0.91807-0.83352-0.37291-0.24326-0.08829 0.45524
   1  -5   7 521.946 330.216   1 0.60209-0.51471-0.67144 0.05577-0.40250 0.82975
  -1  -5  -7 94.7857 143.714   4-0.11151 0.02383-0.82546 0.20861 0.54807-0.97538
   1  -5   7 484.850 297.945   2 0.91648-0.82899-0.38981-0.22637-0.04322 0.47077
   1  -5   8 1470.73 469.570   2 0.91293-0.82250-0.40523-0.21096 0.00031 0.48784
  -1  -5  -8 1479.09 404.246   4-0.20390 0.11332-0.85299 0.23619 0.47091-0.95888
   1  -5   8 1660.65 596.153   1 0.60172-0.51142-0.70762 0.09199-0.34089 0.82877
   1  -5   9 415.579 273.592   2 0.90759-0.81421-0.41937-0.19683 0.04256 0.50619
   1  -5  10 398.634 287.550   2 0.90058-0.80426-0.43237-0.18384 0.08378 0.52557
   1  -5  11-235.323 216.773   2 0.89197-0.79271-0.44432-0.17189 0.12413 0.54582
  -1  -4  12 401.482 312.887   2 0.84163-0.87379-0.48329-0.00978 0.28080 0.44320
  -1  -4  11 799.058 348.955   2 0.85391-0.88902-0.47649-0.01656 0.24953 0.41388
  -1  -4  10 1186.28 451.032   2 0.86503-0.90308-0.46921-0.02383 0.21832 0.38448
  -1  -4   9 2172.00 577.460   2 0.87501-0.91601-0.46147-0.03157 0.18720 0.35500
  -1  -4   8 101.884 103.603   2 0.88390-0.92784-0.45327-0.03975 0.15618 0.32543
   1  -4  -8 501.582 242.539   4-0.33333 0.37725-0.87079 0.37745 0.34590-0.82754
  -1  -4   7 743.400 297.302   2 0.89170-0.93859-0.44465-0.04837 0.12527 0.29573
   1  -4  -7 427.450 124.606   4-0.21590 0.26272-0.85570 0.36231 0.46018-0.88116
   1  -4  -6-93.4497 100.040   4-0.08320 0.13293-0.81475 0.32131 0.56986-0.93018
  -1  -4   6 130.025 141.091   2 0.89846-0.94828-0.43563-0.05739 0.09452 0.26588
  -1  -4   6 107.212 154.658   1 0.60149-0.65138-0.71132 0.21874-0.33411 0.69433
  -1  -4   5 658.503 111.662   8-0.72302 0.67012-0.53533 0.04149-0.47352 0.77328
   1  -4  -5 776.946 226.837   4 0.06093-0.00830-0.74428 0.25080 0.66782-0.96749
  -1  -4   5 1020.39 317.427   2 0.90417-0.95694-0.42622-0.06678 0.06397 0.23583
   1  -4  -5 742.047 191.349   2 0.75936-0.70712-0.50945 0.01661 0.44074-0.74040
  -1  -4   5 732.620 290.834   1 0.60209-0.65490-0.67161 0.17899-0.40222 0.70181
   1  -4  -5 769.955 256.505   3-0.75214 0.80461-0.01787-0.47544-0.69447 0.39408
   1  -4  -4 278.539 163.990   4 0.20587-0.15033-0.64632 0.15279 0.74427-0.98328
   1  -4  -4 141.723 78.2969   7-0.47409 0.52951 0.06934-0.56226-0.90076 0.66168
   1  -4  -4 19.9633 45.7588   3-0.71112 0.76654-0.04438-0.44889-0.73535 0.49563
  -1  -4   4 116.304 74.5231   1 0.59846-0.65419-0.62360 0.13094-0.47356 0.71252
  -1  -4   4-8.96909 46.6296   2 0.90886-0.96457-0.41647-0.07652 0.03371 0.20550
   1  -4  -3 1835.29 284.656   7-0.57412 0.63262-0.04988-0.44304-0.84539 0.66694
   1  -4  -3 1903.07 365.467   3-0.64846 0.70682-0.08131-0.41193-0.78749 0.60846
  -1  -4   3 1814.84 423.683   1 0.58939-0.64805-0.56577 0.07307-0.54764 0.72596
  -1  -4   3 2102.95 384.968   2 0.91255-0.97121-0.40645-0.08654 0.00385 0.17475
   1  -4  -3 2103.31 393.930   4 0.33882-0.28039-0.53015 0.03657 0.79298-0.97133
   1  -4  -2 156.899 88.1054   7-0.65699 0.71858-0.16607-0.32685-0.76775 0.64993
  -1  -4   2 176.069 133.672   1 0.57343-0.63501-0.49661 0.00388-0.62328 0.74097
   1  -4  -2 319.703 140.222   3-0.55220 0.61350-0.13163-0.36159-0.84914 0.73077
  -1  -4   2 70.6048 43.3098   2 0.91526-0.97686-0.39624-0.09673-0.02536 0.14336
   1  -4  -2 66.7113 87.0847   4 0.45429-0.39295-0.40429-0.08934 0.81495-0.93265
  -1  -4   1 246.112 117.528   2 0.91703-0.98157-0.38604-0.10693-0.05349 0.11089
   1  -4  -1 236.482 105.355   2 0.73252-0.66851-0.07574-0.41714-0.64009 0.58282
   1  -4  -1 211.561 99.1326   3-0.40485 0.46909-0.19752-0.29565-0.91148 0.85380
  -1  -4   1 230.871 138.096   1 0.54898-0.61349-0.41507-0.07770-0.69828 0.75535
  -1  -4   0 1147.25 313.687   4 0.51785-0.58518-0.32217-0.17158 0.81659-0.81941
   1  -4   0 1116.67 255.224   2 0.79880-0.73184-0.14208-0.35081-0.54497 0.54831
  -1  -4   0 1261.08 179.453   3-0.41043 0.34324-0.19523-0.29791-0.90971 0.90618
  -1  -4   0 158.936 146.204   1 0.51476-0.58219-0.32120-0.17162-0.76925 0.76568
  -1  -4   0 1214.07 205.525   2 0.91793-0.98541-0.37626-0.11670-0.07957 0.07637
   1  -4   0 1294.30 253.036   3-0.18687 0.25406-0.27661-0.21654-0.95074 0.95373
  -1  -4  -1-81.9141 66.8844   2 0.91813-0.98856-0.36799-0.12496-0.10098 0.03719
  -1  -4  -1-1.08224 57.4944   4 0.44431-0.51455-0.41626-0.07744 0.81394-0.87742
   1  -4   1-28.3901 15.8562   3 0.10466-0.03453-0.35458-0.13853-0.92318 0.98684
  -1  -4  -1 20.1110 45.1544   3-0.66972 0.59959-0.06921-0.42397-0.77102 0.70682
   1  -4   1-28.2327 51.9825   2 0.84405-0.77415-0.19626-0.29664-0.45727 0.52121
  -1  -4  -2 3085.29 537.951   4 0.35709-0.43022-0.51195 0.01830 0.79784-0.92198
   1  -4   2 2789.39 442.163   2 0.87437-0.80153-0.24049-0.25242-0.37821 0.50274
   1  -4   2 2712.15 284.194   8-0.83514 0.90803-0.46420-0.02984-0.33790 0.46190
   1  -4   2 2404.55 274.524   3 0.42214-0.34907-0.40381-0.08927-0.79042 0.91476
   1  -4   2 2496.20 511.362   1 0.53462-0.46181-0.37367-0.11901-0.73144 0.85562
  -1  -4  -2 2255.07 186.721   2 0.91810-0.99147-0.36571-0.12723-0.10678-0.01762
   1  -4   3 5006.71 245.644   8-0.60034 0.67623-0.58180 0.08787-0.57926 0.76406
   1  -4   3 7477.98 892.273   1 0.56138-0.48564-0.45415-0.03848-0.66405 0.84886
  -1  -4  -3 5667.72 702.680   4 0.25867-0.33472-0.60343 0.10982 0.76626-0.95105
   1  -4   3 6718.18 726.861   2 0.89432-0.81854-0.27705-0.21586-0.30705 0.49219
   1  -4   4 3265.34 609.912   1 0.58058-0.50193-0.52506 0.03247-0.59366 0.83910
  -1  -4  -4 2853.92 497.939   4 0.15249-0.23144-0.68566 0.19211 0.71878-0.96422
   1  -4   4 3234.57 535.666   2 0.90698-0.82825-0.30782-0.18510-0.24251 0.48825
  -1  -4  -5 17010.3 1282.73   4 0.04178-0.12363-0.75517 0.26166 0.65605-0.96215
   1  -4   5 16957.6 1327.82   2 0.91433-0.83266-0.33418-0.15875-0.18330 0.48964
   1  -4   5 16172.7 1393.97   1 0.59315-0.51156-0.58648 0.09392-0.52240 0.82847
  -1  -4  -6 3508.17 602.794   4-0.06716-0.01759-0.80822 0.31476 0.58183-0.94859
   1  -4   6 3335.50 612.004   2 0.91768-0.83307-0.35710-0.13583-0.12835 0.49528
   1  -4   6 3253.48 649.446   1 0.60007-0.51556-0.63903 0.14652-0.45174 0.81844
   1  -4   7 3436.52 655.109   2 0.91787-0.83031-0.37732-0.11563-0.07678 0.50432
   1  -4   7 3075.82 652.851   1 0.60230-0.51487-0.68362 0.19115-0.38262 0.80995
  -1  -4  -7 3290.66 573.918   4-0.16975 0.08210-0.84417 0.35075 0.50053-0.92794
  -1  -4  -8 4255.22 682.784   4-0.26397 0.17341-0.86446 0.37109 0.41550-0.90357
   1  -4   8 4222.04 765.215   2 0.91546-0.82496-0.39532-0.09763-0.02793 0.51606
  -1  -4  -9 659.221 288.540   4-0.34967 0.25621-0.87111 0.37779 0.32856-0.87729
   1  -4   9 36.2825 139.446   2 0.91083-0.81739-0.41150-0.08147 0.01873 0.53000
   1  -4  10 133.157 56.1582   2 0.90423-0.80785-0.42611-0.06687 0.06361 0.54572
  -1  -4 -10-600.231 390.892   4-0.42587 0.32951-0.86602 0.37275 0.24229-0.85167
   1  -4  11 286.381 194.541   2 0.89583-0.79650-0.43935-0.05363 0.10703 0.56290
   1  -4  12 889.508 457.579   2 0.88574-0.78347-0.45138-0.04161 0.14924 0.58129
  -1  -3  13 115.550 156.334   2 0.82447-0.85363-0.49110 0.12126 0.32020 0.46439
  -1  -3  12 483.321 256.839   2 0.83843-0.87053-0.48488 0.11505 0.28848 0.43550
   1  -3 -12 140.493 112.230   7-0.79217 0.82280-0.57680 0.20709-0.23764-0.48642
   1  -3 -11 206.918 188.083   7-0.78560 0.81932-0.60159 0.23188-0.18177-0.48167
  -1  -3  11 40.9619 114.134   2 0.85120-0.88624-0.47810 0.10827 0.25669 0.40669
   1  -3 -10-25.3783 101.368   7-0.77520 0.81200-0.62583 0.25612-0.12070-0.48212
  -1  -3  10 150.941 179.009   2 0.86281-0.90079-0.47077 0.10095 0.22481 0.37797
  -1  -3   9 29.9528 168.683   2 0.87329-0.91422-0.46290 0.09309 0.19281 0.34938
   1  -3  -9-107.941 9.28157   4-0.53082 0.57186-0.83743 0.46758 0.10591-0.64830
  -1  -3   8 586.172 243.816   2 0.88268-0.92656-0.45448 0.08469 0.16064 0.32094
   1  -3  -8 578.515 165.512   4-0.45169 0.49563-0.86156 0.49166 0.21084-0.69257
  -1  -3   7 925.768 322.631   2 0.89099-0.93781-0.44551 0.07572 0.12826 0.29272
   1  -3  -7 1617.62 349.178   4-0.34841 0.39526-0.87110 0.50115 0.32991-0.75099
   1  -3  -6 2787.58 373.933   4-0.21769 0.26744-0.85608 0.48608 0.45857-0.81899
  -1  -3   6 3125.12 536.534   2 0.89824-0.94800-0.43595 0.06617 0.09559 0.26480
  -1  -3   5 2927.20 255.270   8-0.78787 0.73508-0.49884 0.12859-0.40141 0.70140
   1  -3  -5 2825.36 378.538   4-0.05972 0.11238-0.80508 0.43503 0.58729-0.88705
   1  -3  -5 2375.97 342.920   2 0.77887-0.72657-0.50539 0.13578 0.40830-0.70798
  -1  -3   5 2876.17 513.850   1 0.60185-0.65460-0.70513 0.33571-0.34538 0.64505
  -1  -3   5 3320.32 529.803   2 0.90442-0.95712-0.42575 0.05598 0.06250 0.23729
  -1  -3   4 299.505 133.508   1 0.60141-0.65709-0.65674 0.28728-0.42544 0.66448
   1  -3  -4 71.9642 43.1473   2 0.66773-0.61248-0.51801 0.14839 0.56614-0.80523
  -1  -3   4 259.797 172.067   2 0.90953-0.96518-0.41485 0.04509 0.02879 0.21040
   1  -3  -4 282.865 119.952   7-0.23256 0.28787 0.30268-0.67238-0.93497 0.69590
   1  -3  -4 227.387 101.220   4 0.12274-0.06718-0.70592 0.33582 0.70320-0.94231
  -1  -3   3 104.174 89.0561   2 0.91355-0.97214-0.40310 0.03335-0.00586 0.18444
  -1  -3   3 168.534 123.309   1 0.59442-0.65302-0.59429 0.22479-0.51252 0.69092
   1  -3  -3 239.957 99.9490   7-0.40031 0.45871 0.14746-0.51716-0.92368 0.74523
   1  -3  -3 367.805 148.342   4 0.30358-0.24512-0.56365 0.19350 0.78227-0.96072
   1  -3  -3 152.962 112.107   3-0.74389 0.80225-0.02338-0.34658-0.70319 0.52422
   1  -3  -2 7611.68 501.004   7-0.55925 0.62074-0.03097-0.33873-0.85579 0.73797
   1  -3  -2 8435.61 650.716   3-0.66045 0.72175-0.07453-0.29539-0.77835 0.66005
  -1  -3   2 7826.35 724.946   1 0.57778-0.63930-0.51353 0.14399-0.60590 0.72368
  -1  -3   2 7884.55 621.999   2 0.91642-0.97795-0.39023 0.02048-0.04207 0.16006
   1  -3  -2 7745.13 630.490   4 0.46301-0.40165-0.39363 0.02344 0.81567-0.93347
  -1  -3   1 1246.64 243.532   1 0.54732-0.61177-0.41008 0.04050-0.70244 0.75959
   1  -3  -1 1146.30 205.411   7-0.67638 0.74095-0.19679-0.17291-0.74314 0.68594
   1  -3  -1 1419.63 240.664   3-0.51877 0.58302-0.14763-0.22227-0.86631 0.80869
  -1  -3   1 1190.23 208.444   2 0.91796-0.98244-0.37565 0.00591-0.08117 0.13856
   1  -3   0 8528.95 575.639   7-0.74543 0.81309-0.32684-0.04286-0.61782 0.62124
   1  -3   0 8675.57 618.703   2 0.71598-0.64896-0.06074-0.30892-0.65984 0.66316
  -1  -3   0 8377.63 397.935   3-0.66930 0.60211-0.06945-0.30041-0.77136 0.76790
  -1  -3   0 8455.60 475.870   2 0.91773-0.98515-0.35786-0.01187-0.12648 0.12327
   1  -3   0 8850.93 571.905   3-0.28611 0.35330-0.24301-0.12685-0.93979 0.94284
  -1  -3  -1 858.907 112.872   2 0.91377-0.98413-0.33161-0.03811-0.18925 0.12544
   1  -3   1 880.027 209.595   2 0.79779-0.72783-0.14098-0.22868-0.54665 0.61057
   1  -3   1 944.143 162.484   3 0.04678 0.02335-0.34149-0.02834-0.93553 0.99927
  -1  -3  -1 851.141 256.494   4 0.44815-0.51836-0.41168 0.04141 0.81435-0.87793
   1  -3   1 887.842 207.160   7-0.77982 0.85056-0.42095 0.05125-0.50188 0.56593
   1  -3   2 3184.24 436.877   2 0.84934-0.77643-0.20336-0.16632-0.44506 0.56958
  -1  -3  -2 4294.51 555.482   4 0.33611-0.40922-0.53281 0.16259 0.79221-0.91644
   1  -3   2 3350.75 488.154   1 0.52929-0.45642-0.35910-0.01038-0.74240 0.86665
   1  -3   2 3284.05 245.639   8-0.81388 0.88690-0.48082 0.11036-0.36787 0.49210
   1  -3   2 3428.75 317.428   3 0.40256-0.32949-0.40200 0.03220-0.80213 0.92654
   1  -3   3 4051.36 573.979   1 0.56291-0.48711-0.45926 0.08982-0.65935 0.84424
  -1  -3  -3 3508.31 444.460   4 0.21121-0.28723-0.64216 0.27199 0.74664-0.93153
   1  -3   3 4040.02 527.725   2 0.88127-0.80542-0.25215-0.11754-0.35612 0.54124
  -1  -3  -4 8420.73 394.491   2 0.91787-0.99706-0.35997-0.00973-0.12123-0.12438
   1  -3   4 9716.52 938.666   1 0.58465-0.50593-0.54284 0.17345-0.57411 0.81963
  -1  -3  -4 8872.70 806.660   4 0.08110-0.16002-0.73231 0.36219 0.67981-0.92535
   1  -3   4 8918.69 831.646   2 0.90062-0.82183-0.29114-0.07855-0.27808 0.52379
  -1  -3  -5 6982.62 744.704   4-0.04623-0.03560-0.79920 0.42912 0.59704-0.90325
   1  -3   5 5062.37 701.765   1 0.59691-0.51527-0.61130 0.24194-0.49029 0.79644
   1  -3   5 5549.56 696.336   2 0.91166-0.82993-0.32309-0.04661-0.20869 0.51501
  -1  -3  -5 5173.73 384.192   2 0.91441-0.99654-0.33457-0.03511-0.18239-0.12383
  -1  -3  -6 26531.8 1491.51   4-0.16240 0.07768-0.84206 0.47203 0.50673-0.87359
   1  -3   6 29241.0 1718.15   2 0.91696-0.83228-0.34989-0.01982-0.14603 0.51295
   1  -3   6 29267.0 1759.88   1 0.60192-0.51735-0.66682 0.29750-0.40983 0.77661
  -1  -3  -6 26086.1 997.150   2 0.90925-0.99433-0.31479-0.05488-0.22723-0.13958
  -1  -3  -7 6899.27 766.615   4-0.26487 0.17724-0.86459 0.49461 0.41464-0.84215
   1  -3   7 7082.45 897.260   2 0.91807-0.83045-0.37280 0.00309-0.08857 0.51609
  -1  -3  -7 6237.00 555.738   2 0.90291-0.99093-0.29680-0.07287-0.26618-0.16123
   1  -3   7 6576.62 870.436   1 0.60147-0.51398-0.71164 0.34237-0.33352 0.76093
  -1  -3  -8 3173.60 571.680   4-0.35462 0.26408-0.87111 0.50119 0.32323-0.81140
   1  -3   8 3200.02 654.028   2 0.91598-0.82541-0.39272 0.02300-0.03517 0.52329
   1  -3   9 3629.92 713.094   2 0.91128-0.81777-0.41025 0.04052 0.01503 0.53368
  -1  -3  -9 2597.05 477.693   4-0.43165 0.33821-0.86515 0.49527 0.23536-0.78418
  -1  -3 -10 1874.07 440.914   4-0.49629 0.39995-0.85008 0.48025 0.15343-0.76291
   1  -3  10 2175.36 578.449   2 0.90439-0.80794-0.42582 0.05608 0.06270 0.54662
   1  -3  11 295.422 181.476   2 0.89555-0.79616-0.43973 0.06998 0.10832 0.56159
  -1  -3 -11 808.890 360.667   4-0.55244 0.45320-0.82758 0.45780 0.07458-0.74472
   1  -3  12 144.598 150.151   2 0.88494-0.78260-0.45221 0.08245 0.15228 0.57823
  -1  -3 -13 1404.93 434.939   7-0.77671 0.66954-0.62290 0.25330-0.12849-0.66305
   1  -3  13 2080.59 655.753   2 0.87265-0.76737-0.46342 0.09365 0.19488 0.59624
  -1  -3 -14 395.088 246.858   7-0.78642 0.67617-0.59912 0.22952-0.18760-0.66457
  -1  -2  14 1170.71 475.589   2 0.79625-0.82240-0.50085 0.25423 0.37703 0.46814
   1  -2 -14 1011.08 381.625   7-0.79539 0.81975-0.50364 0.25714-0.37630-0.46901
   1  -2 -13 849.306 335.014   7-0.79649 0.82393-0.52709 0.28059-0.33531-0.44937
  -1  -2  13 1078.51 438.857   2 0.81205-0.84114-0.49581 0.24920 0.34628 0.43829
  -1  -2  12 539.453 281.645   2 0.82661-0.85865-0.49022 0.24362 0.31552 0.40845
   1  -2 -12 520.900 246.357   7-0.79577 0.82629-0.54985 0.30336-0.29261-0.43145
   1  -2 -11 88.2347 120.299   7-0.79304 0.82666-0.57208 0.32559-0.24766-0.41578
  -1  -2  11 431.575 237.983   2 0.83999-0.87497-0.48411 0.23752 0.28475 0.37862
   1  -2 -10 988.822 304.227   7-0.78802 0.82472-0.59393 0.34743-0.19967-0.40314
  -1  -2  10 1024.97 395.420   2 0.85224-0.89016-0.47749 0.23091 0.25397 0.34880
  -1  -2   9 3326.38 659.344   2 0.86337-0.90424-0.47038 0.22380 0.22316 0.31900
   1  -2  -9 3246.29 509.133   7-0.78017 0.81996-0.61555 0.36906-0.14751-0.39468
   1  -2  -9 4671.52 588.929   4-0.63250 0.67357-0.77426 0.52784-0.05511-0.48737
   1  -2  -8 3577.68 416.195   9 0.93637-0.89806-0.34033 0.09547-0.00271-0.47772
   1  -2  -8 4498.01 534.660   4-0.58356 0.62753-0.81036 0.56389 0.02703-0.50886
  -1  -2   8 4020.23 682.623   2 0.87344-0.91725-0.46278 0.21621 0.19233 0.28924
   1  -2  -7 492.246 145.889   9 0.97236-0.93060-0.21963-0.02525-0.00303-0.41685
   1  -2  -7 765.617 208.070   4-0.51758 0.56445-0.84271 0.59619 0.12447-0.54564
  -1  -2   7 455.033 148.248   2 0.88246-0.92921-0.45470 0.20815 0.16146 0.25951
   1  -2  -6 3453.26 377.032   4-0.42696 0.47674-0.86586 0.61929 0.24099-0.60150
   1  -2  -6 3305.09 427.685   9 0.99066-0.94544-0.11596-0.12894-0.00329-0.35605
  -1  -2   6 3185.82 510.635   2 0.89045-0.94014-0.44615 0.19960 0.13054 0.22983
   1  -2  -5 7433.05 595.179   2 0.82140-0.76902-0.49234 0.24595 0.32683-0.62653
  -1  -2   5 7428.55 497.060   5-0.51601 0.46320-0.73773 0.49095-0.45869 0.75871
   1  -2  -5 8422.21 581.090   4-0.29427 0.34695-0.86818 0.62156 0.38588-0.68574
  -1  -2   5 8443.62 787.640   2 0.89743-0.95006-0.43712 0.19058 0.09952 0.20025
   1  -2  -4 6379.69 621.573   9 0.99776-0.94563 0.03485-0.27980-0.00365-0.23460
   1  -2  -4 6293.01 468.165   4-0.10257 0.15815-0.82219 0.57553 0.55504-0.79425
   1  -2  -4 5251.05 458.363   2 0.73795-0.68264-0.51285 0.26645 0.47360-0.71270
  -1  -2   4 5964.69 448.615   5-0.70606 0.65037-0.53918 0.29242-0.49154 0.73093
  -1  -2   4 5907.34 367.960   8-0.69995 0.64429-0.54601 0.29923-0.49604 0.73547
  -1  -2   4 5785.71 568.527   9 0.86520-0.92053-0.49306 0.24707-0.00227 0.24069
  -1  -2   4 5924.24 599.117   2 0.90341-0.95899-0.42760 0.18107 0.06837 0.17080
  -1  -2   3 3079.06 412.854   1 0.60186-0.66040-0.66538 0.41907-0.41209 0.59058
   1  -2  -3 3361.95 326.214   4 0.15444-0.09596-0.68430 0.43758 0.71976-0.89831
  -1  -2   3 3300.70 411.045   2 0.90840-0.96692-0.41756 0.17103 0.03700 0.14157
   1  -2  -3 2907.51 417.683   9 0.99503-0.93944 0.08554-0.33050-0.00376-0.17394
  -1  -2   3 3124.77 327.479   5-0.82803 0.76947-0.33250 0.08575-0.48984 0.66860
  -1  -2   3 3190.74 426.337   9 0.88950-0.94829-0.44797 0.20200-0.00240 0.18028
   1  -2  -2 1078.99 205.612   3-0.74801 0.80931-0.02064-0.22600-0.69887 0.58064
  -1  -2   2 1142.09 203.249   5-0.89296 0.83153-0.14681-0.09992-0.46720 0.58533
  -1  -2   2 1298.47 252.849   1 0.59237-0.65384-0.58197 0.33562-0.52800 0.64586
   1  -2  -2 1295.50 202.346   4 0.41915-0.35776-0.44546 0.19870 0.81060-0.92849
  -1  -2   2 1199.02 219.633   2 0.91240-0.97387-0.40692 0.16040 0.00523 0.11274
  -1  -2   2 1072.37 257.629   9 0.90530-0.96754-0.41535 0.16940-0.00250 0.11983
   1  -2  -2 1033.33 143.264   7-0.34109 0.40247 0.20547-0.45195-0.93352 0.81570
   1  -2  -2 1461.79 299.170   9 0.99167-0.93263 0.12023-0.36522-0.00384-0.11331
   1  -2  -1 2671.74 290.932   3-0.60720 0.67145-0.10371-0.14289-0.81632 0.75877
   1  -2  -1 2941.78 434.273   9 0.98918-0.92668 0.14017-0.38518-0.00388-0.05272
  -1  -2   1 2500.52 419.552   9 0.91414-0.97983-0.39568 0.14975-0.00255 0.05933
   1  -2  -1 2583.09 224.974   7-0.61818 0.68265-0.10907-0.13741-0.80882 0.75162
  -1  -2   1 2839.09 284.115   2 0.91542-0.97983-0.39550 0.14900-0.02743 0.08480
  -1  -2   1 2460.94 294.344   1 0.56174-0.62613-0.45535 0.20897-0.66295 0.72018
  -1  -2   1 2732.74 340.981   7-0.64845 0.58438-0.15305-0.09332-0.77765 0.83484
   1  -2   0 6826.33 430.496   3-0.33698 0.40417-0.22426-0.02231-0.92980 0.93292
  -1  -2   0 6401.80 322.643   2 0.91743-0.98478-0.38265 0.13615-0.06263 0.05940
  -1  -2   0 6281.48 490.050   7-0.52484 0.45769 0.01109-0.25746-0.87674 0.87331
   1  -2   0 4958.23 571.449   9 0.98843-0.92248 0.14564-0.39067-0.00389 0.00784
  -1  -2   0 6398.33 605.816   9 0.91692-0.98607-0.38924 0.14333-0.00257-0.00119
   1  -2   0 6714.42 414.862   7-0.75005 0.81760-0.33748 0.09099-0.60590 0.60932
  -1  -2  -1 9684.82 822.587   9 0.91393-0.98653-0.39615 0.15027-0.00255-0.06176
  -1  -2  -1 12208.9 675.882   7-0.36046 0.29022 0.18691-0.43328-0.93107 0.86701
   1  -2   1 12033.4 623.495   7-0.79009 0.86073-0.46467 0.21818-0.43879 0.50284
  -1  -2  -1 11336.4 759.410   4 0.41303-0.48322-0.45235 0.20552 0.80961-0.87329
   1  -2   1 13054.1 896.712   9 0.98964-0.92024 0.13670-0.38175-0.00387 0.06836
   1  -2   1 11742.0 672.370   2 0.74728-0.67725-0.08958-0.15686-0.62130 0.68520
   1  -2   1 11773.5 523.984   3 0.07691-0.00678-0.34845 0.10191-0.92953 0.99333
   1  -2   2 2638.36 366.228   2 0.82951-0.75654-0.17771-0.06873-0.48837 0.61287
   1  -2   2 2428.52 366.919   1 0.53565-0.46272-0.37651 0.13023-0.72926 0.85360
  -1  -2  -2 1935.64 307.357   4 0.25308-0.32618-0.60816 0.36138 0.76409-0.88842
   1  -2   2 1114.74 366.118   9 0.99244-0.91958 0.11328-0.35836-0.00382 0.12886
   1  -2   2 2576.15 253.257   3 0.47316-0.40009-0.40764 0.16114-0.75735 0.88182
  -1  -2  -2 2371.07 376.484   9 0.90483-0.98089-0.41636 0.17049-0.00250-0.12237
   1  -2   2 2339.67 306.823   7-0.79640 0.87013-0.53735 0.29087-0.31644 0.44111
  -1  -2  -3 50310.9 1689.03   9 0.88867-0.96818-0.44962 0.20377-0.00240-0.18301
   1  -2   3 50082.5 1669.30   2 0.87482-0.79890-0.24122-0.00523-0.37683 0.56193
  -1  -2  -3 49022.4 1586.71   4 0.08703-0.16302-0.72869 0.48195 0.68325-0.86824
   1  -2   3 50532.0 1587.36   7-0.79079 0.86760-0.58327 0.33679-0.22359 0.40889
  -1  -2  -3 48957.7 880.230   2 0.91764-0.99382-0.35667 0.11020-0.12943-0.05560
   1  -2   3 48900.5 1758.12   9 0.99582-0.91951 0.07479-0.31988-0.00374 0.18932
   1  -2   3 48089.0 1548.57   5-0.55979 0.63584-0.70018 0.45337-0.46861 0.65376
   1  -2   3 50050.0 1779.31   1 0.57471-0.49885-0.50148 0.25524-0.61835 0.80332
   1  -2   4 10758.3 870.912   1 0.59461-0.51584-0.59550 0.34930-0.51097 0.75657
  -1  -2  -4 11098.3 837.259   4-0.06787-0.01103-0.80851 0.56183 0.58130-0.82695
  -1  -2  -4 10200.0 765.923   9 0.86380-0.94676-0.49551 0.24969-0.00226-0.24369
  -1  -2  -4 10434.5 519.692   2 0.91577-0.99489-0.34174 0.09527-0.16557-0.08006
   1  -2   4 10347.9 832.554   2 0.89949-0.82063-0.28846 0.04200-0.28365 0.52935
   1  -2   5 11772.9 958.597   1 0.60186-0.52016-0.66542 0.41926-0.41203 0.71826
  -1  -2  -5 11346.3 645.082   2 0.91282-0.99488-0.32758 0.08113-0.19850-0.10773
  -1  -2  -5 11236.7 846.109   4-0.19950 0.11770-0.85194 0.60530 0.47480-0.78110
   1  -2   5 8755.32 815.643   9 0.99656-0.91333-0.05023-0.19491-0.00345 0.31013
   1  -2   5 11566.2 948.870   2 0.91218-0.83037-0.32504 0.07857-0.20429 0.51059
  -1  -2  -6 6865.51 567.472   2 0.90880-0.99381-0.31336 0.06691-0.23040-0.13643
   1  -2   6 6822.19 800.870   2 0.91745-0.83270-0.35440 0.10792-0.13502 0.50191
   1  -2   6 6752.22 628.229   9 0.98746-0.90078-0.13965-0.10551-0.00324 0.37046
  -1  -2  -6 7444.12 738.083   4-0.30793 0.22322-0.86938 0.62278 0.37214-0.73909
   1  -2   7 8149.45 663.903   9 0.96576-0.87563-0.24648 0.00130-0.00296 0.43073
  -1  -2  -7 9909.99 876.564   4-0.39607 0.30847-0.86937 0.62283 0.27713-0.70474
   1  -2   7 8706.22 923.449   2 0.91778-0.83009-0.37869 0.13221-0.07315 0.50065
  -1  -2  -8 4117.74 539.364   4-0.46872 0.37821-0.85777 0.61128 0.18940-0.67767
   1  -2   8 5200.19 756.905   2 0.91456-0.82393-0.39927 0.15278-0.01680 0.50490
   1  -2   8 4263.71 466.637   9 0.92473-0.83114-0.37048 0.12528-0.00263 0.49094
   1  -2   9 743.597 304.101   2 0.90863-0.81506-0.41702 0.17052 0.03538 0.51332
  -1  -2  -9 1639.91 406.642   4-0.52743 0.43402-0.83883 0.59239 0.11070-0.65962
   1  -2  10 1387.24 448.462   2 0.90047-0.80395-0.43254 0.18602 0.08433 0.52496
  -1  -2 -10 2134.62 474.906   4-0.57697 0.48066-0.81433 0.56793 0.03736-0.64694
  -1  -2 -11 2373.21 551.333   4-0.61843 0.51921-0.78596 0.53961-0.03043-0.63981
   1  -2  11 1202.56 440.064   2 0.89039-0.79093-0.44622 0.19970 0.13077 0.53913
   1  -2  12 62.3135 67.4599   2 0.87857-0.77617-0.45835 0.21183 0.17520 0.55529
  -1  -2 -12 298.637 204.678   7-0.77684 0.67266-0.62264 0.37626-0.12918-0.60174
   1  -2  13 160.681 175.077   2 0.86513-0.75978-0.46914 0.22260 0.21802 0.57308
  -1  -2 -13 50.3910 66.4656   7-0.78590 0.67864-0.60070 0.35432-0.18388-0.60766
  -1  -2 -14 777.073 359.063   7-0.79199 0.68163-0.57773 0.33134-0.23564-0.61653
   1  -2  14 632.098 339.236   2 0.85011-0.74182-0.47872 0.23217 0.25953 0.59217
  -1  -2 -15 253.729 227.291   7-0.79544 0.68201-0.55374 0.30735-0.28501-0.62779
   1  -1 -15 327.157 232.696   7-0.78732 0.80849-0.45095 0.32767-0.45932-0.44662
   1  -1 -14 576.708 322.330   7-0.79146 0.81572-0.47247 0.34919-0.42678-0.41852
  -1  -1  14 614.074 372.650   2 0.77196-0.79804-0.50695 0.38356 0.42010 0.42505
  -1  -1  13 874.426 382.290   2 0.78825-0.81728-0.50306 0.37968 0.39173 0.39282
   1  -1 -13 942.711 340.563   7-0.79435 0.82169-0.49304 0.36975-0.39395-0.39073
   1  -1 -12 327.539 189.596   7-0.79602 0.82645-0.51273 0.38945-0.36074-0.36332
  -1  -1  12 638.621 346.552   2 0.80328-0.83525-0.49872 0.37535 0.36364 0.36031
  -1  -1  11 2038.92 547.723   2 0.81709-0.85200-0.49398 0.37062 0.33591 0.32744
   1  -1 -11 1747.01 458.918   7-0.79650 0.83001-0.53164 0.40836-0.32702-0.33642
  -1  -1  10 8641.55 1044.16   2 0.82971-0.86756-0.48890 0.36554 0.30863 0.29412
   1  -1 -10 7027.98 839.962   7-0.79577 0.83236-0.54984 0.42657-0.29263-0.31019
   1  -1  -9 2373.79 445.952   7-0.79379 0.83348-0.56745 0.44418-0.25731-0.28488
  -1  -1   9 1984.91 470.730   2 0.84116-0.88195-0.48353 0.36018 0.28194 0.26021
  -1  -1   8 431.631 205.982   2 0.85144-0.89518-0.47795 0.35462 0.25605 0.22550
   1  -1  -8 584.319 200.020   7-0.79048 0.83325-0.58460 0.46132-0.22067-0.26089
   1  -1  -8 533.302 176.988   5-0.92454 0.96890 0.09598-0.21926-0.41236-0.06946
   1  -1  -7 11890.2 882.628   7-0.78565 0.83150-0.60147 0.47819-0.18207-0.23888
   1  -1  -7 10834.2 501.084   9 0.96266-0.92010-0.25811 0.13597-0.00293-0.41700
   1  -1  -7 10957.7 721.490   5-0.92459 0.97182 0.10568-0.22898-0.40960-0.01159
  -1  -1   7 12680.9 1063.52   2 0.86056-0.90724-0.47229 0.34896 0.23125 0.18970
   1  -1  -6 8539.55 599.798   5-0.92457 0.97469 0.10070-0.22401-0.41103 0.05046
  -1  -1   6 8153.12 794.699   2 0.86845-0.91807-0.46671 0.34339 0.20804 0.15232
   1  -1  -6 7361.63 463.046   9 0.99693-0.95091-0.04319-0.07897-0.00347-0.35591
   1  -1  -6 9219.20 645.373   4-0.63461 0.68441-0.77240 0.64927-0.05889-0.30172
   1  -1  -6 7903.35 646.557   7-0.77891 0.82785-0.61836 0.49508-0.14034-0.21998
   1  -1  -5 14650.6 791.341   7-0.76945 0.82147-0.63579 0.51252-0.09321-0.20648
   1  -1  -5 14800.3 866.396   2 0.87054-0.81810-0.46510 0.34195 0.20156-0.50128
   1  -1  -5 15189.4 698.726   4-0.58823 0.64093-0.80743 0.68425 0.01960-0.31957
  -1  -1   5 14448.4 975.064   2 0.87501-0.92758-0.46147 0.33816 0.18722 0.11254
   1  -1  -5 14811.2 757.670   5-0.92418 0.97717 0.07729-0.20061-0.41757 0.11764
   1  -1  -5 13667.9 663.798   9 0.99205-0.94257 0.11685-0.23904-0.00383-0.29501
   1  -1  -4 12678.9 720.060   2 0.82467-0.76929-0.49102 0.36786 0.31977-0.55889
   1  -1  -4 12614.9 550.637   4-0.51259 0.56820-0.84455 0.72133 0.13135-0.37066
   1  -1  -4 13444.5 684.843   5-0.92174 0.97760 0.03022-0.15356-0.42994 0.19064
   1  -1  -4 12586.0 679.247   9 0.97125-0.91832 0.23684-0.35905-0.00408-0.23421
  -1  -1   4 12744.8 829.791   2 0.87999-0.93550-0.45706 0.33376 0.17028 0.06887
  -1  -1   3 3494.51 379.465   2 0.88278-0.94124-0.45438 0.33109 0.16027 0.01828
  -1  -1   3 3135.83 204.126   5-0.69533 0.63671-0.55334 0.42997-0.49053 0.66926
   1  -1  -3 3215.65 235.534   4-0.36021 0.41872-0.87107 0.74779 0.31716-0.49581
  -1  -1   3 3124.18 276.541   8-0.70925 0.65072-0.54183 0.41852-0.48714 0.66599
   1  -1  -3 3312.45 322.129   5-0.91301 0.97175-0.04698-0.07637-0.44799 0.26932
   1  -1  -3 3444.84 334.627   2 0.73504-0.67671-0.51323 0.39006 0.47788-0.65639
   1  -1  -3 1312.63 360.263   9 0.94628-0.88990 0.32423-0.44646-0.00425-0.17349
   1  -1  -2 406.946 79.9364   4 0.03602 0.02539-0.75835 0.63503 0.65243-0.77043
  -1  -1   2 300.658 54.2440   5-0.90517 0.84368-0.09214-0.03122-0.45727 0.57537
   1  -1  -2 15.3687 40.7518   9 0.92439-0.86455 0.38318-0.50543-0.00436-0.11284
  -1  -1   2 473.601 127.568   2 0.88162-0.94302-0.45551 0.33223 0.16449-0.04653
  -1  -1   1 7696.18 385.740   2 0.86916-0.93350-0.46617 0.34289 0.20584-0.14849
  -1  -1   1 7217.58 407.978   1 0.60027-0.66460-0.64134 0.51815-0.44840 0.50570
   1  -1  -1 7264.35 402.341   3-0.66336 0.72760-0.07287-0.05045-0.77608 0.71859
   1  -1   0 86802.7 1163.75   8-0.77868 0.84595-0.50469 0.38117-0.41254 0.41563
   1  -1   0 87736.2 1263.86   3-0.29400 0.36118-0.24017 0.11689-0.93844 0.94163
  -1  -1   0 87478.8 1540.46   4 0.49681-0.56407-0.35055 0.22710 0.81702-0.82014
  -1  -1   0 88603.6 1116.41   1 0.53367-0.60093-0.37105 0.24782-0.73344 0.73011
   1  -1   0 87037.2 965.866   7-0.79616 0.86361-0.51528 0.39201-0.35630 0.35972
  -1  -1   0 87544.7 903.280   3 0.60686-0.67405-0.41068 0.28739-0.65048 0.64716
   1  -1   1 18398.2 573.262   3 0.26062-0.19049-0.38378 0.26053-0.87241 0.93628
  -1  -1  -1 17348.3 722.917   4 0.25206-0.32223-0.60902 0.48562 0.76369-0.82747
   1  -1   1 18063.0 689.820   2 0.70061-0.63051-0.04723-0.07597-0.67709 0.74097
  -1  -1  -2 17767.0 773.934   4 0.00889-0.08196-0.77278 0.64943 0.63493-0.75936
   1  -1   2 18266.1 657.955   3 0.63551-0.56243-0.40974 0.28652-0.62304 0.74758
   1  -1   2 17916.1 797.035   1 0.56647-0.49348-0.47145 0.34836-0.64792 0.77234
  -1  -1  -2 17930.5 481.237   2 0.87050-0.94367-0.23427 0.11102-0.38976 0.26532
   1  -1   2 17537.1 780.602   2 0.82762-0.75458-0.17538 0.05217-0.49219 0.61668
   1  -1   2 19717.8 887.652   9 0.92938-0.85572 0.37070-0.49304-0.00434 0.12933
   1  -1   3 19856.5 936.562   1 0.59717-0.52126-0.61321 0.49017-0.48772 0.67278
   1  -1   3 20956.8 898.921   9 0.95247-0.87536 0.30516-0.42752-0.00421 0.18975
   1  -1   3 20867.0 953.697   2 0.88282-0.80684-0.25489 0.13167-0.35084 0.53592
  -1  -1  -3 19795.3 683.046   2 0.89900-0.97511-0.28734 0.16410-0.28599 0.10094
  -1  -1  -3 20222.0 910.035   4-0.17973 0.10375-0.84691 0.72361 0.49201-0.67710
   1  -1   4 39407.6 1251.24   9 0.97706-0.89649 0.21078-0.33316-0.00403 0.25011
  -1  -1  -4 44304.1 1236.81   2 0.90327-0.98233-0.29771 0.17448-0.26424 0.01859
   1  -1   4 44877.3 1551.72   1 0.60210-0.52327-0.69874 0.57573-0.35676 0.60245
   1  -1   4 44265.6 1555.03   2 0.90693-0.82800-0.30769 0.18446-0.24281 0.48849
  -1  -1  -4 45940.0 1473.23   4-0.31483 0.23595-0.86987 0.74661 0.36510-0.61084
  -1  -1  -5 20319.4 1048.45   4-0.41248 0.33070-0.86775 0.74455 0.25813-0.56453
   1  -1   5 21357.1 1186.68   2 0.91637-0.83450-0.34553 0.22229-0.15654 0.46282
   1  -1   5 20189.2 815.613   9 0.99520-0.91118 0.08328-0.20568-0.00376 0.31039
  -1  -1  -5 20031.3 958.420   2 0.90276-0.98476-0.29641 0.17319-0.26700-0.03925
   1  -1   6 5115.03 634.806   2 0.91802-0.83321-0.37439 0.25115-0.08444 0.45132
   1  -1   6 4309.26 370.249   9 0.99361-0.90613-0.08894-0.03348-0.00336 0.37054
  -1  -1  -6 4029.98 466.708   4-0.48439 0.39971-0.85365 0.73049 0.16915-0.53621
   1  -1   7 5929.96 715.952   2 0.91499-0.82723-0.39748 0.27423-0.02186 0.44934
  -1  -1  -7 6219.35 649.552   4-0.54092 0.45334-0.83303 0.70992 0.09143-0.51915
   1  -1   7 5415.66 349.310   9 0.94492-0.85398-0.31614 0.19369-0.00278 0.43050
  -1  -1  -8 2833.08 483.184   4-0.58607 0.49558-0.80880 0.68574 0.02305-0.51142
   1  -1   8 2275.71 469.710   2 0.90881-0.81811-0.41660 0.29334 0.03409 0.45399
   1  -1   9 12555.4 1188.21   2 0.90029-0.80665-0.43283 0.30955 0.08528 0.46340
  -1  -1  -9 14243.4 1117.42   4-0.62304 0.52965-0.78225 0.65924-0.03841-0.51061
   1  -1  10 3350.92 655.172   2 0.88986-0.79328-0.44684 0.32356 0.13296 0.47632
  -1  -1 -10 2917.10 558.167   7-0.77280 0.67469-0.63019 0.50702-0.10886-0.50081
   1  -1  11 3056.29 673.279   2 0.87777-0.77824-0.45908 0.33579 0.17797 0.49191
  -1  -1 -11 3489.27 638.917   7-0.78224 0.68105-0.61065 0.48748-0.15980-0.51049
  -1  -1 -12 2278.60 539.051   7-0.78901 0.68472-0.59042 0.46725-0.20767-0.52325
   1  -1  12 2231.43 584.089   2 0.86414-0.76167-0.46984 0.34654 0.22093 0.50955
  -1  -1 -13 191.213 213.227   7-0.79348 0.68611-0.56946 0.44629-0.25314-0.53840
   1  -1  13-67.3406 29.7380   2 0.84905-0.74364-0.47932 0.35601 0.26226 0.52882
   1  -1  14 179.066 236.408   2 0.83250-0.72415-0.48766 0.36434 0.30230 0.54938
  -1  -1 -14 228.657 111.450   7-0.79592 0.68546-0.54773 0.42456-0.29673-0.55544
  -1  -1 -15 124.888 195.735   7-0.79647 0.68293-0.52516 0.40198-0.33879-0.57399
  -1   0  15 638.284 374.284   2 0.71470-0.73778-0.51547 0.51530 0.50657 0.39916
   1   0 -15 479.381 261.038   7-0.77781 0.79888-0.41397 0.41390-0.51136-0.39457
   1   0 -14 141.949 151.436   7-0.78295 0.80710-0.43258 0.43251-0.48575-0.35956
  -1   0  14-515.864 301.750   2 0.73246-0.75847-0.51356 0.51340 0.48163 0.36350
   1   0 -13 3003.27 662.231   7-0.78710 0.81434-0.44996 0.44989-0.46077-0.32391
  -1   0  13 2198.65 567.456   2 0.74873-0.77768-0.51127 0.51112 0.45739 0.32715
  -1   0  12 1478.27 456.297   2 0.76353-0.79543-0.50867 0.50853 0.43402 0.28992
   1   0 -12 2158.33 520.860   7-0.79035 0.82068-0.46609 0.46603-0.43661-0.28745
   1   0 -11 1105.59 355.693   7-0.79279 0.82620-0.48094 0.48088-0.41348-0.24996
  -1   0  11 895.553 339.871   2 0.77686-0.81171-0.50586 0.50573 0.41176 0.25157
  -1   0  10 249.908 170.752   2 0.78869-0.82648-0.50295 0.50282 0.39095 0.21179
   1   0 -10 687.698 304.434   7-0.79451 0.83100-0.49440 0.49434-0.39170-0.21111
  -1   0   9 186.566 158.087   2 0.79890-0.83964-0.50007 0.49996 0.37204 0.17009
   1   0  -9 196.962 69.5908   7-0.79561 0.83519-0.50632 0.50626-0.37175-0.17044
  -1   0   8 894.535 289.923   2 0.80733-0.85100-0.49742 0.49731 0.35573 0.12580
   1   0  -8 684.139 235.919   7-0.79621 0.83888-0.51641 0.51635-0.35432-0.12724
   1   0  -7 1206.14 304.351   7-0.79645 0.84221-0.52420 0.52414-0.34051-0.08043
  -1   0   7 1348.92 318.611   2 0.81361-0.86023-0.49525 0.49516 0.34309 0.07785
  -1   0   6 2991.64 455.483   2 0.81714-0.86670-0.49397 0.49388 0.33581 0.02452
  -1   0   6 3403.13 421.761   4-0.54427 0.49445-0.83149 0.83119 0.08658 0.27414
   1   0  -6 3221.12 435.382   7-0.79650 0.84534-0.52882 0.52876-0.33217-0.02815
   1   0  -5 63.3541 57.1044   7-0.79650 0.84843-0.52858 0.52852-0.33260 0.03291
  -1   0   5 284.840 114.493   2 0.81664-0.86914-0.49415 0.49407 0.33686-0.03712
  -1   0   5 323.323 126.495   4-0.58236 0.52963-0.81110 0.81084 0.02892 0.27114
   1   0  -5 508.117 166.561   8-0.83314 0.88556-0.46585 0.46535-0.34083 0.04015
   1   0  -4 6381.38 494.850   8-0.82280 0.87822-0.47407 0.47369-0.35560 0.11573
  -1   0   4 5828.36 516.841   2 0.80936-0.86480-0.49674 0.49667 0.35169-0.11256
   1   0  -4 6169.31 490.631   7-0.79634 0.85135-0.51980 0.51974-0.34836 0.10929
  -1   0   4 5785.96 430.713   4-0.62624 0.57061-0.77961 0.77940-0.04401 0.28342
  -1   0   3 5523.69 443.193   2 0.78835-0.84674-0.50303 0.50297 0.39155-0.21301
   1   0  -3 5668.17 395.463   7-0.79434 0.85244-0.49291 0.49286-0.39415 0.21571
   1   0  -3 6195.80 429.328   8-0.79407 0.85248-0.49475 0.49448-0.39370 0.21462
  -1   0   2 12697.1 564.868   2 0.73217-0.79350-0.51359 0.51354 0.48205-0.36411
   1   0  -2 12614.6 477.821   7-0.77846 0.83964-0.41620 0.41615-0.50834 0.39053
   1   0  -2 12721.0 535.317   8-0.72089 0.78229-0.53636 0.53620-0.47565 0.35737
   1   0   2 14123.2 568.868   2 0.86742-0.79432-0.22947 0.22949-0.39858 0.52304
  -1   0  -2 13468.0 587.562   4-0.47484 0.40179-0.85624 0.85632 0.18155-0.30608
   1   0   3 204067. 2580.16   2 0.90894-0.83289-0.31378 0.31379-0.22948 0.41454
  -1   0  -3 197501. 2603.15   4-0.53872 0.46277-0.83402 0.83415 0.09461-0.27980
  -1   0  -4 1286.43 239.231   2 0.87496-0.95395-0.24144 0.24144-0.37641 0.13075
   1   0   4 1143.56 224.558   2 0.91788-0.83889-0.36016 0.36016-0.12075 0.36641
  -1   0  -4 1155.58 252.413   4-0.58194 0.50309-0.81135 0.81153 0.02958-0.27542
   1   0   5 13594.0 856.787   2 0.91635-0.83442-0.39059 0.39058-0.04107 0.34733
  -1   0  -5 13974.6 854.108   4-0.61463 0.53288-0.78892 0.78915-0.02392-0.28258
   1   0   6 3950.75 505.008   2 0.91030-0.82542-0.41292 0.41291 0.02299 0.34387
   1   0   7 10047.1 883.094   2 0.90170-0.81388-0.43053 0.43051 0.07781 0.34966
  -1   0  -7 10729.5 893.426   7-0.77064 0.68168-0.63387 0.63392-0.09864-0.32915
  -1   0  -8 7906.93 824.646   7-0.77927 0.68723-0.61756 0.61761-0.14238-0.34604
   1   0   8 8129.29 863.748   2 0.89136-0.80060-0.44507 0.44504 0.12673 0.36133
  -1   0  -9 434.241 236.544   7-0.78583 0.69071-0.60091 0.60096-0.18339-0.36566
   1   0   9 493.983 252.800   2 0.87958-0.78588-0.45743 0.45739 0.17170 0.37696
  -1   0 -10 18432.7 1432.29   7-0.79067 0.69246-0.58380 0.58384-0.22244-0.38722
   1   0  10 19260.9 1487.86   2 0.86652-0.76987-0.46814 0.46809 0.21387 0.39539
   1   0  11 241.946 163.472   2 0.85222-0.75263-0.47750 0.47744 0.25402 0.41585
  -1   0 -11 499.879 266.437   7-0.79399 0.69269-0.56612 0.56616-0.26007-0.41022
   1   0  12 1755.74 522.702   2 0.83668-0.73414-0.48572 0.48565 0.29263 0.43783
  -1   0 -12 1170.36 448.492   7-0.79591 0.69153-0.54779 0.54784-0.29660-0.43432
  -1   0 -13 2710.30 632.897   7-0.79650 0.68903-0.52875 0.52879-0.33229-0.45925
   1   0  13 2440.42 624.338   2 0.81987-0.71439-0.49293 0.49285 0.33008 0.46099
  -1   0 -14 313.148 290.642   7-0.79579 0.68524-0.50892 0.50896-0.36732-0.48485
   1   0  14 355.271 273.209   2 0.80175-0.69333-0.49920 0.49912 0.36660 0.48506
   1   0  15 398.390 268.246   2 0.78226-0.67089-0.50458 0.50449 0.40240 0.50986
  -1   0 -15 25.8285 81.3269   7-0.79378 0.68014-0.48822 0.48826-0.40181-0.51098
   1   1 -15-0.49265 134.640   7-0.76278 0.78375-0.36923 0.49238-0.56861-0.33732
  -1   1  15 135.135 235.740   2 0.65514-0.67815-0.51816 0.64123 0.58074 0.32497
  -1   1  14 378.334 271.926   6-0.03033 0.00431-0.83301 0.95581 0.55080 0.29597
  -1   1  14 730.048 337.819   2 0.67206-0.69801-0.51791 0.64099 0.56100 0.28412
   1   1 -14 416.761 253.894   7-0.76840 0.79246-0.38477 0.50791-0.54938-0.29592
  -1   1  13 823.360 330.988   2 0.68705-0.71594-0.51737 0.64045 0.54267 0.24185
   1   1 -13 115.581 103.861   7-0.77309 0.80023-0.39872 0.52187-0.53153-0.25315
  -1   1  13 1268.42 479.994   6-0.03605 0.00708-0.84493 0.96776 0.53180 0.25425
  -1   1  12 706.753 374.990   6-0.04117 0.00925-0.85526 0.97813 0.51447 0.21085
   1   1 -12 360.427 238.779   7-0.77691 0.80714-0.41096 0.53411-0.51539-0.20867
  -1   1  12 439.670 263.655   2 0.70003-0.73187-0.51663 0.63972 0.52611 0.19780
  -1   1  11 2770.51 642.748   6-0.04559 0.01072-0.86391 0.98682 0.49929 0.16532
   1   1 -11 1471.75 425.639   7-0.77992 0.81323-0.42131 0.54446-0.50139-0.16204
  -1   1  11 1638.57 455.717   2 0.71083-0.74561-0.51581 0.63891 0.51182 0.15149
  -1   1  10 8375.79 951.716   2 0.71914-0.75687-0.51504 0.63815 0.50047 0.10224
   1   1 -10 6917.26 893.523   7-0.78213 0.81853-0.42946 0.55261-0.49012-0.11269
  -1   1   9 2387.97 486.717   2 0.72449-0.76515-0.51449 0.63760 0.49301 0.04911
   1   1  -9 1899.42 185.077   5-0.72573 0.76711-0.51192 0.63538-0.49301-0.04950
   1   1  -9 2122.30 467.976   7-0.78356 0.82304-0.43496 0.55811-0.48239-0.05980
  -1   1   8 663.036 271.973   2 0.72603-0.76964-0.51432 0.63744 0.49083-0.00931
   1   1  -8 493.273 202.605   7-0.78409 0.82666-0.43712 0.56027-0.47933-0.00224
   1   1  -8 383.641 76.8141   5-0.71740 0.76164-0.52368 0.64713-0.49245 0.01056
   1   1  -7 12329.5 987.959   7-0.78352 0.82918-0.43482 0.55798-0.48258 0.06164
   1   1  -7 10805.8 414.481   5-0.73569 0.78281-0.49744 0.62088-0.49356 0.07231
  -1   1   7 11475.6 923.906   2 0.72234-0.76889-0.51472 0.63785 0.49602-0.07511
  -1   1   6 8242.34 718.769   2 0.71082-0.76032-0.51581 0.63895 0.51183-0.15151
   1   1  -6 7365.44 322.371   5-0.78175 0.83174-0.42329 0.54671-0.49404 0.13342
   1   1  -6 8532.81 617.923   8-0.67463 0.72418-0.55659 0.67956-0.51921 0.15796
  -1   1   6 8327.77 633.874   4-0.22008 0.17028-0.85659 0.97972 0.45641-0.09579
   1   1  -6 7207.11 461.013   9 0.99719-0.94958 0.05036 0.07294-0.00368-0.35579
   1   1  -6 8611.15 768.096   7-0.78128 0.83002-0.42625 0.54940-0.49458 0.13427
  -1   1   5 14743.1 875.064   2 0.68644-0.73888-0.51740 0.64055 0.54343-0.24371
  -1   1   5 14974.8 766.610   4-0.18843 0.13573-0.84919 0.97237 0.48449-0.18453
   1   1  -5 14671.0 922.547   7-0.77609 0.82791-0.40824 0.53139-0.51903 0.21934
   1   1  -5 13890.0 416.133   5-0.84737 0.90024-0.28721 0.41061-0.48598 0.18598
  -1   1   5 16113.1 993.421   6-0.04027-0.01230-0.85348 0.97662 0.51751-0.21724
   1   1  -5 14565.0 730.406   8-0.63345 0.68600-0.57155 0.69463-0.55384 0.25339
   1   1  -5 15104.7 692.556   9 0.99130-0.94023-0.11067 0.23395-0.00331-0.29562
  -1   1   4 12997.8 784.888   6-0.02514-0.03038-0.82184 0.94501 0.56778-0.32823
   1   1  -4 12722.5 382.382   5-0.90487 0.96062-0.09368 0.21707-0.45756 0.21820
  -1   1   4 13044.7 604.912   4-0.11186 0.05626-0.82558 0.94881 0.54779-0.30849
   1   1  -4 12731.5 635.751   9 0.96900-0.91448-0.23369 0.35695-0.00300-0.23538
   1   1  -4 13433.8 807.934   7-0.76494 0.81985-0.37505 0.49821-0.56148 0.32241
   1   1  -3 3432.83 366.319   7-0.74047 0.79847-0.31583 0.43898-0.62987 0.45143
   1   1  -3 3687.86 328.772   9 0.94345-0.88547-0.32043 0.44367-0.00276-0.17507
  -1   1   3 3134.55 242.056   4 0.06382-0.12232-0.74260 0.86588 0.66956-0.49091
  -1   1   3 3617.82 367.967   6 0.00255-0.06102-0.75659 0.87981 0.65370-0.47488
  -1   1   2 509.781 121.640   5-0.92306 0.86144 0.05043 0.07294-0.42475 0.54279
   1   1  -2 269.669 121.306   9 0.92110-0.85966-0.37935 0.50256-0.00260-0.11468
   1   1  -2 500.350 142.301   7-0.68437 0.74545-0.20998 0.33314-0.73202 0.61420
  -1   1   2 363.875 70.7527   4 0.43617-0.49758-0.42586 0.54919 0.81298-0.69499
  -1   1   2 223.932 86.1854   6 0.05295-0.11437-0.61360 0.73685 0.78987-0.67177
  -1   1   1 7397.42 377.587   6 0.13595-0.20033-0.30055 0.42383 0.94971-0.89233
  -1   1   1 7080.13 435.723   5-0.88930 0.82481-0.16100 0.28439-0.46954 0.52695
   1   1  -1 7127.66 415.882   7-0.55511 0.61928-0.02578 0.14894-0.85854 0.80135
   1   1   0 87908.0 1424.21   7-0.29974 0.36699 0.24381-0.12065-0.93645 0.93988
  -1   1   0 88012.4 924.744   7-0.74576 0.67831-0.32759 0.45086-0.61698 0.61356
  -1   1   0 88844.3 1509.41   5-0.81332 0.74596-0.36363 0.48703-0.49183 0.48861
  -1   1  -1 18564.5 600.158   7-0.79612 0.72558-0.51450 0.63777-0.35767 0.29362
   1   1   1 18501.7 678.297   6 0.10974-0.03950-0.41153 0.53480 0.90929-0.84537
  -1   1  -1 17541.2 699.998   5-0.71068 0.64045-0.53292 0.65634-0.49193 0.42808
  -1   1  -2 17333.9 715.212   5-0.60515 0.53204-0.65674 0.78017-0.47759 0.35311
   1   1   2 18046.1 772.118   6 0.04447 0.02871-0.63989 0.76312 0.76883-0.64419
  -1   1  -2 18134.2 718.089   7-0.79481 0.72118-0.55985 0.68312-0.27283 0.14815
   1   1   2 18151.3 464.923   2 0.90007-0.82690-0.43317 0.55642 0.08642 0.03803
  -1   1  -3 20315.7 885.701   7-0.79272 0.71601-0.57389 0.69716-0.24383 0.05854
   1   1   3 19795.4 669.711   2 0.89338-0.81727-0.44257 0.56581 0.11803 0.06701
  -1   1  -3 19027.7 785.968   5-0.51533 0.43935-0.73828 0.86173-0.45853 0.27342
  -1   1  -3 20109.5 797.177   3 0.60685-0.68286-0.41068 0.53386-0.65049 0.46528
   1   1   3 21179.0 941.236   6 0.00352 0.07261-0.75414 0.87734 0.65656-0.47120
   1   1   3 17450.6 797.295   9 0.94914-0.87043-0.30341 0.42652-0.00281 0.18826
  -1   1  -4 44618.1 1475.92   7-0.79223 0.71243-0.57651 0.69978-0.23825-0.00767
   1   1   4 43970.2 1216.08   2 0.88583-0.80678-0.45128 0.57451 0.14888 0.09676
   1   1   4 43891.2 1154.96   9 0.97480-0.89263-0.20880 0.33189-0.00306 0.24906
   1   1   4 43419.1 1467.42   4-0.05693 0.13580-0.80388 0.92713 0.58932-0.34358
   1   1   4 44610.4 1564.68   6-0.02068 0.09976-0.81195 0.93511 0.58216-0.33608
  -1   1  -5 19896.5 1078.83   7-0.79278 0.70990-0.57357 0.69683-0.24452-0.06202
   1   1   5 20249.4 952.746   2 0.87731-0.79531-0.45948 0.58271 0.17952 0.12672
   1   1   5 21068.2 1196.77   6-0.03472 0.11676-0.84221 0.96532 0.53622-0.22942
   1   1   5 18692.4 742.438   9 0.99477-0.90915-0.07595 0.19902-0.00339 0.30994
   1   1   6 5373.12 680.940   6-0.04257 0.12755-0.85803 0.98110 0.50969-0.14216
   1   1   6 4943.48 532.281   2 0.86778-0.78284-0.46721 0.59042 0.21007 0.15677
  -1   1  -6 5247.36 588.875   7-0.79381 0.70785-0.56731 0.69058-0.25760-0.10957
   1   1   6 4118.97 351.223   9 0.99432-0.90524 0.09405 0.02899-0.00378 0.37087
   1   1   7 7440.88 843.662   6-0.04643 0.13437-0.86553 0.98858 0.49637-0.06812
   1   1   7 6421.54 660.980   2 0.85721-0.76933-0.47446 0.59766 0.24058 0.18687
  -1   1  -7 6335.68 709.590   7-0.79493 0.70588-0.55880 0.68206-0.27494-0.15286
   1   1   8 2073.22 396.610   2 0.84558-0.75475-0.48123 0.60442 0.27106 0.21699
  -1   1  -8 1965.19 442.944   7-0.79586 0.70372-0.54857 0.67183-0.29510-0.19331
   1   1   9 12944.3 1101.48   2 0.83284-0.73907-0.48750 0.61069 0.30152 0.24712
  -1   1  -9 13263.5 1177.39   7-0.79641 0.70119-0.53692 0.66018-0.31725-0.23179
  -1   1 -10 2882.05 579.734   7-0.79645 0.69814-0.52402 0.64728-0.34084-0.26883
   1   1  10 2684.93 535.121   2 0.81897-0.72225-0.49328 0.61646 0.33198 0.27727
   1   1  10 3668.61 716.522   6-0.04476 0.14155-0.86231 0.98523 0.50215 0.10827
   1   1  11 3194.98 621.306   2 0.80391-0.70425-0.49852 0.62170 0.36243 0.30742
  -1   1 -11 3376.03 654.517   7-0.79586 0.69446-0.50998 0.63324-0.36550-0.30479
   1   1  11 3985.02 789.546   6-0.04154 0.14128-0.85600 0.97889 0.51319 0.15795
  -1   1 -12 1984.44 530.721   7-0.79455 0.69007-0.49484 0.61810-0.39098-0.33993
   1   1  12 1989.33 521.706   2 0.78762-0.68502-0.50323 0.62639 0.39287 0.33757
   1   1  12 2032.50 587.824   6-0.03745 0.14014-0.84780 0.97065 0.52706 0.20481
  -1   1 -13 163.463 193.378   7-0.79245 0.68488-0.47865 0.60191-0.41711-0.37443
   1   1  13 101.855 221.819   2 0.77003-0.66449-0.50736 0.63051 0.42332 0.36773
   1   1  13 588.959 385.062   6-0.03265 0.13829-0.83790 0.96071 0.54313 0.24946
  -1   1 -14 222.498 172.843   7-0.78947 0.67881-0.46139 0.58465-0.44375-0.40841
   1   1  14 251.155 209.501   2 0.75108-0.64259-0.51089 0.63403 0.45376 0.39788
   1   1  14 0.25231 75.9833   6-0.02723 0.13582-0.82638 0.94915 0.56098 0.29234
   1   1  15-34.6648 79.2605   2 0.73067-0.61924-0.51378 0.63691 0.48421 0.42803
   1   2 -14 710.852 333.724   7-0.74678 0.77073-0.32990 0.57626-0.61442-0.23089
  -1   2  14 619.689 300.358   6 0.00954-0.03558-0.73866 0.98477 0.67414 0.17256
  -1   2  13 1345.87 488.456   6 0.00654-0.03553-0.74643 0.99258 0.66542 0.12055
   1   2 -13 921.688 406.539   7-0.75126 0.77830-0.34034 0.58671-0.60264-0.18204
   1   2 -12 418.327 227.618   7-0.75470 0.78482-0.34862 0.59498-0.59311-0.13094
  -1   2  12 908.576 429.637   6 0.00453-0.03646-0.75159 0.99777 0.65952 0.06573
  -1   2  11 625.598 269.118   6 0.00370-0.03858-0.75370 0.99993 0.65708 0.00745
   1   2 -11 467.395 246.574   7-0.75704 0.79025-0.35441 0.60077-0.58634-0.07709
  -1   2  10 1162.46 454.284   6 0.00431-0.04215-0.75214 0.99841 0.65888-0.05508
   1   2 -10 1344.26 410.990   7-0.75818 0.79447-0.35728 0.60364-0.58296-0.01985
  -1   2   9 4437.42 736.217   6 0.00673-0.04751-0.74595 0.99225 0.66597-0.12289
   1   2  -9 3473.03 620.456   7-0.75790 0.79729-0.35659 0.60295-0.58377 0.04159
   1   2  -9 3287.49 265.794   5-0.92162 0.96293 0.02868 0.21815-0.43033-0.11222
   1   2  -8 3936.68 628.956   7-0.75584 0.79831-0.35142 0.59779-0.58985 0.10829
   1   2  -8 3817.33 308.015   5-0.91773 0.96191-0.01169 0.25851-0.44009-0.04183
  -1   2   8 4559.69 698.718   6 0.01145-0.05519-0.73365 0.97999 0.67964-0.19728
  -1   2   7 508.231 166.048   4 0.14058-0.18745-0.69391 0.94043 0.71266-0.29148
  -1   2   7 578.106 232.715   6 0.01917-0.06586-0.71295 0.95932 0.70150-0.27987
   1   2  -7 444.698 102.788   5-0.91714 0.96420-0.01666 0.26346-0.44123 0.01995
   1   2  -7 562.532 211.978   7-0.75130 0.79685-0.34043 0.58680-0.60254 0.18161
   1   2  -7 355.282 159.321   9 0.97489-0.92993 0.22088 0.02518-0.00405-0.41601
   1   2  -6 2754.07 403.171   9 0.99153-0.94312 0.12139 0.12465-0.00384-0.35567
   1   2  -6 3570.85 318.179   5-0.91935 0.96928 0.00315 0.24364-0.43659 0.07593
  -1   2   6 3303.38 394.221   4 0.20812-0.25790-0.64457 0.89114 0.74528-0.38476
   1   2  -6 3986.86 561.062   7-0.74310 0.79174-0.32160 0.56797-0.62359 0.26328
  -1   2   6 3204.14 517.446   6 0.03081-0.08045-0.68034 0.92676 0.73330-0.37239
   1   2  -5 8023.31 489.465   5-0.92255 0.97536 0.04198 0.20479-0.42694 0.12692
  -1   2   5 8020.98 570.310   4 0.30367-0.35635-0.56356 0.81018 0.78230-0.48244
   1   2  -5 8008.26 763.177   7-0.72911 0.78083-0.29191 0.53829-0.65507 0.35538
   1   2  -5 7285.79 676.982   9 0.99762-0.94575 0.03922 0.20680-0.00366-0.29531
  -1   2   5 7947.71 728.425   6 0.04769-0.10027-0.63004 0.87649 0.77690-0.47671
   1   2  -4 5735.71 424.953   5-0.92453 0.98021 0.09530 0.15146-0.41256 0.17317
   1   2  -4 5772.05 604.316   7-0.70555 0.76036-0.24683 0.49320-0.69913 0.46007
  -1   2   4 5923.74 462.556   4 0.42982-0.48540-0.43325 0.67991 0.81215-0.57294
   1   2  -4 6012.76 589.810   9 0.99757-0.94224-0.02790 0.27389-0.00351-0.23492
  -1   2   4 5859.13 573.903   6 0.07131-0.12685-0.55336 0.79985 0.83272-0.59325
   1   2  -3 2987.79 382.438   2 0.89356-0.83504-0.27547 0.52199-0.31026 0.13169
   1   2  -3 3329.74 427.399   7-0.66578 0.72367-0.17977 0.42614-0.75700 0.57856
   1   2  -3 3186.82 432.210   9 0.99453-0.93574-0.07884 0.32482-0.00338-0.17449
  -1   2   3 3108.83 394.010   6 0.10306-0.16155-0.43784 0.68436 0.89736-0.71861
  -1   2   2 1121.03 256.780   5-0.92458 0.86291 0.10936 0.13738-0.40854 0.52655
   1   2  -2 1173.93 235.598   7-0.59873 0.65971-0.08231 0.32869-0.82611 0.70829
  -1   2   2 1116.68 213.172   6 0.14212-0.20356-0.27246 0.51902 0.95757-0.83955
   1   2  -2 1286.29 295.587   9 0.99084-0.92860-0.11455 0.36050-0.00330-0.11403
   1   2  -2 1015.01 190.502   2 0.88212-0.82066-0.25365 0.50016-0.35324 0.23527
   1   2  -1 2641.84 265.031   2 0.84851-0.78411-0.20224 0.44874-0.44700 0.38963
   1   2  -1 2770.18 317.444   7-0.48905 0.55312 0.05260 0.19377-0.89445 0.83726
  -1   2   1 2721.86 364.531   5-0.91863 0.85408-0.00367 0.25042-0.43821 0.49559
  -1   2   0 5743.37 368.539   7-0.54836 0.48080-0.01740 0.26389-0.86288 0.85946
   1   2   0 6258.47 479.172   7-0.32450 0.39165 0.22106 0.02532-0.93507 0.93850
  -1   2   0 6066.68 394.157   3-0.69194 0.62475-0.05610 0.30268-0.75251 0.74938
  -1   2   0 6562.33 548.162   5-0.90084 0.83342-0.11315 0.35991-0.46125 0.45800
   1   2   0 6154.59 321.469   2 0.71936-0.65200-0.06376 0.31026-0.65591 0.65914
  -1   2  -1 11085.9 586.592   7-0.69351 0.62287-0.22553 0.47201-0.71848 0.65443
  -1   2  -1 12235.3 754.521   5-0.87351 0.80321-0.21479 0.46157-0.47753 0.41365
  -1   2  -1 10989.7 506.352   3-0.41078 0.34065-0.19509 0.44163-0.90960 0.84580
   1   2   1 11675.8 736.613   6 0.16753-0.09731-0.14707 0.39365 0.98192-0.91808
  -1   2  -2 2364.51 308.562   7-0.75054 0.67681-0.33862 0.58511-0.60460 0.47993
   1   2   2 2336.28 331.167   6 0.12836-0.05519-0.33406 0.58061 0.93912-0.81455
  -1   2  -2 2398.80 246.762   3-0.05055-0.02252-0.31682 0.56332-0.94865 0.82417
   1   2   2 2483.15 344.407   4 0.48258-0.40949-0.36904 0.61583 0.81675-0.69241
  -1   2  -2 2247.89 318.105   5-0.84012 0.76695-0.30484 0.55163-0.48761 0.36310
   1   2   3 48692.5 1606.77   4 0.37630-0.30030-0.49216 0.73890 0.80243-0.61745
   1   2   3 52713.3 1775.15   9 0.99537-0.91585-0.06836 0.31420-0.00341 0.18882
  -1   2  -3 53527.9 1601.17   5-0.80476 0.72871-0.38070 0.62751-0.49268 0.30754
  -1   2  -3 48971.4 1545.72   7-0.77356 0.69675-0.40019 0.64667-0.52962 0.34432
   1   2   3 51276.5 1689.76   6 0.09376-0.01764-0.47328 0.71979 0.87973-0.69445
  -1   2  -3 50217.2 1257.40   3 0.24322-0.31924-0.38098 0.62745-0.87938 0.69423
   1   2   4 10206.4 807.326   6 0.06579 0.01328-0.57197 0.81844 0.82022-0.57422
  -1   2  -4 10886.1 792.628   7-0.78342 0.70352-0.43441 0.68089-0.48316 0.23724
  -1   2  -4 10181.1 690.322   5-0.77131 0.69239-0.44126 0.68808-0.49426 0.24849
  -1   2  -4 9859.79 625.294   3 0.42652-0.50547-0.40419 0.65063-0.78773 0.54190
   1   2   4 10948.1 803.059   9 0.99795-0.91498-0.01401 0.25984-0.00354 0.24949
  -1   2  -5 10970.5 735.668   5-0.74291 0.66111-0.48664 0.73348-0.49387 0.18746
   1   2   5 11353.6 645.544   2 0.69879-0.61672-0.51671 0.76316 0.52772-0.22150
  -1   2  -5 11016.8 722.517   3 0.53244-0.61434-0.41035 0.65676-0.71388 0.40738
   1   2   5 11392.6 918.163   6 0.04491 0.03711-0.63857 0.88500 0.76993-0.46320
  -1   2  -5 11016.4 864.548   7-0.78779 0.70481-0.45317 0.69965-0.45605 0.14950
  -1   2  -6 6902.23 737.673   7-0.78967 0.70360-0.46246 0.70894-0.44213 0.07496
   1   2   6 8049.16 823.864   6 0.02982 0.05515-0.68317 0.92957 0.73066-0.36321
  -1   2  -6 6664.00 371.631   8-0.65455 0.56945-0.56421 0.81064-0.53654 0.16889
   1   2   6 7381.30 593.175   2 0.72744-0.64243-0.51416 0.76060 0.48883-0.12200
  -1   2  -6 6535.55 579.025   5-0.72160 0.63693-0.51778 0.76464-0.49274 0.12571
  -1   2  -7 8571.40 500.977   8-0.69435 0.60626-0.54845 0.79476-0.50130 0.07285
   1   2   7 9869.02 985.753   6 0.01929 0.06863-0.71261 0.95897 0.70185-0.27367
   1   2   7 6732.19 654.195   9 0.96865-0.87532 0.24753-0.00177-0.00410 0.43170
  -1   2  -7 8643.87 686.698   5-0.70847 0.62093-0.53592 0.78279-0.49174 0.06408
   1   2   7 9458.26 749.320   2 0.73819-0.65024-0.51281 0.75925 0.47325-0.04582
  -1   2  -7 8951.68 896.322   7-0.79025 0.70110-0.46554 0.71202-0.43745 0.00966
  -1   2  -8 4411.94 405.778   8-0.70347 0.61238-0.54444 0.79065-0.49270 0.00345
  -1   2  -8 5106.43 716.333   7-0.79001 0.69777-0.46426 0.71073-0.43941-0.04900
   1   2   8 5781.71 792.832   6 0.01224 0.07863-0.73156 0.97788 0.68191-0.19302
   1   2   8 5388.89 622.280   2 0.73972-0.64882-0.51260 0.75903 0.47099 0.01704
  -1   2  -8 5266.58 538.751   5-0.70383 0.61341-0.54216 0.78904-0.49134 0.00304
  -1   2  -9 893.543 328.071   7-0.78914 0.69381-0.45971 0.70619-0.44628-0.10276
   1   2   9 1421.73 556.607   6 0.00790 0.08592-0.74291 0.98919 0.66940-0.11978
   1   2   9 1058.98 335.423   2 0.73564-0.64180-0.51315 0.75957 0.47700 0.07163
  -1   2  -9 1027.57 248.946   5-0.70754 0.61424-0.53719 0.78409-0.49166-0.05726
  -1   2 -10 1521.29 434.261   7-0.78768 0.68927-0.45261 0.69909-0.45686-0.15280
   1   2  10 2137.63 559.926   6 0.00569 0.09108-0.74862 0.99486 0.66294-0.05259
  -1   2 -10 1526.30 301.505   5-0.71924 0.62307-0.52111 0.76802-0.49258-0.11698
   1   2  10 1777.41 426.065   2 0.72769-0.63091-0.51413 0.76054 0.48847 0.12076
   1   2  11 1204.82 362.535   2 0.71678-0.61706-0.51527 0.76168 0.50373 0.16610
   1   2  11 1159.60 410.082   6 0.00516 0.09456-0.74996 0.99617 0.66139 0.00967
  -1   2 -11 572.051 238.531   7-0.78561 0.68411-0.44340 0.68988-0.47032-0.19997
  -1   2 -12 130.706 180.228   7-0.78290 0.67832-0.43238 0.67886-0.48602-0.24489
   1   2  12-12.2945 100.715   2 0.70340-0.60073-0.51639 0.76279 0.52171 0.20872
   1   2  12 109.984 139.743   6 0.00600 0.09667-0.74781 0.99397 0.66386 0.06793
   1   2  13 125.862 164.882   2 0.68781-0.58220-0.51733 0.76372 0.54172 0.24931
   1   2  13 25.9498 156.626   6 0.00798 0.09764-0.74272 0.98885 0.66961 0.12291
  -1   2 -13 142.656 212.459   7-0.77948 0.67181-0.41974 0.66621-0.50353-0.28800
   1   2  14 614.172 358.954   6 0.01090 0.09767-0.73509 0.98118 0.67806 0.17517
  -1   2 -14 1084.23 418.775   7-0.77528 0.66452-0.40561 0.65208-0.52250-0.32966
  -1   3  13 5.97221 37.1386   6 0.04829-0.07729-0.62817 0.99763 0.77840 0.00750
   1   3 -13-98.8181 110.262   7-0.72106 0.74800-0.27592 0.64550-0.67120-0.11348
   1   3 -12 461.052 316.770   7-0.72334 0.75337-0.28039 0.64997-0.66675-0.05730
  -1   3  12 847.292 426.735   6 0.04878-0.08074-0.62664 0.99614 0.77962-0.05445
   1   3 -11 102.728 132.247   7-0.72412 0.75723-0.28192 0.65150-0.66522 0.00179
  -1   3  11-29.2382 147.211   6 0.05068-0.08558-0.62074 0.99028 0.78431-0.11986
   1   3 -10 272.036 253.391   7-0.72314 0.75934-0.27999 0.64957-0.66715 0.06434
  -1   3  10 149.778 82.0983   6 0.05424-0.09209-0.60952 0.97910 0.79299-0.18927
  -1   3   9 116.035 47.7542   6 0.05972-0.10052-0.59192 0.96154 0.80610-0.26310
   1   3  -9 39.4691 49.7102   7-0.72003 0.75932-0.27393 0.64351-0.67317 0.13099
   1   3  -8 813.003 301.033   7-0.71419 0.75656-0.26279 0.63237-0.68404 0.20248
  -1   3   8 639.098 252.072   6 0.06751-0.11126-0.56622 0.93587 0.82415-0.34187
   1   3  -8 340.357 231.858   9 0.94441-0.90210 0.32977 0.03905-0.00426-0.47639
   1   3  -7 527.450 250.817   9 0.96745-0.92168 0.25235 0.11645-0.00411-0.41599
  -1   3   7 773.255 237.878   6 0.07816-0.12487-0.52969 0.89938 0.84772-0.42616
   1   3  -7 783.904 305.775   7-0.70471 0.75016-0.24530 0.61488-0.70055 0.27962
   1   3  -6 3299.93 557.141   7-0.69015 0.73869-0.21976 0.58934-0.72356 0.36325
   1   3  -6 1633.30 381.342   9 0.98184-0.93263 0.18636 0.18242-0.00398-0.35558
  -1   3   6 3251.66 528.770   6 0.09210-0.14175-0.47944 0.84917 0.87647-0.51564
   1   3  -6 2814.28 329.064   3 0.56738-0.51784-0.41096 0.78062-0.68545 0.32485
  -1   3   5 2823.78 489.465   6 0.10925-0.16186-0.41347 0.78324 0.90844-0.60833
   1   3  -5 1786.26 454.392   9 0.99033-0.93766 0.13133 0.23742-0.00386-0.29515
   1   3  -5 2497.39 257.849   3 0.44289-0.39041-0.40552 0.77522-0.77743 0.47751
   1   3  -5 2923.84 505.577   7-0.66838 0.72000-0.18389 0.55348-0.75369 0.45400
   1   3  -4 131.119 42.1329   7-0.63615 0.69087-0.13481 0.50440-0.79100 0.55194
  -1   3   4 113.974 87.4324   6 0.13006-0.18562-0.32664 0.69645 0.94158-0.70219
   1   3  -4 80.0857 119.856   9 0.99492-0.93879 0.08691 0.28182-0.00377-0.23470
   1   3  -4 143.160 48.4001   3 0.11404-0.05862-0.35659 0.72632-0.92085 0.68160
   1   3  -3 187.199 97.3747   9 0.99710-0.93752 0.05235 0.31636-0.00369-0.17423
   1   3  -3 132.115 98.3795   7-0.58888 0.64668-0.06916 0.43874-0.83415 0.65571
  -1   3   3 190.670 113.834   6 0.15395-0.21245-0.21616 0.58601 0.97062-0.79196
   1   3  -2 6155.16 816.655   9 0.99792-0.93488 0.02841 0.34028-0.00364-0.11374
   1   3  -2 7840.84 609.747   2 0.77888-0.71735-0.12089 0.49064-0.57676 0.45877
  -1   3   2 7444.10 687.551   6 0.17937-0.24083-0.08220 0.45208 0.98795-0.87001
   1   3  -2 8053.92 697.382   7-0.52056 0.58144 0.01617 0.35342-0.87907 0.76126
   1   3  -1 1263.18 212.481   2 0.69560-0.63113-0.04292 0.41265-0.68249 0.62510
   1   3  -1 1180.45 271.873   7-0.42485 0.48882 0.12225 0.24733-0.91747 0.86028
  -1   3   1 867.863 249.960   5-0.92453 0.85992 0.09510 0.27502-0.41261 0.46996
   1   3   0 8062.09 637.832   7-0.29817 0.36522 0.24523 0.12436-0.93650 0.93994
  -1   3   0 8280.46 768.223   5-0.92123 0.85375 0.02368 0.34646-0.43158 0.42830
  -1   3   0 7642.02 532.101   7-0.43484 0.36718 0.11178 0.25792-0.91456 0.91113
  -1   3  -1 923.400 163.386   3-0.69734 0.62721-0.05284 0.42267-0.74779 0.68406
  -1   3  -1 1123.05 277.772   5-0.91365 0.84329-0.04268 0.41283-0.44706 0.38315
  -1   3  -1 1033.38 210.759   7-0.57153 0.50079-0.04655 0.41625-0.84726 0.78322
  -1   3  -2 3462.99 311.319   3-0.48023 0.40716-0.16527 0.53506-0.88379 0.75938
  -1   3  -2 3074.39 548.274   9 0.92394-0.99600 0.38430-0.01649-0.00436-0.12072
  -1   3  -2 3698.38 438.341   7-0.65322 0.57940-0.16029 0.52999-0.77219 0.64752
  -1   3  -2 3370.19 464.436   5-0.90308 0.82985-0.10256 0.47272-0.45927 0.33473
   1   3   2 3760.43 507.431   6 0.16856-0.09541-0.14157 0.51143 0.98260-0.85812
  -1   3  -3 4278.05 541.216   5-0.89093 0.81483-0.15477 0.52495-0.46852 0.28335
  -1   3  -3 4050.75 358.044   3-0.21248 0.13647-0.26830 0.63806-0.94895 0.76387
   1   3   3 4334.30 572.767   6 0.14435-0.06825-0.26209 0.63192 0.96024-0.77503
  -1   3  -3 4126.84 494.666   7-0.70072 0.62381-0.23816 0.60785-0.70712 0.52183
   1   3   4 9075.92 859.608   6 0.12213-0.04308-0.36067 0.73045 0.92974-0.68380
  -1   3  -4 9306.39 786.797   5-0.87864 0.79966-0.19839 0.56858-0.47525 0.22944
  -1   3  -4 9277.24 802.927   7-0.72845 0.64845-0.29057 0.66027-0.65644 0.41052
  -1   3  -4 9002.53 574.867   3 0.03045-0.10941-0.33758 0.70731-0.93840 0.69264
  -1   3  -5 5081.11 472.930   3 0.21009-0.29199-0.37532 0.74501-0.89173 0.58529
  -1   3  -5 5514.65 668.930   7-0.74483 0.66175-0.32548 0.69517-0.61932 0.31278
  -1   3  -5 5411.49 604.433   5-0.86754 0.78569-0.23279 0.60300-0.47988 0.17345
   1   3   5 5277.03 681.921   6 0.10312-0.02112-0.43759 0.80734 0.89747-0.59082
   1   3   6 27862.0 1656.80   6 0.08732-0.00237-0.49700 0.86671 0.86688-0.49951
  -1   3  -6 28498.4 1394.45   5-0.85877 0.77404-0.25756 0.62778-0.48285 0.11578
  -1   3  -6 27058.7 1575.05   7-0.75454 0.66837-0.34823 0.71792-0.59357 0.22640
   1   3   7 7063.17 880.001   6 0.07474 0.01316-0.54161 0.91128 0.84029-0.41219
  -1   3  -7 6516.04 813.711   7-0.76015 0.67090-0.36233 0.73202-0.57694 0.14915
  -1   3  -7 7071.38 692.546   5-0.85318 0.76558-0.27241 0.64264-0.48447 0.05678
  -1   3  -8 2467.32 531.554   7-0.76309 0.67076-0.37007 0.73977-0.56758 0.07917
   1   3   8 2626.84 575.541   6 0.06508 0.02577-0.57431 0.94394 0.81861-0.32979
  -1   3  -8 2867.42 444.170   5-0.85138 0.76091-0.27705 0.64730-0.48496-0.00337
   1   3   9 3494.68 709.329   6 0.05798 0.03582-0.59753 0.96713 0.80199-0.25245
  -1   3  -9 3960.54 690.501   7-0.76418 0.66876-0.37300 0.74269-0.56400 0.01497
  -1   3  -9 3332.68 477.967   5-0.85371 0.76036-0.27103 0.64129-0.48433-0.06463
  -1   3 -10 2129.13 544.606   7-0.76387 0.66535-0.37215 0.74184-0.56505-0.04461
   1   3  10 1763.60 496.774   6 0.05302 0.04373-0.61338 0.98294 0.79004-0.17977
   1   3  11 694.466 358.198   6 0.04983 0.04987-0.62338 0.99290 0.78222-0.11123
  -1   3 -11 284.352 188.682   7-0.76240 0.66080-0.36822 0.73791-0.56984-0.10045
   1   3  12-120.364 156.821   6 0.04811 0.05454-0.62873 0.99821 0.77795-0.04623
  -1   3 -12-191.686 146.387   7-0.75992 0.65523-0.36172 0.73141-0.57766-0.15325
   1   3  13 1581.28 560.941   6 0.04779 0.05781-0.62972 0.99916 0.77715 0.01528
  -1   3 -13 1828.13 567.917   7-0.75648 0.64871-0.35301 0.72269-0.58799-0.20355
  -1   4  12 265.964 195.521   6 0.08906-0.12104-0.49063 0.98345 0.87042-0.14532
   1   4 -12 488.426 327.872   7-0.68288 0.71281-0.20750 0.70029-0.73414 0.01009
  -1   4  11 1077.00 421.350   6 0.09268-0.12760-0.47730 0.97016 0.87761-0.21324
   1   4 -11 1060.84 432.414   7-0.68154 0.71455-0.20527 0.69806-0.73603 0.07260
  -1   4  10 990.207 402.727   6 0.09770-0.13557-0.45842 0.95132 0.88734-0.28369
   1   4 -10 1081.69 405.966   7-0.67791 0.71401-0.19929 0.69209-0.74106 0.13825
   1   4  -9 2079.92 543.831   7-0.67151 0.71070-0.18891 0.68171-0.74962 0.20744
  -1   4   9 2290.06 559.130   6 0.10429-0.14511-0.43304 0.92597 0.89961-0.35668
   1   4  -8-107.912 129.588   9 0.93460-0.89150 0.35710 0.13445-0.00431-0.47638
   1   4  -8 133.794 43.3659   7-0.66166 0.70393-0.17331 0.66610-0.76212 0.28056
   1   4  -7 448.396 247.853   7-0.64738 0.69273-0.15144 0.64423-0.77886 0.35793
  -1   4   7 589.180 246.611   6 0.12332-0.17004-0.35564 0.84865 0.93158-0.51009
   1   4  -7 179.371 220.605   9 0.95424-0.90768 0.29947 0.19206-0.00420-0.41595
   1   4  -6-6.34940 62.1755   7-0.62732 0.67576-0.12203 0.61482-0.80000 0.43969
   1   4  -6-29.3490 16.5095   9 0.96803-0.91801 0.25005 0.24146-0.00411-0.35550
  -1   4   6 20.3284 56.6912   6 0.13599-0.18566-0.30038 0.79342 0.94976-0.58900
   1   4  -5 842.246 278.517   7-0.59966 0.65118-0.08357 0.57637-0.82533 0.52564
   1   4  -5 182.426 93.4051   9 0.97750-0.92403 0.20864 0.28285-0.00402-0.29503
  -1   4   5 876.237 272.667   6 0.15053-0.20315-0.23279 0.72587 0.96714-0.66710
   1   4  -4 306.933 134.099   7-0.56199 0.61660-0.03441 0.52721-0.85394 0.61488
   1   4  -4 378.732 207.302   9 0.98384-0.92691 0.17509 0.31638-0.00395-0.23455
  -1   4   4 188.779 104.838   6 0.16666-0.22223-0.15166 0.64479 0.98132-0.74201
   1   4  -3 2095.01 419.618   7-0.51135 0.56905 0.02699 0.46582-0.88387 0.70544
   1   4  -3 804.489 346.262   9 0.98791-0.92753 0.14929 0.34216-0.00390-0.17406
  -1   4   2-0.71093 84.7401   9 0.91920-0.97664 0.39568 0.09478-0.00438 0.12145
   1   4  -2-175.199 176.247   9 0.99035-0.92652 0.13115 0.36027-0.00386-0.11355
   1   4  -2 293.673 165.614   7-0.44448 0.50526 0.10155 0.39126-0.91152 0.79371
   1   4  -1-45.2344 106.322   7-0.35858 0.42245 0.18873 0.30408-0.93134 0.87415
   1   4  -1 227.643 129.672   9 0.99162-0.92433 0.12063 0.37077-0.00384-0.05303
  -1   4   1 78.5331 146.033   9 0.92359-0.98449 0.38514 0.10534-0.00436 0.06088
   1   4   0 1093.64 263.681   7-0.25264 0.31960 0.28550 0.20730-0.93619 0.93962
  -1   4   0 1017.99 233.156   7-0.34231 0.27456 0.20431 0.28861-0.93339 0.92997
   1   4   0 584.331 248.414   9 0.99195-0.92121 0.11770 0.37368-0.00383 0.00751
  -1   4   0 715.369 276.781   9 0.92502-0.98937 0.38165 0.10885-0.00436 0.00033
  -1   4  -1-0.71788 61.8380   5-0.92420 0.85379 0.07816 0.41535-0.41733 0.35339
  -1   4  -1 72.2874 75.1186   7-0.46391 0.39307 0.08055 0.41236-0.90471 0.84067
  -1   4  -1-83.4545 113.387   9 0.92356-0.99137 0.38522 0.10530-0.00436-0.06021
   1   4   2 2004.94 513.932   9 0.98991-0.91226 0.13461 0.35673-0.00387 0.12864
  -1   4  -2 2693.08 494.171   5-0.92216 0.84887 0.03601 0.45752-0.42847 0.30390
  -1   4  -2 2624.76 420.418   7-0.55072 0.47680-0.02033 0.51324-0.86138 0.73671
  -1   4  -3 6729.72 716.275   7-0.61064 0.53363-0.09857 0.59148-0.81576 0.63046
   1   4   3 7048.48 817.261   6 0.17572-0.09963-0.10274 0.59588 0.98651-0.80138
  -1   4  -3 6729.74 782.506   5-0.91897 0.84281-0.00048 0.49403-0.43745 0.25225
  -1   4  -3 6298.19 433.686   3-0.62027 0.54426-0.09676 0.58981-0.80761 0.62259
   1   4   3 4123.45 723.651   9 0.98714-0.90603 0.15451 0.33680-0.00391 0.18923
  -1   4  -4 3137.72 512.104   7-0.65142 0.57133-0.15755 0.65046-0.77427 0.52835
   1   4   4 2684.11 597.042   9 0.98261-0.89804 0.18214 0.30916-0.00397 0.24984
  -1   4  -4 3451.18 537.192   5-0.91534 0.83630-0.03068 0.52424-0.44441 0.19858
   1   4   4 3555.27 597.864   6 0.15920-0.08017-0.19003 0.68313 0.97550-0.72964
   1   4   5 16575.8 1343.92   6 0.14387-0.06189-0.26434 0.75740 0.95967-0.65309
   1   4   5 12145.7 1261.58   9 0.97561-0.88759 0.21759 0.27368-0.00404 0.31046
  -1   4  -5 16049.0 1229.91   7-0.67907 0.59589-0.20119 0.69410-0.73947 0.43293
  -1   4  -5 17128.9 1228.64   5-0.91192 0.83001-0.05401 0.54758-0.44950 0.14304
   1   4   6 2686.33 549.305   6 0.13019-0.04526-0.32608 0.81911 0.94176-0.57446
  -1   4  -6 3242.58 578.259   7-0.69774 0.61148-0.23290 0.72581-0.71188 0.34472
  -1   4  -6 2977.29 508.884   5-0.90928 0.82449-0.06995 0.56354-0.45283 0.08574
   1   4   6 1467.76 432.612   9 0.96521-0.87373 0.26099 0.23026-0.00413 0.37109
  -1   4  -7 3184.96 521.330   5-0.90785 0.82019-0.07797 0.57157-0.45446 0.02673
   1   4   7 1329.90 454.444   9 0.95013-0.85520 0.31252 0.17871-0.00423 0.43174
  -1   4  -7 3289.04 594.263   7-0.71023 0.62088-0.25539 0.74830-0.69110 0.26331
   1   4   7 3199.69 634.886   6 0.11844-0.03055-0.37613 0.86912 0.92388-0.49585
  -1   4  -8 4122.50 601.210   5-0.90795 0.81741-0.07744 0.57105-0.45435-0.03400
   1   4   8 4430.67 767.157   6 0.10866-0.01783-0.41582 0.90877 0.90741-0.41866
  -1   4  -8 4163.28 722.295   7-0.71834 0.62590-0.27067 0.76358-0.67638 0.18796
   1   4   9 184.093 190.978   6 0.10088-0.00709-0.44627 0.93918 0.89333-0.34386
  -1   4  -9 16.9733 100.758   7-0.72327 0.62774-0.28024 0.77315-0.66690 0.11786
   1   4  10-96.4650 168.723   6 0.09473 0.00200-0.46961 0.96249 0.88164-0.27145
  -1   4 -10 342.037 281.786   7-0.72577 0.62716-0.28521 0.77811-0.66190 0.05224
  -1   4 -11 94.1009 105.847   7-0.72636 0.62467-0.28638 0.77928-0.66072-0.00957
   1   4  11 322.291 205.195   6 0.09002 0.00967-0.48714 0.97997 0.87233-0.20142
  -1   4 -12 941.800 425.448   7-0.72535 0.62057-0.28436 0.77726-0.66276-0.06815
   1   4  12 562.575 333.641   6 0.08690 0.01573-0.49852 0.99132 0.86603-0.13439
  -1   5  11 200.257 233.788   6 0.12830-0.16324-0.33431 0.95048 0.93903-0.27474
   1   5 -10 2373.53 628.986   7-0.62334 0.65934-0.11635 0.73237-0.80390 0.20110
  -1   5  10 2809.68 703.109   6 0.13363-0.17152-0.31092 0.92713 0.94657-0.34300
  -1   5   9-145.517 198.971   6 0.14025-0.18109-0.28108 0.89733 0.95525-0.41240
   1   5  -9 21.6594 65.9132   7-0.61364 0.65273-0.10273 0.71874-0.81303 0.27085
   1   5  -8 1742.87 486.797   7-0.60000 0.64217-0.08404 0.70005-0.82503 0.34348
  -1   5   8 1547.46 474.978   6 0.14820-0.19199-0.24394 0.86023 0.96462-0.48250
   1   5  -7 675.189 371.851   9 0.93622-0.88886 0.35276 0.26151-0.00430-0.41589
  -1   5   7 199.199 122.975   6 0.15745-0.20419-0.19881 0.81513 0.97394-0.55254
   1   5  -7 516.010 298.682   7-0.58153 0.62678-0.05949 0.67550-0.83987 0.41893
  -1   5   6 153.237 88.0274   6 0.16790-0.21759-0.14508 0.76144 0.98217-0.62149
   1   5  -6 257.902 167.501   7-0.55706 0.60540-0.02822 0.64424-0.85725 0.49695
   1   5  -6-91.9647 191.201   9 0.94990-0.89909 0.31324 0.30101-0.00423-0.35542
   1   5  -5 271.182 165.091   7-0.52518 0.57661 0.01068 0.60534-0.87655 0.57687
   1   5  -5-140.763 231.503   9 0.95998-0.90571 0.28005 0.33418-0.00417-0.29493
  -1   5   5 174.295 156.236   6 0.17933-0.23197-0.08243 0.69883 0.98794-0.68798
   1   5  -4 3371.73 610.100   7-0.48419 0.53871 0.05807 0.55795-0.89657 0.65751
   1   5  -4 2366.50 685.311   9 0.96725-0.90952 0.25311 0.36109-0.00411-0.23444
   1   5  -3-129.045 90.4771   7-0.43223 0.48982 0.11453 0.50149-0.91534 0.73691
   1   5  -3 372.390 276.390   9 0.97230-0.91112 0.23238 0.38180-0.00407-0.17393
   1   5  -2 2167.29 453.619   7-0.36750 0.42818 0.18007 0.43595-0.93000 0.81218
   1   5  -2 1813.35 594.073   9 0.97557-0.91093 0.21779 0.39637-0.00404-0.11342
   1   5  -1 2248.84 673.781   9 0.97736-0.90927 0.20933 0.40481-0.00403-0.05289
   1   5  -1 2842.36 500.171   7-0.28877 0.35254 0.25370 0.36232-0.93672 0.87954
  -1   5   0 1250.86 282.793   7-0.25443 0.18658 0.28396 0.33217-0.93626 0.93284
   1   5   0 707.743 327.415   9 0.97784-0.90630 0.20698 0.40714-0.00402 0.00766
  -1   5  -1 2075.47 400.333   7-0.36371 0.29277 0.18376 0.43237-0.93058 0.86654
   1   5   1 952.946 397.574   9 0.97707-0.90207 0.21074 0.40336-0.00403 0.06821
  -1   5  -2 773.756 261.690   7-0.44950 0.37548 0.09617 0.51996-0.90985 0.78518
   1   5   2 732.656 372.855   9 0.97495-0.89650 0.22062 0.39346-0.00405 0.12878
   1   5   3 1156.54 429.199   9 0.97130-0.88939 0.23664 0.37741-0.00408 0.18936
  -1   5  -3 2637.56 495.616   7-0.51481 0.43770 0.02294 0.59319-0.88210 0.69681
  -1   5  -3 2872.92 565.154   5-0.92449 0.84827 0.11945 0.49746-0.40560 0.22037
  -1   5  -4 5829.07 759.216   7-0.56361 0.48341-0.03646 0.65259-0.85283 0.60692
  -1   5  -4 6449.33 866.181   5-0.92456 0.84546 0.09837 0.51856-0.41169 0.16583
   1   5   5 2338.98 561.376   6 0.17324-0.09127-0.11640 0.73278 0.98531-0.67882
  -1   5  -5 2382.82 508.617   7-0.59968 0.51640-0.08360 0.69973-0.82530 0.51877
  -1   5  -5 2241.00 510.549   5-0.92432 0.84235 0.08295 0.53399-0.41601 0.10952
   1   5   5 1027.54 420.797   9 0.95789-0.86907 0.28730 0.32671-0.00418 0.31055
  -1   5  -6 1551.86 425.600   7-0.62612 0.53975-0.12032 0.73644-0.80118 0.43402
  -1   5  -6 2016.94 461.173   5-0.92407 0.83922 0.07370 0.54326-0.41855 0.05142
   1   5   6 1983.38 514.339   6 0.16220-0.07729-0.17478 0.79112 0.97800-0.61078
  -1   5  -7 486.445 257.333   7-0.64531 0.55586-0.14834 0.76447-0.78116 0.35337
  -1   5  -7 383.371 216.078   5-0.92398 0.83626 0.07115 0.54581-0.41924-0.00852
   1   5   7 486.361 262.876   6 0.15222-0.06435-0.22462 0.84092 0.96889-0.54094
   1   5   7-11.0089 91.2057   9 0.93228-0.83655 0.36323 0.25074-0.00432 0.43179
  -1   5  -8 1325.07 378.254   5-0.92414 0.83354 0.07599 0.54099-0.41792-0.07046
   1   5   8 1749.05 513.771   6 0.14344-0.05263-0.26633 0.88260 0.95916-0.47050
  -1   5  -8 1471.05 455.969   7-0.65901 0.56647-0.16918 0.78530-0.76534 0.27693
   1   5   9 580.076 324.986   6 0.13596-0.04219-0.30053 0.91676 0.94971-0.40032
  -1   5  -9 396.223 287.739   7-0.66848 0.57285-0.18405 0.80017-0.75356 0.20453
   1   5  10 240.581 122.287   6 0.12975-0.03303-0.32801 0.94420 0.94113-0.33102
  -1   5 -10-71.5898 171.353   7-0.67463 0.57592-0.19394 0.81006-0.74550 0.13584
  -1   6   8 59.9017 49.1629   6 0.17581-0.21962-0.10222 0.84182 0.98655-0.50450
   1   6  -8 233.010 205.981   7-0.53026 0.57233 0.00462 0.73461-0.87372 0.39216
   1   6  -7 238.515 184.018   7-0.50829 0.55345 0.03055 0.70868-0.88541 0.46448
   1   6  -6 149.888 163.121   7-0.48041 0.52866 0.06230 0.67692-0.89817 0.53786
   1   6  -6 353.942 275.866   9 0.92722-0.87560 0.37618 0.36080-0.00435-0.35534
   1   6  -5 261.417 121.008   9 0.93779-0.88272 0.34849 0.38847-0.00430-0.29485
   1   6  -5 1123.24 395.836   7-0.44556 0.49689 0.10039 0.63884-0.91116 0.61148
   1   6  -4 25.5974 29.0436   7-0.40257 0.45698 0.14517 0.59406-0.92317 0.68411
   1   6  -4 121.883 251.110   9 0.94569-0.88716 0.32599 0.41094-0.00425-0.23434
   1   6  -3 1379.62 415.049   7-0.35028 0.40778 0.19671 0.54253-0.93245 0.75401
   1   6  -3 1168.50 547.630   9 0.95137-0.88939 0.30867 0.42825-0.00422-0.17383
   1   6  -2 1337.61 382.082   7-0.28774 0.34833 0.25462 0.48461-0.93674 0.81893
   1   6  -2 1128.14 482.257   9 0.95515-0.88972 0.29647 0.44042-0.00420-0.11330
   1   6  -1 160.722 211.318   9 0.95727-0.88838 0.28940 0.44747-0.00418-0.05277
   1   6   0-141.284 220.581   9 0.95785-0.88550 0.28744 0.44941-0.00418 0.00777
  -1   6  -1 1053.41 319.646   7-0.26522 0.19418 0.27456 0.46478-0.93662 0.87258
   1   6   1 250.229 288.121   9 0.95692-0.88112 0.29060 0.44623-0.00419 0.06833
  -1   6  -2 4865.58 698.809   7-0.34834 0.27421 0.19857 0.54077-0.93269 0.80802
   1   6   2 2278.84 689.460   9 0.95442-0.87517 0.29887 0.43794-0.00420 0.12889
  -1   6  -3 414.026 225.760   7-0.41565 0.33843 0.13179 0.60755-0.91996 0.73467
   1   6   3 338.043 253.719   9 0.95021-0.86750 0.31227 0.42451-0.00423 0.18946
  -1   6  -4-59.0493 134.536   7-0.46914 0.38884 0.07482 0.66452-0.90272 0.65680
   1   6   4-70.6932 158.752   9 0.94404-0.85787 0.33084 0.40592-0.00426 0.25004
  -1   6  -5 393.498 222.906   7-0.51109 0.42771 0.02729 0.71205-0.88401 0.57747
   1   6   5-71.3652 102.603   9 0.93554-0.84592 0.35460 0.38214-0.00431 0.31063
  -1   6  -6 202.734 223.044   7-0.54363 0.45717-0.01159 0.75093-0.86582 0.49866
   1   6   6-234.209 224.067   9 0.92422-0.83115 0.38360 0.35312-0.00436 0.37123
  -1   6  -7 1949.24 536.296   7-0.56861 0.47906-0.04282 0.78216-0.84934 0.42156
   1   6   7 1878.05 559.935   6 0.17846-0.09061-0.08737 0.82699 0.98763-0.55976
  -1   6  -8 796.852 373.863   7-0.58752 0.49488-0.06736 0.80670-0.83522 0.34681
   1   6   8 451.972 277.905   6 0.17112-0.08032-0.12791 0.86749 0.98415-0.49556
  -1   6  -9 750.017 377.595   7-0.60154 0.50581-0.08611 0.82545-0.82373 0.27470
   1   7  -6 62.8905 119.260   7-0.39749 0.44563 0.15031 0.71214-0.92431 0.56401
   1   7  -5 156.066 172.082   7-0.36055 0.41177 0.18683 0.67562-0.93106 0.63138
   1   7  -4-43.9913 138.357   7-0.31636 0.37067 0.22860 0.63385-0.93564 0.69659
   1   7  -4 269.350 318.028   9 0.91909-0.85977 0.39593 0.46374-0.00438-0.23426
   1   7  -3 299.671 330.245   9 0.92526-0.86248 0.38105 0.47860-0.00435-0.17374
   1   7  -3 302.098 223.947   7-0.26425 0.32164 0.27542 0.58703-0.93659 0.75816
   1   7  -2 148.445 157.860   9 0.92943-0.86320 0.37057 0.48906-0.00434-0.11321
   1   7  -1-274.848 261.238   9 0.93179-0.86210 0.36450 0.49511-0.00433-0.05267
   1   7   0 477.500 412.638   9 0.93243-0.85929 0.36282 0.49676-0.00432 0.00787
   1   7   1 321.804 312.766   9 0.93139-0.85479 0.36554 0.49402-0.00433 0.06842
   1   7   2 247.119 382.467   9 0.92861-0.84856 0.37266 0.48689-0.00434 0.12898
   1   7   3 111.603 198.945   9 0.92398-0.84048 0.38418 0.47534-0.00436 0.18955
   1   7   4-53.6610 342.678   9 0.91730-0.83033 0.40013 0.45937-0.00439 0.25013
  -2  -7   5 108.222 238.679   1 0.60176-0.72195-0.70672-0.15552-0.34252 0.63862
  -2  -7   4 438.182 309.906   1 0.60224-0.72535-0.67794-0.18434-0.39199 0.62746
  -2  -7   3 373.803 279.901   1 0.60067-0.72670-0.64612-0.21619-0.44138 0.61622
  -2  -7   3 369.934 274.935   4 0.48637-0.61231-0.36417-0.50005 0.81686-0.64064
  -2  -7   2 418.164 237.357   1 0.59691-0.72586-0.61123-0.25112-0.49038 0.60458
  -2  -7   2 709.994 402.099   4 0.45258-0.58142-0.40635-0.45782 0.81479-0.69922
  -2  -7   1 346.044 220.158   1 0.59082-0.72270-0.57330-0.28910-0.53861 0.59219
  -2  -7   1 950.357 453.425   4 0.41346-0.54520-0.45187-0.41225 0.80969-0.75477
  -2  -7   0 274.076 242.361   4 0.36871-0.50336-0.50005-0.36402 0.80069-0.80643
   2  -7   0 191.913 181.370   4 0.48374-0.34942-0.36757-0.49645 0.81679-0.80966
   2  -7   0 66.9852 76.2183   1 0.52929-0.39531-0.35911-0.50320-0.74239 0.74829
  -2  -7  -1 430.622 332.742   4 0.31824-0.45578-0.54997-0.31406 0.78693-0.85333
   2  -7   1 90.9846 144.136   1 0.54676-0.40985-0.40842-0.45385-0.70382 0.77036
   2  -7   1 539.764 369.603   4 0.52960-0.39238-0.30574-0.55832 0.81588-0.74810
   2  -7   2-6.68143 104.878   1 0.56206-0.42223-0.45644-0.40579-0.66195 0.78912
  -2  -7  -2 328.963 111.002   4 0.26231-0.40276-0.60032-0.26365 0.76765-0.89471
  -2  -7  -3-439.379 275.527   4 0.20079-0.34414-0.65024-0.21369 0.74198-0.92969
   2  -7   3 112.259 118.900   1 0.57500-0.43224-0.50260-0.35959-0.61721 0.80501
   2  -7   4 183.813 259.363   1 0.58543-0.43975-0.54644-0.31571-0.57006 0.81849
  -2  -7  -4-270.700 215.109   4 0.13463-0.28089-0.69796-0.16591 0.70954-0.95791
  -2  -7  -5 0.23669 162.661   4 0.06353-0.21269-0.74277-0.12106 0.66939-0.97842
  -2  -6  10 225.235 253.366   2 0.81517-0.92057-0.49469-0.24485 0.33990 0.25967
   2  -6 -10 448.824 295.673   3-0.63616 0.74111-0.08813-0.65192-0.79650 0.19585
  -2  -6   9 121.642 182.978   2 0.82401-0.93236-0.49129-0.24824 0.32120 0.21777
   2  -6  -9 132.085 161.900   3-0.62123 0.72912-0.09625-0.64377-0.80696 0.26699
   2  -6  -8 180.397 224.322   3-0.59991 0.71075-0.10753-0.63245-0.82102 0.34173
  -2  -6   8-138.334 207.057   2 0.83146-0.94275-0.48812-0.25140 0.30467 0.17371
   2  -6  -7 212.904 204.805   3-0.57060 0.68438-0.12251-0.61744-0.83882 0.42020
  -2  -6   7 364.630 236.487   2 0.83742-0.95165-0.48537-0.25415 0.29088 0.12690
   2  -6  -6 236.673 119.993   3-0.53114 0.64786-0.14178-0.59813-0.86018 0.50224
   2  -6  -5 620.291 264.450   3-0.47865 0.59831-0.16598-0.57391-0.88446 0.58719
  -2  -6   5 521.731 321.389   1 0.60213-0.72226-0.69771-0.04133-0.35856 0.65474
  -2  -6   4 293.676 242.990   1 0.60182-0.72487-0.66446-0.07462-0.41352 0.64907
   2  -6  -3 180.003 126.911   4 0.33105-0.20542-0.53772-0.20272 0.79076-0.96570
  -2  -6   3 435.756 260.947   1 0.59883-0.72480-0.62684-0.11228-0.46906 0.64399
  -2  -6   3-31.9517 164.924   4 0.53365-0.65956-0.29998-0.44080 0.81555-0.63943
  -2  -6   2 291.977 195.625   1 0.59282-0.72172-0.58455-0.15461-0.52480 0.63909
   2  -6  -2 242.804 186.041   4 0.41612-0.28759-0.44888-0.29161 0.81012-0.92440
  -2  -6   2 44.7289 51.9888   4 0.49853-0.62735-0.34827-0.39246 0.81702-0.70156
  -2  -6   1 1912.33 546.669   4 0.45709-0.58881-0.40088-0.33980 0.81520-0.76039
  -2  -6   1 1872.63 466.214   1 0.58345-0.71528-0.53745-0.20175-0.58013 0.63379
   2  -6  -1 2116.70 518.278   4 0.48703-0.35560-0.36332-0.37721 0.81688-0.87051
  -2  -6   0 186.605 159.405   4 0.40893-0.54355-0.45693-0.28370 0.80892-0.81476
  -2  -6   0-143.578 217.222   1 0.57045-0.70519-0.48559-0.25366-0.63425 0.62728
   2  -6   1 588.361 312.167   1 0.52607-0.38910-0.35049-0.38859-0.74870 0.81532
  -2  -6  -1 35.1788 102.875   4 0.35387-0.49139-0.51520-0.22539 0.79702-0.86352
   2  -6   1 318.099 181.213   2 0.88202-0.74504-0.25348-0.48585-0.35357 0.42081
  -2  -6  -1 424.372 247.183   1 0.55363-0.69130-0.42931-0.30998-0.68616 0.61856
  -2  -6  -2 1549.59 503.916   4 0.29214-0.43256-0.57409-0.16645 0.77843-0.90559
   2  -6   2 1246.13 466.299   1 0.54685-0.40695-0.40867-0.33036-0.70361 0.83086
   2  -6   2 864.606 304.635   2 0.89549-0.75557-0.27955-0.45979-0.30200 0.42983
  -2  -6  -2 1513.24 409.513   1 0.53306-0.67365-0.36935-0.36998-0.73473 0.60649
   2  -6   3 1879.31 466.761   2 0.90536-0.76249-0.30326-0.43608-0.25238 0.44081
   2  -6   3 1546.52 506.801   1 0.56434-0.42153-0.46413-0.27487-0.65482 0.84271
  -2  -6  -3 1499.68 446.375   4 0.22445-0.36778-0.63169-0.10880 0.75238-0.94020
   2  -6   4 974.912 353.663   2 0.91215-0.76634-0.32494-0.41440-0.20450 0.45353
  -2  -6  -4 779.587 309.299   4 0.15142-0.29766-0.68641-0.05403 0.71823-0.96670
   2  -6   4 622.994 241.591   1 0.57844-0.43270-0.51620-0.22275-0.60310 0.85161
   2  -6   5 60.6439 29.0567   2 0.91627-0.76751-0.34485-0.39450-0.15814 0.46778
   2  -6   5-119.682 182.652   1 0.58914-0.44048-0.56448-0.17443-0.54917 0.85832
   2  -6   6 863.488 394.361   1 0.59656-0.44498-0.60873-0.13014-0.49371 0.86349
   2  -6   6 595.961 294.496   2 0.91803-0.76633-0.36321-0.37616-0.11311 0.48334
   2  -6   7-287.902 218.311   2 0.91766-0.76302-0.38018-0.35919-0.06920 0.50003
   2  -6   7-1.84628 98.8287   1 0.60088-0.44637-0.64887-0.08996-0.43731 0.86771
   2  -6   8 1725.51 536.254   2 0.91533-0.75775-0.39592-0.34346-0.02626 0.51770
   2  -6   9 360.008 287.357   2 0.91118-0.75065-0.41053-0.32886 0.01585 0.53619
  -2  -5  11 691.130 335.135   2 0.81803-0.92043-0.49363-0.12269 0.33395 0.32621
   2  -5 -11 412.059 328.600   3-0.71547 0.81748-0.04167-0.57513-0.73129 0.07003
  -2  -5  10-109.784 106.567   2 0.82863-0.93397-0.48936-0.12695 0.31105 0.28851
   2  -5 -10-82.3011 77.7272   3-0.70985 0.81480-0.04517-0.57159-0.73652 0.13594
  -2  -5   9 1676.90 521.954   2 0.83800-0.94628-0.48509-0.13122 0.28950 0.24946
   2  -5  -9 1427.05 478.731   3-0.69983 0.80773-0.05133-0.56540-0.74558 0.20568
  -2  -5   8 645.826 319.257   2 0.84614-0.95736-0.48092-0.13537 0.26965 0.20871
   2  -5  -8 766.227 344.728   3-0.68435 0.79519-0.06063-0.55606-0.75899 0.27976
  -2  -5   7 267.275 174.982   2 0.85299-0.96716-0.47704-0.13924 0.25197 0.16579
   2  -5  -7 181.952 155.164   3-0.66191 0.77568-0.07370-0.54296-0.77721 0.35866
  -2  -5   6 292.224 210.528   2 0.85846-0.97557-0.47366-0.14261 0.23714 0.12002
   2  -5  -6 232.922 174.871   3-0.63037 0.74709-0.09130-0.52533-0.80061 0.44274
  -2  -5   5 702.730 362.426   1 0.60207-0.72213-0.69987 0.08403-0.35475 0.65102
   2  -5  -5 180.432 160.909   3-0.58681 0.70647-0.11430-0.50229-0.82919 0.53199
  -2  -5   5 293.233 161.144   2 0.86234-0.98239-0.47109-0.14518 0.22616 0.07040
   2  -5  -5 487.588 205.638   4 0.11344 0.00640-0.71201 0.09510 0.69814-0.99449
   2  -5  -4 1051.20 340.168   3-0.52718 0.64978-0.14367-0.47290-0.86218 0.62565
  -2  -5   4 816.287 316.884   1 0.60174-0.72473-0.66284 0.04696-0.41605 0.65168
   2  -5  -4 960.581 278.362   4 0.24666-0.12391-0.61355-0.00341 0.76155-0.99724
  -2  -5   4 889.237 304.517   2 0.86426-0.98726-0.46976-0.14650 0.22058 0.01538
   2  -5  -3 1237.95 328.641   3-0.44617 0.57171-0.18020-0.43633-0.89732 0.72148
  -2  -5   3 1427.04 322.408   2 0.86344-0.98937-0.47033-0.14592 0.22299-0.04763
  -2  -5   3 1329.28 405.202   1 0.59797-0.72389-0.61950 0.00358-0.47920 0.65420
   2  -5  -3 1054.92 291.726   4 0.36398-0.23832-0.50493-0.11207 0.79955-0.97459
   2  -5  -2 4037.25 546.333   2 0.70062-0.57240-0.04724-0.56882-0.67707 0.56249
  -2  -5   2 4130.65 652.784   1 0.59002-0.71886-0.56906-0.04690-0.54371 0.65809
  -2  -5   2 4529.39 537.516   2 0.85813-0.98701-0.47388-0.14237 0.23805-0.12330
  -2  -5   2 4477.88 772.644   4 0.53960-0.66839-0.29141-0.32588 0.81500-0.69963
   2  -5  -2 3872.43 589.165   4 0.46291-0.33436-0.39376-0.22329 0.81567-0.93005
   2  -5  -2 3902.26 560.836   3-0.33738 0.46587-0.22411-0.39239-0.92971 0.81454
  -2  -5   1 1752.04 293.414   2 0.84379-0.97562-0.48217-0.13406 0.27550-0.22134
   2  -5  -1 1769.41 368.916   3-0.19461 0.32604-0.27413-0.34234-0.95028 0.89578
  -2  -5   1 1638.77 462.741   4 0.49476-0.62646-0.35325-0.26400 0.81701-0.76230
   2  -5  -1 2135.37 408.815   2 0.75800-0.62684-0.09992-0.51615-0.60690 0.55292
  -2  -5   1 1497.25 340.756   1 0.57711-0.70887-0.51085-0.10516-0.60870 0.66244
  -2  -5   0 1807.37 387.727   1 0.55844-0.69313-0.44456-0.17149-0.67273 0.66584
  -2  -5   0 1819.68 466.865   4 0.44151-0.57610-0.41958-0.19762 0.81363-0.81957
   2  -5   0 1725.85 386.135   2 0.80356-0.66945-0.14734-0.46874-0.53686 0.54348
   2  -5   0 1645.02 318.255   3-0.01518 0.14955-0.32617-0.29026-0.94499 0.95117
  -2  -5  -1 3088.51 527.170   1 0.53349-0.67110-0.37054-0.24554-0.73382 0.66630
   2  -5   1 2723.86 391.720   3 0.19417-0.05685-0.37245-0.24395-0.89723 0.96409
  -2  -5  -1 2909.18 583.302   4 0.37965-0.51715-0.48864-0.12852 0.80318-0.86978
   2  -5   1 3158.52 535.301   2 0.83880-0.70175-0.18940-0.42669-0.46890 0.53612
   2  -5   2 2936.51 534.570   2 0.86548-0.72549-0.22652-0.38958-0.40396 0.53178
  -2  -5  -2 3407.29 423.316   3-0.72452 0.58426-0.03596-0.58054-0.72266 0.59446
   2  -5   2 2888.09 376.035   3 0.41231-0.27205-0.40292-0.21345-0.79637 0.92390
   2  -5   2 3050.34 622.407   1 0.53148-0.39153-0.36504-0.25080-0.73797 0.86531
  -2  -5  -2 3957.38 703.598   4 0.30958-0.44999-0.55809-0.05902 0.78421-0.91146
   2  -5   3 2597.04 609.815   1 0.55454-0.41167-0.43214-0.18366-0.68370 0.87167
   2  -5   3 2161.17 449.683   2 0.88525-0.74232-0.25929-0.35681-0.34231 0.53073
  -2  -5  -3 1815.75 441.236   4 0.23262-0.37592-0.62510 0.00805 0.75582-0.94373
   2  -5   4 1402.57 412.744   2 0.89945-0.75357-0.28837-0.32774-0.28384 0.53286
   2  -5   4 1059.22 352.516   1 0.57277-0.42697-0.49414-0.12162-0.62577 0.87437
  -2  -5  -4 1569.38 419.439   4 0.14998-0.29619-0.68742 0.07041 0.71750-0.96606
   2  -5   5 1032.47 342.080   2 0.90911-0.76029-0.31432-0.30180-0.22827 0.53789
   2  -5   5 1019.50 428.177   1 0.58631-0.43758-0.55052-0.06519-0.56541 0.87464
  -2  -5  -5 1440.78 461.490   4 0.06277-0.21188-0.74322 0.12626 0.66893-0.97815
   2  -5   6 1260.22 406.222   2 0.91503-0.76326-0.33763-0.27851-0.17525 0.54547
   2  -5   6 1534.97 491.499   1 0.59547-0.44383-0.60114-0.01453-0.50368 0.87354
  -2  -5  -6 2009.16 585.941   4-0.02605-0.12597-0.78997 0.17306 0.61128-0.98116
   2  -5   7 284.248 113.856   1 0.60067-0.44610-0.64609 0.03045-0.44143 0.87192
   2  -5   7 437.060 283.146   2 0.91779-0.76308-0.35868-0.25747-0.12445 0.55526
  -2  -5  -7 172.308 49.8206   4-0.11251-0.04240-0.82582 0.20896 0.54728-0.97781
   2  -5   8 360.966 232.746   2 0.91784-0.76019-0.37778-0.23837-0.07555 0.56697
  -2  -5  -8 287.911 203.469   4-0.19692 0.03910-0.85132 0.23450 0.47707-0.96826
   2  -5   8 288.908 248.955   1 0.60231-0.44482-0.68561 0.07001-0.37930 0.87042
   2  -5   9 294.948 209.550   2 0.91549-0.75489-0.39520-0.22096-0.02828 0.58030
  -2  -5  -9 737.039 355.530   4-0.27638 0.11566-0.86615 0.24939 0.40351-0.95536
   2  -5  10 280.074 231.560   2 0.91097-0.74743-0.41112-0.20505 0.01760 0.59502
   2  -4 -12-98.0977 198.744   3-0.76950 0.86857-0.00596-0.48758-0.67519-0.04668
  -2  -4  12 340.608 288.000   2 0.81022-0.90961-0.49644 0.00334 0.34996 0.37078
   2  -4 -11 105.140 169.896   3-0.77029 0.87230-0.00541-0.48810-0.67427 0.01308
  -2  -4  11 737.791 356.593   2 0.82236-0.92469-0.49196-0.00113 0.32477 0.33537
   2  -4 -10 2339.03 600.438   3-0.76805 0.87300-0.00697-0.48650-0.67684 0.07633
  -2  -4  10 2526.77 642.779   2 0.83330-0.93857-0.48730-0.00579 0.30048 0.29906
  -2  -4   9 921.353 357.325   2 0.84306-0.95127-0.48255-0.01052 0.27731 0.26163
   2  -4  -9 994.311 392.139   3-0.76213 0.87002-0.01107-0.48237-0.68353 0.14370
   2  -4  -8 806.526 345.345   3-0.75157 0.86241-0.01825-0.47516-0.69508 0.21591
  -2  -4   8 1502.72 477.868   2 0.85163-0.96279-0.47784-0.01522 0.25556 0.22278
   2  -4  -7 1576.97 447.992   3-0.73500 0.84878-0.02921-0.46417-0.71229 0.29381
   2  -4  -7 1613.83 296.099   4-0.27268 0.38674-0.86567 0.37230 0.40711-0.82486
  -2  -4   7 2012.82 507.340   2 0.85899-0.97309-0.47332-0.01974 0.23565 0.18209
  -2  -4   6 8166.49 927.142   2 0.86507-0.98211-0.46919-0.02386 0.21820 0.13894
   2  -4  -6 8091.69 701.645   4-0.11648 0.23344-0.82723 0.33381 0.54416-0.90126
   2  -4  -6 8521.70 967.386   3-0.71038 0.82710-0.04485-0.44850-0.73604 0.37823
  -2  -4   6 7753.29 508.942   8-0.74504 0.62775-0.52410 0.03031-0.45061 0.80785
   2  -4  -5 2648.18 510.380   3-0.67467 0.79433-0.06633-0.42698-0.76702 0.46989
  -2  -4   5 2306.57 505.798   2 0.86971-0.98970-0.46574-0.02730 0.20414 0.09241
   2  -4  -5 2546.28 397.966   4 0.05589 0.06398-0.74720 0.25373 0.66476-0.96121
   2  -4  -4 188.591 80.0590   7-0.59284 0.71561-0.07442-0.41855-0.83097 0.59532
   2  -4  -4 52.9606 64.5857   3-0.62348 0.74609-0.09503-0.39824-0.80541 0.56895
  -2  -4   4 4.42954 75.0919   1 0.60225-0.72518-0.67813 0.18544-0.39168 0.62740
   2  -4  -4 195.822 119.977   4 0.22777-0.10500-0.62902 0.13550 0.75379-0.98958
  -2  -4   4 164.220 124.237   2 0.87264-0.99557-0.46343-0.02960 0.19492 0.04102
   2  -4  -3 1133.16 268.948   4 0.37884-0.25316-0.48949-0.00407 0.80300-0.97814
   2  -4  -3 1249.22 293.857   3-0.55055 0.67610-0.13243-0.36082-0.85003 0.67425
  -2  -4   3 1271.02 353.364   1 0.59923-0.72508-0.63050 0.13777-0.46392 0.63901
  -2  -4   3 1371.46 307.829   2 0.87322-0.99909-0.46296-0.03006 0.19306-0.01772
   2  -4  -3 1184.48 199.275   7-0.68771 0.81356-0.21561-0.27737-0.72717 0.55215
   2  -4  -2 328.602 144.889   4 0.50264-0.37406-0.34281-0.15080 0.81700-0.93148
  -2  -4   2 60.9647 88.3983   1 0.59058-0.71936-0.57201 0.07925-0.54017 0.65462
   2  -4  -2 226.479 133.707   3-0.44763 0.57612-0.17957-0.31364-0.89678 0.78167
  -2  -4   2 195.999 103.573   2 0.87002-0.99884-0.46551-0.02751 0.20318-0.08844
   2  -4  -2 298.054 108.508   7-0.74767 0.87660-0.33194-0.16103-0.61214 0.49774
  -2  -4   1 2809.80 419.941   1 0.57446-0.70616-0.50054 0.00773-0.61931 0.67313
  -2  -4   1 3600.62 385.680   2 0.85916-0.99092-0.47321-0.01980 0.23518-0.18104
   2  -4  -1 3455.04 373.130   7-0.77918 0.91120-0.41868-0.07429-0.50498 0.45120
  -2  -4   1 3088.23 562.103   4 0.52576-0.65743-0.31115-0.18266 0.81615-0.76153
   2  -4  -1 3674.85 480.396   3-0.30566 0.43709-0.23593-0.25725-0.93631 0.88188
  -2  -4   0 1932.68 374.223   1 0.54878-0.68341-0.41445-0.07840-0.69881 0.69200
   2  -4   0 1912.77 326.937   3-0.11928 0.25365-0.29738-0.19576-0.95211 0.95836
  -2  -4   0 1774.66 221.848   2 0.82648-0.96118-0.49028-0.00272 0.31581-0.32227
   2  -4   0 1146.22 226.769   7-0.79289 0.92800-0.48166-0.01131-0.41233 0.41918
  -2  -4   0 1802.99 402.798   4 0.46450-0.59907-0.39180-0.10196 0.81578-0.82182
  -2  -4   0 1294.62 158.668   3 0.53401-0.66839-0.41039-0.08276-0.71266 0.70587
   2  -4   0 1461.27 299.018   2 0.72342-0.58924-0.06742-0.42543-0.65112 0.65772
  -2  -4   0 1609.99 178.024   3-0.62364 0.48927-0.09495-0.39820-0.80530 0.79852
  -2  -4  -1 2975.11 544.859   4 0.39194-0.52942-0.47553-0.01819 0.80576-0.87245
   2  -4   1 2813.58 459.903   2 0.78344-0.64632-0.12563-0.36723-0.56976 0.63696
   2  -4   1 2914.75 339.974   8-0.73862 0.87591-0.52748 0.03339-0.45744 0.52396
   2  -4   1 3071.55 402.139   3 0.10441 0.03291-0.35452-0.13859-0.92324 0.99016
   2  -4   2 1260.56 374.219   1 0.51747-0.37746-0.32810-0.16454-0.76453 0.89195
   2  -4   2 1152.87 236.899   3 0.33892-0.19866-0.39489-0.09819-0.83670 0.96430
   2  -4   2 1106.50 288.120   2 0.82820-0.68814-0.17610-0.31677-0.49102 0.61882
  -2  -4  -2 1090.37 331.364   4 0.30911-0.44949-0.55853 0.06486 0.78406-0.91141
  -2  -4  -3 2796.61 513.092   4 0.21842-0.36170-0.63650 0.14288 0.74979-0.93780
   2  -4   3 2976.40 579.410   1 0.54742-0.40449-0.41039-0.08221-0.70219 0.89024
   2  -4   3 2598.33 479.144   2 0.86080-0.71780-0.21954-0.27334-0.41655 0.60495
   2  -4   3 2743.44 353.573   3 0.54745-0.40425-0.41071-0.08234-0.70194 0.89022
  -2  -4  -4 1619.87 418.326   4 0.12248-0.26866-0.70609 0.21252 0.70306-0.95172
   2  -4   4 1521.33 386.708   2 0.88400-0.73805-0.25700-0.23589-0.34677 0.59577
   2  -4   4 1751.85 452.688   1 0.57016-0.42430-0.48453-0.00803-0.63529 0.88397
  -2  -4  -5 2136.65 509.871   4 0.02362-0.17270-0.76507 0.27154 0.64453-0.95385
   2  -4   5 1747.77 458.673   1 0.58620-0.43742-0.55001 0.05749-0.56599 0.87530
   2  -4   5 1465.85 391.279   2 0.89993-0.75104-0.28950-0.20339-0.28150 0.59110
   2  -4   6 140.783 65.4158   2 0.91020-0.75837-0.31793-0.17497-0.22027 0.59047
   2  -4   6 371.428 296.256   1 0.59632-0.44462-0.60700 0.11452-0.49600 0.86594
  -2  -4  -6 536.835 258.773   4-0.07254-0.07945-0.81045 0.31697 0.57784-0.94782
  -2  -4  -7 1100.73 357.041   4-0.16465 0.00976-0.84271 0.34928 0.50484-0.93547
   2  -4   7 1350.88 447.892   1 0.60137-0.44674-0.65605 0.16361-0.42650 0.85707
   2  -4   7 782.006 323.154   2 0.91598-0.76121-0.34300-0.14991-0.16256 0.59336
   2  -4   8 824.070 345.926   2 0.91809-0.76038-0.36529-0.12763-0.10785 0.59924
   2  -4   8 1035.74 376.972   1 0.60213-0.44458-0.69787 0.20547-0.35828 0.84948
  -2  -4  -8 1015.08 352.778   4-0.24993 0.09213-0.86225 0.36887 0.42884-0.92013
  -2  -4  -9 140.461 191.551   4-0.32953 0.16883-0.87065 0.37732 0.34988-0.90183
   2  -4   9 233.115 213.664   2 0.91714-0.75648-0.38523-0.10770-0.05568 0.60768
   2  -4  10 210.104 240.958   2 0.91354-0.74993-0.40316-0.08977-0.00567 0.61827
  -2  -4 -10-228.263 57.2807   4-0.40032 0.23672-0.86900 0.37572 0.27225-0.88485
  -2  -4 -11 30.6309 84.3446   4-0.46482 0.29831-0.85870 0.36547 0.19436-0.86762
   2  -4  11 766.623 374.255   2 0.90760-0.74105-0.41935-0.07359 0.04251 0.63068
  -2  -3  13 482.931 318.143   2 0.79185-0.88823-0.50209 0.13222 0.38518 0.39614
  -2  -3  12 179.714 169.586   2 0.80552-0.90483-0.49801 0.12814 0.35930 0.36143
  -2  -3  11 209.087 184.564   2 0.81795-0.92021-0.49366 0.12380 0.33411 0.32601
  -2  -3  10 47.8983 152.192   2 0.82918-0.93439-0.48912 0.11927 0.30980 0.28972
   2  -3 -10 311.301 192.788   7-0.79347 0.89763-0.56950 0.19974-0.25306-0.34632
   2  -3  -9 106.381 75.0416   7-0.78809 0.89533-0.59368 0.22391-0.20024-0.33852
  -2  -3   9 110.179 63.9061   2 0.83922-0.94737-0.48449 0.11465 0.28659 0.25233
   2  -3  -8 293.369 123.025   7-0.77891 0.88923-0.61835 0.24859-0.14036-0.33778
   2  -3  -8 425.459 149.146   4-0.53972 0.65091-0.83357 0.46368 0.09317-0.57168
  -2  -3   8 343.987 281.739   2 0.84805-0.95914-0.47988 0.11004 0.26481 0.21352
  -2  -3   7 15374.5 1296.40   2 0.85563-0.96966-0.47545 0.10562 0.24490 0.17283
   2  -3  -7 15267.8 812.295   4-0.43796 0.55205-0.86412 0.49418 0.22771-0.64557
   2  -3  -6 2324.01 306.983   4-0.29306 0.41005-0.86805 0.49807 0.38709-0.74429
  -2  -3   6 2005.81 302.981   5-0.63471 0.51753-0.62561 0.25549-0.48262 0.84012
  -2  -3   6 2574.12 499.040   2 0.86186-0.97884-0.47142 0.10160 0.22754 0.12958
   2  -3  -6 2579.50 511.030   3-0.77344 0.89016-0.00319-0.36686-0.67062 0.31288
  -2  -3   6 2484.35 304.773   8-0.77915 0.66198-0.50439 0.13419-0.41198 0.76945
   2  -3  -5 4476.21 608.339   3-0.74459 0.86426-0.02291-0.34711-0.70246 0.40539
  -2  -3   5 4134.64 584.053   2 0.86655-0.98647-0.46812 0.09831 0.21379 0.08273
  -2  -3   5 4101.51 392.429   8-0.60556 0.48539-0.58028 0.20996-0.57538 0.87206
   2  -3  -5 4277.25 430.048   4-0.09967 0.21956-0.82111 0.45107 0.55729-0.85383
  -2  -3   5 3849.28 435.965   5-0.76236 0.64231-0.45607 0.08597-0.49429 0.79115
   2  -3  -4 38.9358 70.3001   4 0.13223-0.00943-0.69959 0.32950 0.70827-0.94416
   2  -3  -4 66.1670 46.3364   7-0.34476 0.46742 0.20198-0.57174-0.93311 0.69747
   2  -3  -4 76.7141 144.970   3-0.70080 0.82340-0.05074-0.31925-0.74473 0.50834
  -2  -3   4 108.492 32.5207   2 0.86931-0.99218-0.46605 0.09625 0.20537 0.03055
   2  -3  -3 2203.60 219.028   7-0.56392 0.68967-0.03685-0.33291-0.85262 0.67760
   2  -3  -3 2657.11 334.684   4 0.35451-0.22881-0.51455 0.14442 0.79719-0.97242
  -2  -3   3 2343.47 402.417   1 0.60202-0.72781-0.66937 0.29984-0.40579 0.58096
  -2  -3   3 2458.60 373.731   2 0.86933-0.99514-0.46604 0.09625 0.20532-0.03000
   2  -3  -3 2717.21 420.258   3-0.63456 0.76011-0.08901-0.28095-0.79764 0.62193
   2  -3  -2 4894.82 329.376   7-0.71444 0.84328-0.26325-0.10650-0.68358 0.56919
  -2  -3   2 5091.32 562.420   1 0.59628-0.72500-0.60668 0.23711-0.49642 0.61096
  -2  -3   2 5322.26 494.841   2 0.86460-0.99334-0.46952 0.09974 0.21959-0.10487
   2  -3  -2 5020.17 470.577   4 0.53239-0.40379-0.30178-0.06840 0.81566-0.93024
   2  -3  -2 5357.35 558.769   3-0.53498 0.66347-0.13995-0.22997-0.85823 0.74319
   2  -3  -1 625.917 175.652   3-0.38858 0.52002-0.20412-0.16577-0.91642 0.86205
  -2  -3   1 755.663 161.715   2 0.84926-0.98096-0.47920 0.10943 0.26171-0.20758
  -2  -3   1 379.395 164.566   1 0.57984-0.71149-0.52195 0.15234-0.59700 0.65090
   2  -3  -1 529.444 147.093   8-0.83672 0.96815-0.46288 0.09215-0.33556 0.28070
   2  -3  -1 622.550 131.477   7-0.77734 0.90926-0.41240 0.04264-0.51347 0.45970
  -2  -3   0 3131.55 393.969   1 0.54664-0.68121-0.40807 0.03842-0.70411 0.69738
  -2  -3   0 2768.84 243.613   2 0.79919-0.93382-0.49998 0.13022 0.37150-0.37797
   2  -3   0 2726.94 348.693   3-0.18596 0.32034-0.27690-0.09296-0.95079 0.95711
   2  -3   0 2093.89 247.054   7-0.79500 0.93000-0.49920 0.12944-0.38376 0.39061
  -2  -3   0 2634.54 440.386   4 0.47289-0.60744-0.38134 0.01101 0.81631-0.82245
  -2  -3   0 2587.37 222.511   3 0.55458-0.68895-0.41083 0.04097-0.69613 0.68941
   2  -3   0 2467.18 293.345   8-0.79052 0.92494-0.49711 0.12649-0.39812 0.40407
   2  -3   1 6004.06 605.645   2 0.71758-0.58040-0.06217-0.30746-0.65798 0.72516
   2  -3   1 5756.41 497.896   3 0.06324 0.07408-0.34533-0.02449-0.93237 0.99936
   2  -3   1 5287.42 395.466   8-0.69143 0.82883-0.54969 0.17919-0.50401 0.57076
  -2  -3  -1 5946.40 675.170   4 0.38211-0.51956-0.48603 0.11575 0.80371-0.87051
   2  -3   1 5925.87 502.242   7-0.79554 0.93364-0.55260 0.18285-0.28724 0.35472
  -2  -3  -2 2248.05 451.877   4 0.27875-0.41910-0.58603 0.21580 0.77373-0.90118
   2  -3   2 2345.87 317.270   3 0.32030-0.18004-0.39248 0.02269-0.84586 0.97352
   2  -3   2 2483.42 413.648   2 0.78733-0.64720-0.12973-0.23991-0.56367 0.69145
   2  -3   3 3437.27 515.083   2 0.83632-0.69325-0.18624-0.18341-0.47422 0.66261
   2  -3   3 3658.76 550.685   1 0.54591-0.40292-0.40590 0.03649-0.70590 0.89403
   2  -3   3 3680.11 407.935   3 0.53860-0.39540-0.41051 0.04075-0.70903 0.89737
  -2  -3  -3 3437.30 531.249   4 0.16775-0.31101-0.67482 0.30463 0.72639-0.91449
  -2  -3  -4 278.075 143.364   4 0.05452-0.20068-0.74798 0.37784 0.66392-0.91269
   2  -3   4 345.032 198.801   1 0.57293-0.42701-0.49473 0.12537-0.62517 0.87393
   2  -3   4 235.565 163.355   2 0.86991-0.72390-0.23334-0.13631-0.39147 0.64045
   2  -3   5 540.358 211.721   2 0.89230-0.74334-0.27287-0.09679-0.31548 0.62507
  -2  -3  -5 281.844 75.4922   2 0.72150-0.87085-0.06569-0.30404-0.65340 0.34392
   2  -3   5 350.227 209.721   1 0.59011-0.44128-0.56954 0.20022-0.54314 0.85253
  -2  -3  -5 942.546 365.249   4-0.05531-0.09375-0.80318 0.43310 0.59050-0.89992
  -2  -3  -6 173.223 75.7267   4-0.15705 0.00508-0.84047 0.47043 0.51121-0.88129
   2  -3   6 601.268 291.600   1 0.59934-0.44757-0.63156 0.26228-0.46242 0.83244
  -2  -3  -6 508.622 135.584   2 0.79108-0.94337-0.13372-0.23600-0.55768 0.18761
   2  -3   6 496.355 217.968   2 0.90648-0.75459-0.30640-0.06327-0.24560 0.61578
  -2  -3  -7 1442.83 393.005   4-0.24860 0.09373-0.86203 0.49204 0.43010-0.86083
   2  -3   7 1187.97 368.503   1 0.60230-0.44761-0.68251 0.31327-0.38447 0.81512
   2  -3   7 1289.07 391.242   2 0.91454-0.75970-0.33519-0.03449-0.18094 0.61172
  -2  -3  -8 2315.31 486.821   4-0.33103 0.17326-0.87070 0.50076 0.34832-0.83970
   2  -3   8 1940.65 513.672   2 0.91789-0.76010-0.36019-0.00950-0.12068 0.61206
   2  -3   9 1805.45 499.701   2 0.91748-0.75676-0.38211 0.01241-0.06407 0.61605
  -2  -3  -9 1043.55 304.080   4-0.40377 0.24309-0.86868 0.49879 0.26828-0.82032
   2  -3  10 311.540 264.640   2 0.91400-0.75033-0.40149 0.03178-0.01048 0.62306
  -2  -3 -10-171.051 290.356   4-0.46727 0.30369-0.85812 0.48828 0.19124-0.80394
  -2  -3 -11 979.774 344.381   4-0.52207 0.35559-0.84098 0.47118 0.11823-0.79158
   2  -3  11 1228.13 515.523   2 0.90788-0.74127-0.41873 0.04901 0.04059 0.63259
  -2  -3 -12 2135.49 563.145   4-0.57068 0.40129-0.81796 0.44821 0.04709-0.78110
   2  -3  12 1212.35 450.083   2 0.89945-0.72990-0.43413 0.06440 0.08956 0.64422
   2  -3  13 1305.55 497.465   2 0.88892-0.71642-0.44791 0.07818 0.13677 0.65761
  -2  -3 -14 820.780 373.641   7-0.77656 0.59895-0.62320 0.25366-0.12769-0.72790
   2  -2 -13 15.1701 119.173   7-0.79172 0.88651-0.47401 0.22746-0.42439-0.35687
  -2  -2  13 388.829 280.701   2 0.77686-0.87317-0.50586 0.25921 0.41176 0.36954
   2  -2 -12 396.700 219.685   7-0.79458 0.89246-0.49510 0.24855-0.39056-0.33008
  -2  -2  12-154.801 92.1061   2 0.79073-0.88999-0.50240 0.25576 0.38723 0.33347
   2  -2 -11 292.368 145.525   7-0.79616 0.89713-0.51538 0.26883-0.35613-0.30388
  -2  -2  11 402.143 235.246   2 0.80332-0.90552-0.49871 0.25208 0.36357 0.29653
   2  -2 -10 7539.87 804.616   7-0.79646 0.90051-0.53497 0.28842-0.32088-0.27851
  -2  -2  10 7701.05 1031.90   2 0.81463-0.91977-0.49489 0.24827 0.34101 0.25849
   2  -2  -9 2513.03 442.900   7-0.79542 0.90256-0.55402 0.30748-0.28444-0.25432
  -2  -2   9 2544.02 558.880   2 0.82463-0.93271-0.49104 0.24443 0.31986 0.21904
   2  -2  -8 1325.40 282.091   9 0.99573-0.88987-0.06338-0.18104-0.00342-0.47316
   2  -2  -8 1678.94 339.511   7-0.79293 0.90315-0.57276 0.32621-0.24623-0.23191
  -2  -2   8 1531.93 427.088   2 0.83326-0.94429-0.48731 0.24071 0.30056 0.17775
   2  -2  -7 1901.99 318.967   7-0.78871 0.90202-0.59150 0.34496-0.20520-0.21231
   2  -2  -7 2814.91 357.380   4-0.62366 0.73777-0.78174 0.53524-0.03949-0.37846
  -2  -2   7 2131.78 467.118   2 0.84041-0.95438-0.48390 0.23731 0.28374 0.13396
   2  -2  -7 1165.05 282.721   9 0.99727-0.88796 0.04860-0.29304-0.00368-0.41235
   2  -2  -6 1198.13 194.231   4-0.55091 0.66792-0.82833 0.58178 0.07685-0.43415
   2  -2  -6 874.219 198.586   7-0.78217 0.89856-0.61083 0.36429-0.15935-0.19754
  -2  -2   6 1006.72 217.735   8-0.83425 0.71719-0.46494 0.21831-0.33921 0.69691
  -2  -2   6 1105.50 352.298   2 0.84585-0.96276-0.48108 0.23450 0.27039 0.08672
   2  -2  -6 796.338 220.555   9 0.98933-0.87656 0.13903-0.38349-0.00388-0.35161
   2  -2  -5 10402.0 861.267   9 0.97685-0.86063 0.21177-0.45625-0.00403-0.29091
  -2  -2   5 12250.5 957.228   2 0.84914-0.96899-0.47927 0.23270 0.26203 0.03447
  -2  -2   5 10511.2 525.785   5-0.68549 0.56537-0.56595 0.31921-0.48950 0.78633
   2  -2  -5 11273.8 525.329   4-0.42651 0.54642-0.86593 0.61933 0.24153-0.53818
   2  -2  -5 11900.7 624.378   7-0.77183 0.89131-0.63188 0.38534-0.10420-0.19207
  -2  -2   5 11520.9 670.890   8-0.71645 0.59640-0.53848 0.29174-0.48008 0.77698
   2  -2  -4 14869.8 581.016   4-0.19281 0.31563-0.85030 0.60365 0.48067-0.71666
  -2  -2   4 14318.0 653.165   5-0.84667 0.72369-0.28894 0.04221-0.48614 0.72234
  -2  -2   4 15021.6 970.014   2 0.84942-0.97221-0.47911 0.23254 0.26131-0.02540
   2  -2  -4 14460.1 974.657   3-0.76018 0.88279-0.01241-0.23429-0.68570 0.44937
   2  -2  -4 14403.4 1017.72   9 0.96313-0.84345 0.26876-0.51326-0.00414-0.23025
   2  -2  -3 11592.7 492.374   4 0.18507-0.05934-0.66212 0.41542 0.73471-0.91005
  -2  -2   3 12483.9 795.625   2 0.84479-0.97053-0.48165 0.23509 0.27302-0.09772
   2  -2  -3 11505.2 749.390   6 0.01484 0.11096-0.72466 0.47812 0.68931-0.86478
   2  -2  -3 12231.2 816.279   3-0.69871 0.82426-0.05201-0.19466-0.74658 0.57093
  -2  -2   3 11548.4 619.004   5-0.91145 0.78558-0.05700-0.18971-0.45013 0.62570
   2  -2  -2 29036.5 1182.94   8-0.82935 0.95790-0.46891 0.22165-0.34631 0.23089
   2  -2  -2 28879.0 1166.57   3-0.59849 0.72698-0.10827-0.13837-0.82192 0.70695
  -2  -2   2 27797.3 1110.92   1 0.60222-0.73088-0.69433 0.44795-0.36445 0.47907
  -2  -2   2 28169.9 1055.61   2 0.83043-0.95912-0.48858 0.24203 0.30700-0.19230
  -2  -2   2 28360.2 1052.69   5-0.92451 0.79577 0.11813-0.36482-0.40599 0.52093
   2  -2  -2 26096.8 1470.79   9 0.94069-0.81410 0.34042-0.58497-0.00428-0.10902
   2  -2  -2 28134.7 1084.09   6 0.06993 0.05882-0.55807 0.31149 0.82962-0.94437
   2  -2  -1 7783.85 314.317   7-0.79598 0.92780-0.51195 0.26541-0.36209 0.30832
  -2  -2   1 8051.59 533.617   1 0.59699-0.72857-0.61183 0.36542-0.48957 0.54356
   2  -2  -1 7936.10 549.350   6 0.12994 0.00175-0.32718 0.08056 0.94140-0.99543
  -2  -2   1 8540.94 485.805   2 0.79110-0.92273-0.50230 0.25576 0.38656-0.33245
   2  -2  -1 8100.40 572.839   3-0.43870 0.57013-0.18339-0.06321-0.90006 0.84577
   2  -2  -1 7585.65 759.882   9 0.93476-0.80471 0.35669-0.60126-0.00431-0.04844
  -2  -2   1 7157.85 274.161   3-0.27762 0.14619-0.24603-0.00051-0.94116 0.99518
   2  -2  -1 8022.39 558.701   8-0.78909 0.92063-0.49805 0.25090-0.39991 0.34528
   2  -2   0 23446.7 702.757   7-0.78876 0.92367-0.59131 0.34477-0.20564 0.21249
   2  -2   0 24232.4 860.683   8-0.70414 0.83868-0.54414 0.29711-0.49205 0.49823
   2  -2   0 23825.3 1327.88   9 0.93332-0.79982 0.36050-0.60509-0.00432 0.01211
   2  -2   0 24744.4 957.122   3-0.20400 0.33838-0.27108 0.02451-0.94962 0.95601
  -2  -2   0 23823.0 834.271   1 0.56560-0.70011-0.46841 0.22196-0.65079 0.64414
  -2  -2   0 23263.4 610.792   2 0.65666-0.79123-0.51816 0.27162 0.57900-0.58550
  -2  -2   0 23122.2 655.719   3 0.45196-0.58634-0.40621 0.15963-0.77155 0.76490
  -2  -2   0 24317.9 1172.22   4 0.45250-0.58703-0.40645 0.15956 0.81478-0.82102
   2  -2   1 8567.90 512.958   7-0.77603 0.91403-0.62424 0.37770-0.12496 0.19243
   2  -2   1 8450.51 551.197   3 0.08579 0.05153-0.35044 0.10390-0.92758 0.99464
  -2  -2  -1 8942.21 652.916   7-0.31261 0.17502 0.23205-0.47837-0.93587 0.86838
  -2  -2  -1 8550.33 703.750   4 0.32735-0.46478-0.54128 0.29443 0.78968-0.85657
   2  -2   1 8310.19 829.657   9 0.93652-0.79957 0.35193-0.59654-0.00430 0.07265
  -2  -2  -2 12446.2 852.018   4 0.19000-0.33033-0.65843 0.41163 0.73703-0.86458
   2  -2   2 12071.4 814.213   2 0.74783-0.60764-0.09011-0.15630-0.62058 0.74834
   2  -2   2 12755.4 693.092   3 0.36618-0.22593-0.39816 0.15165-0.82253 0.95026
   2  -2   3 10278.6 826.565   1 0.55484-0.41179-0.43308 0.18687-0.68288 0.87110
   2  -2   3 10449.8 809.018   2 0.81751-0.67438-0.16329-0.08313-0.51177 0.70013
  -2  -2  -3 10267.4 818.142   4 0.05259-0.19583-0.74908 0.50233 0.66274-0.85095
   2  -2   3 10187.3 654.048   3 0.58232-0.43912-0.41098 0.16451-0.67259 0.86100
   2  -2   4 6873.27 710.307   1 0.58352-0.43755-0.53776 0.29160-0.57978 0.82863
  -2  -2  -4 6620.48 394.157   2 0.75560-0.90194-0.09758-0.14891-0.61019 0.36129
  -2  -2  -4 7341.45 689.244   4-0.07489-0.07124-0.81141 0.56471 0.57609-0.82495
   2  -2   4 6869.60 700.814   2 0.86212-0.71604-0.22148-0.02494-0.41307 0.66203
   2  -2   5 12802.8 1032.47   2 0.88993-0.74091-0.26815 0.02172-0.32490 0.63446
  -2  -2  -5 12852.0 993.784   4-0.18742 0.03838-0.84893 0.60228 0.48536-0.79488
   2  -2   5 12868.9 1017.55   1 0.59788-0.44898-0.61877 0.37264-0.48020 0.78967
  -2  -2  -5 13014.4 674.370   2 0.81288-0.96216-0.15790-0.08859-0.52034 0.21085
  -2  -2  -6 4100.78 428.835   2 0.83293-0.98516-0.18196-0.06452-0.48136 0.11126
   2  -2   6 4209.06 636.839   2 0.90642-0.75445-0.30622 0.05977-0.24600 0.61617
   2  -2   6 4294.10 632.858   1 0.60228-0.45046-0.68085 0.43476-0.38721 0.75731
  -2  -2  -6 4092.45 587.542   4-0.28366 0.13171-0.86704 0.62043 0.39639-0.76656
  -2  -2  -7 1723.01 406.279   4-0.36522 0.21038-0.87098 0.62442 0.31169-0.74252
   2  -2   7 1749.45 444.459   2 0.91507-0.76016-0.33784 0.09139-0.17476 0.60553
   2  -2   8 344.143 208.023   2 0.91807-0.76022-0.36456 0.11810-0.10970 0.60107
  -2  -2  -8 269.630 105.960   4-0.43517 0.27742-0.86459 0.61808 0.23110-0.72258
   2  -2   9 4195.76 757.621   2 0.91684-0.75605-0.38747 0.14100-0.04960 0.60157
  -2  -2  -9 3432.93 591.602   4-0.49347 0.33282-0.85096 0.60450 0.15717-0.70931
  -2  -2 -10 3239.20 641.065   4-0.54419 0.38063-0.83153 0.58512 0.08669-0.69949
   2  -2  10 3089.41 665.608   2 0.91226-0.74853-0.40736 0.16088 0.00651 0.60605
  -2  -2 -11 990.948 414.797   4-0.58771 0.42125-0.80776 0.56140 0.02044-0.69389
   2  -2  11 126.992 157.921   2 0.90494-0.73826-0.42477 0.17829 0.05940 0.61376
  -2  -2 -12 3963.74 773.016   4-0.62518 0.45581-0.78050 0.53418-0.04214-0.69197
   2  -2  12 1521.94 527.390   2 0.89526-0.72564-0.44012 0.19363 0.10966 0.62411
  -2  -2 -13 1372.59 445.463   7-0.77564 0.60101-0.62500 0.37867-0.12292-0.67205
   2  -2  13 1479.20 530.691   2 0.88347-0.71091-0.45370 0.20720 0.15776 0.63660
  -2  -2 -14 419.775 290.757   7-0.78505 0.60734-0.60321 0.35687-0.17792-0.67768
   2  -1 -15 17.2642 75.3786   7-0.77437 0.86289-0.40272 0.27938-0.52631-0.37620
   2  -1 -14 826.382 340.853   7-0.78027 0.87188-0.42257 0.29924-0.49966-0.34222
  -2  -1  14 710.253 412.576   2 0.73421-0.82751-0.51334 0.38991 0.47908 0.36281
  -2  -1  13 453.397 313.152   2 0.74935-0.84560-0.51117 0.38775 0.45642 0.32486
   2  -1 -13 586.395 334.676   7-0.78507 0.87977-0.44113 0.31780-0.47358-0.30767
   2  -1 -12 1687.30 461.000   7-0.78888 0.88666-0.45840 0.33507-0.44825-0.27238
  -2  -1  12 1993.34 565.078   2 0.76304-0.86222-0.50876 0.38536 0.43482 0.28587
  -2  -1  11 1371.25 445.085   2 0.77525-0.87738-0.50622 0.38283 0.41452 0.24557
   2  -1 -11 1158.86 329.657   7-0.79177 0.89264-0.47433 0.35100-0.42389-0.23612
  -2  -1  10 553.581 293.814   2 0.78594-0.89101-0.50366 0.38027 0.39588 0.20361
   2  -1 -10 460.112 246.255   7-0.79385 0.89780-0.48883 0.36549-0.40082-0.19856
   2  -1  -9 1920.48 391.596   7-0.79523 0.90227-0.50171 0.37837-0.37956-0.15920
   2  -1  -9 1780.16 293.785   5-0.88288 0.99167-0.18411 0.06082-0.47315-0.06611
  -2  -1   9 1971.69 474.985   2 0.79498-0.90300-0.50122 0.37784 0.37940 0.15948
   2  -1  -9 1454.18 173.789   9 0.97086-0.86766-0.22603 0.10437-0.00302-0.53415
   2  -1  -8 2581.56 312.937   9 0.99686-0.89020 0.05743-0.17911-0.00370-0.47292
  -2  -1   8 4705.67 692.878   2 0.80217-0.91313-0.49907 0.37570 0.36580 0.11249
   2  -1  -8 4436.94 448.514   5-0.88550 0.99717-0.17491 0.05159-0.47174-0.00689
   2  -1  -8 3940.15 535.724   7-0.79602 0.90614-0.51265 0.38931-0.36089-0.11725
  -2  -1   7 7482.34 812.750   2 0.80714-0.92105-0.49748 0.37411 0.35609 0.06159
   2  -1  -7 7041.31 550.816   5-0.88373 0.99827-0.18118 0.05785-0.47271 0.05470
   2  -1  -7 4403.61 465.402   9 0.96889-0.85878 0.24657-0.36828-0.00410-0.41198
   2  -1  -7 7154.68 660.133   7-0.79638 0.90959-0.52105 0.39772-0.34614-0.07137
   2  -1  -6 2317.50 302.636   5-0.87662 0.99404-0.20496 0.08162-0.47618 0.11881
  -2  -1   6 2572.14 450.888   2 0.80925-0.92610-0.49677 0.37342 0.35190 0.00519
   2  -1  -6 2501.12 346.300   7-0.79648 0.91277-0.52574 0.40241-0.33774-0.01915
   2  -1  -5 6485.99 503.002   5-0.86205 0.98234-0.24853 0.12517-0.48180 0.18506
   2  -1  -5 6306.25 501.876   7-0.79645 0.91583-0.52414 0.40081-0.34062 0.04435
  -2  -1   5 6626.94 670.924   2 0.80730-0.92709-0.49743 0.37408 0.35579-0.05930
  -2  -1   5 6068.76 519.921   8-0.82168 0.70175-0.47494 0.35179-0.35718 0.65431
  -2  -1   4 35797.5 1163.08   8-0.71102 0.58810-0.54101 0.41775-0.48541 0.72174
  -2  -1   4 36423.7 1418.60   2 0.79885-0.92158-0.50009 0.37675 0.37215-0.13626
   2  -1  -4 35570.7 1314.67   2 0.73119-0.60859-0.51371 0.39059 0.48347-0.71932
   2  -1  -4 36921.7 1017.51   7-0.79583 0.91829-0.50945 0.38612-0.36640 0.13076
   2  -1  -4 35009.5 1128.38   5-0.83642 0.95959-0.31353 0.19016-0.48836 0.25225
   2  -1  -3 80839.3 1184.56   7-0.78861 0.91416-0.45709 0.33376-0.45022 0.27520
   2  -1  -3 80864.8 1914.68   3-0.74117 0.86672-0.02517-0.09821-0.70601 0.53043
   2  -1  -3 78029.8 1659.46   5-0.79485 0.92089-0.39958 0.27619-0.49342 0.31794
   2  -1  -3 81743.0 1951.68   8-0.77985 0.90553-0.50395 0.38016-0.41114 0.23515
  -2  -1   3 81492.3 1921.24   2 0.77849-0.90417-0.50548 0.38215 0.40895-0.23367
   2  -1  -2 3351.66 355.013   8-0.73232 0.86098-0.53072 0.40704-0.46402 0.34883
  -2  -1   2 3781.51 360.980   2 0.73245-0.86106-0.51356 0.39024 0.48165-0.36696
   2  -1  -2 3483.10 363.450   3-0.63210 0.76059-0.09036-0.03300-0.79939 0.68449
   2  -1  -2 3442.21 294.565   6-0.01464 0.14336-0.79820 0.67494 0.60129-0.71612
   2  -1  -2 3350.91 344.094   5-0.73226 0.86118-0.50248 0.37908-0.49339 0.37854
   2  -1  -1 7778.11 371.808   6 0.09255 0.03912-0.47776 0.35446 0.87737-0.93147
   2  -1  -1 7866.21 501.886   3-0.43963 0.57106-0.18300 0.05968-0.89972 0.84550
   2  -1  -1 7251.21 280.024   4-0.60048 0.73204-0.79926 0.67590-0.00025-0.05387
   2  -1  -1 8556.17 511.007   8-0.63689 0.76855-0.57040 0.44683-0.55108 0.49668
  -2  -1   1 8085.79 356.914   3-0.35229 0.22086-0.21841 0.09515-0.92618 0.98027
  -2  -1   1 7858.78 526.972   4 0.52312-0.65472-0.31485 0.19134 0.81631-0.76199
   2  -1   0 14838.7 654.743   3-0.14267 0.27705-0.29038 0.16710-0.95218 0.95863
  -2  -1   0 14941.6 613.236   6 0.13894-0.27353-0.28707 0.16377 0.95359-0.96006
  -2  -1   0 14943.5 748.985   4 0.35157-0.48608-0.51751 0.39405 0.79642-0.80276
  -2  -1   0 15278.1 540.832   3 0.22261-0.35698-0.37750 0.25422-0.88721 0.88062
   2  -1   0 16938.6 617.269   4-0.60633 0.74079-0.79511 0.67170-0.00994 0.01647
  -2  -1  -1 5375.55 370.819   3 0.55182-0.68914-0.41078 0.28746-0.69839 0.63113
   2  -1   1 5305.64 398.195   3 0.20145-0.06413-0.37377 0.25052-0.89475 0.96188
  -2  -1  -1 5022.99 442.485   4 0.15913-0.29653-0.68099 0.55757 0.72212-0.78911
   2  -1   1 6160.88 455.887   4-0.59711 0.73446-0.80159 0.67813 0.00528 0.06191
   2  -1   2 8895.10 591.208   1 0.52843-0.38824-0.35678 0.23373-0.74410 0.87176
   2  -1   2 9041.37 558.295   3 0.48573-0.34547-0.40838 0.28516-0.74860 0.87640
  -2  -1  -2 9006.38 620.521   4-0.01916-0.12115-0.78671 0.66334 0.61605-0.74370
   2  -1   2 8622.06 606.532   2 0.71855-0.57830-0.06304-0.06014-0.65685 0.78460
   2  -1   3 2570.46 341.120   1 0.58031-0.43720-0.52389 0.40088-0.59492 0.78321
  -2  -1  -3 2492.58 256.837   2 0.70228-0.84561-0.04868-0.07459-0.67526 0.48694
   2  -1   3 2467.92 353.699   2 0.81320-0.66999-0.15827 0.03509-0.51975 0.70810
  -2  -1  -3 2506.26 370.181   4-0.16514 0.02192-0.84285 0.71953 0.50443-0.69274
   2  -1   4 18867.2 1005.20   1 0.59962-0.45359-0.63441 0.51143-0.45838 0.70731
  -2  -1  -4 18998.9 825.370   2 0.78520-0.93147-0.12748 0.00421-0.56702 0.31811
  -2  -1  -4 19446.1 1069.75   4-0.27972 0.13361-0.86657 0.74330 0.40025-0.64921
   2  -1   4 19224.6 1073.47   2 0.86673-0.72059-0.22842 0.10522-0.40051 0.64945
  -2  -1  -5 4247.87 433.847   2 0.81888-0.96810-0.16490 0.04164-0.50919 0.19968
   2  -1   5 3991.95 511.083   1 0.60173-0.45278-0.70732 0.58439-0.34142 0.65098
  -2  -1  -5 4048.21 539.257   4-0.36977 0.22075-0.87085 0.74763 0.30669-0.61631
   2  -1   5 3623.29 496.270   2 0.89617-0.74709-0.28101 0.15781-0.29901 0.60855
   2  -1   6 11101.6 948.854   2 0.91127-0.75924-0.32167 0.19846-0.21190 0.58204
  -2  -1  -6 11076.0 897.527   4-0.44197 0.29005-0.86342 0.74025 0.22282-0.59310
   2  -1   7 2259.87 339.139   9 0.98237-0.82389 0.18344-0.30545-0.00397 0.43555
   2  -1   7 3575.78 573.044   2 0.91742-0.76244-0.35409 0.23087-0.13578 0.56653
  -2  -1  -7 3697.18 515.280   4-0.49927 0.34445-0.84913 0.72601 0.14943-0.58036
   2  -1   8 5568.56 765.294   2 0.91762-0.75970-0.38064 0.25741-0.06799 0.55933
   2  -1   8 4498.97 363.961   9 0.99744-0.83550-0.03153-0.09050-0.00350 0.49563
  -2  -1  -8 6755.34 821.919   4-0.54753 0.38980-0.82996 0.70689 0.08181-0.57340
  -2  -1  -9 3638.13 684.819   4-0.58809 0.42746-0.80752 0.68450 0.01984-0.57208
   2  -1   9 2166.16 491.031   2 0.91362-0.75276-0.40287 0.27964-0.00651 0.55845
  -2  -1 -10 7362.66 901.269   4-0.62261 0.45908-0.78260 0.65963-0.03767-0.57523
   2  -1  10 5512.80 848.607   2 0.90644-0.74264-0.42181 0.29856 0.05011 0.56244
  -2  -1 -11 2406.04 553.241   7-0.76925 0.60070-0.63610 0.51298-0.09234-0.58138
   2  -1  11 3028.72 656.255   2 0.89671-0.72996-0.43814 0.31489 0.10294 0.57021
  -2  -1 -12 352.961 203.395   7-0.77968 0.60804-0.61667 0.49355-0.14467-0.58967
   2  -1  12 233.130 152.769   2 0.88481-0.71512-0.45235 0.32908 0.15277 0.58097
   2  -1  13 451.043 286.800   2 0.87097-0.69834-0.46476 0.34149 0.20021 0.59413
  -2  -1 -13 823.186 328.806   7-0.78732 0.61260-0.59628 0.47316-0.19425-0.60072
   2  -1  14 853.829 407.033   2 0.85533-0.67975-0.47563 0.35235 0.24571 0.60923
  -2  -1 -14 1037.50 426.199   7-0.79253 0.61472-0.57495 0.45183-0.24159-0.61400
   2   0 -15 68.6594 33.9291   7-0.76213 0.85055-0.36751 0.36739-0.57070-0.33180
   2   0 -14 1557.99 501.917   7-0.76820 0.85971-0.38418 0.38405-0.55013-0.29175
  -2   0  14 1221.97 497.644   2 0.69092-0.78415-0.51717 0.51698 0.53780 0.30406
   2   0 -13 2000.01 568.374   7-0.77325 0.86785-0.39922 0.39910-0.53088-0.25037
  -2   0  13 1535.74 510.895   2 0.70530-0.80148-0.51625 0.51607 0.51920 0.26207
  -2   0  12-8.61653 160.557   2 0.71788-0.81700-0.51517 0.51499 0.50221 0.21846
   2   0 -12-224.486 160.217   7-0.77738 0.87506-0.41252 0.41240-0.51331-0.20733
   2   0 -11 2250.75 501.985   7-0.78063 0.88140-0.42387 0.42375-0.49787-0.16214
  -2   0  11 2792.41 618.618   2 0.72854-0.83061-0.51403 0.51386 0.48726 0.17281
  -2   0  10 48.4952 70.2806   2 0.73707-0.84208-0.51296 0.51280 0.47490 0.12457
   2   0 -10-106.100 108.392   7-0.78304 0.88690-0.43295 0.43283-0.48522-0.11416
   2   0  -9 1531.60 385.965   7-0.78462 0.89155-0.43924 0.43912-0.47630-0.06246
   2   0  -9 1254.00 159.151   5-0.83407 0.94280-0.31894 0.31901-0.48880-0.05049
  -2   0   9 1322.31 358.725   2 0.74311-0.85106-0.51212 0.51197 0.46591 0.07296
  -2   0   8 767.147 268.520   2 0.74609-0.85699-0.51167 0.51153 0.46141 0.01686
   2   0  -8 512.822 88.2647   9 0.89425-0.78679-0.43848 0.43953-0.00243-0.47424
   2   0  -8 639.155 109.459   5-0.83941 0.95102-0.30653 0.30658-0.48776 0.00910
   2   0  -8 876.373 308.775   7-0.78526 0.89528-0.44192 0.44180-0.47246-0.00568
   2   0  -7 856.389 269.376   7-0.78470 0.89781-0.43959 0.43947-0.47580 0.05829
   2   0  -7 676.868 107.097   5-0.82815 0.94263-0.33223 0.33227-0.48982 0.07179
  -2   0   7 427.515 205.421   2 0.74505-0.85888-0.51183 0.51170 0.46299-0.04532
  -2   0   6 9036.60 797.769   2 0.73829-0.85507-0.51280 0.51268 0.47310-0.11603
   2   0  -6 9183.83 736.582   7-0.78222 0.89842-0.42980 0.42968-0.48965 0.13276
  -2   0   6 8531.31 612.587   4-0.61513 0.49807-0.78853 0.78821-0.02478 0.38228
   2   0  -6 8419.56 358.126   5-0.79230 0.90965-0.40431 0.40433-0.49357 0.13617
  -2   0   5 2804.96 361.337   7-0.78446 0.66518-0.60485 0.60496-0.17398 0.47025
  -2   0   5 2934.86 437.960   2 0.72274-0.84246-0.51468 0.51456 0.49547-0.19900
   2   0  -5 2631.83 187.871   5-0.71423 0.83446-0.52807 0.52807-0.49221 0.19544
   2   0  -5 3085.93 383.211   7-0.77598 0.89526-0.40789 0.40778-0.51949 0.22322
   2   0  -4 656.670 92.8751   5-0.57616 0.69926-0.68508 0.68507-0.47201 0.23587
   2   0  -4 589.146 152.201   7-0.76093 0.88330-0.36435 0.36424-0.57451 0.33887
   2   0  -4 677.308 175.447   8-0.66978 0.79258-0.55849 0.55817-0.52348 0.28692
  -2   0   4 686.234 151.982   7-0.79567 0.67330-0.55109 0.55121-0.29019 0.52583
  -2   0   4 828.046 212.631   2 0.69238-0.81504-0.51710 0.51699 0.53595-0.30008
   2   0  -3 1848.92 260.673   3-0.75496 0.88051-0.01597 0.01587-0.69142 0.51591
   2   0  -3 1232.60 170.989   7-0.72224 0.84769-0.27822 0.27811-0.66891 0.49390
  -2   0   3 1372.47 125.588   5-0.84041 0.71442-0.30417 0.30419-0.48755 0.66306
   2   0  -3 1696.06 251.695   8-0.60123 0.72703-0.58154 0.58134-0.57860 0.40284
  -2   0   2 83501.7 1145.52   5-0.53298 0.40412-0.72365 0.72369-0.46267 0.57755
   2   0  -2 82025.7 1532.11   3-0.61591 0.74440-0.09910 0.09903-0.81056 0.69573
   2   0  -2 81891.9 1318.45   7-0.61496 0.74349-0.10456 0.10445-0.81183 0.69743
   2   0  -1 1430.39 191.982   3-0.34144 0.47287-0.22257 0.22254-0.92878 0.87462
  -2   0   1 1412.00 147.488   4 0.26910-0.40068-0.59447 0.59440 0.77020-0.71598
   2   0  -1 1448.78 154.703   7-0.34216 0.47378 0.20445-0.20456-0.93341 0.87964
   2   0  -1 1396.01 154.887   4 0.44604-0.31446-0.41421 0.41428 0.81413-0.86835
   2   0   0 1050.27 144.052   3 0.06719 0.06719-0.34624 0.34624-0.93157 0.93808
  -2   0   0 1307.44 169.901   4-0.06762-0.06686-0.80841 0.80839 0.58149-0.58792
   2   0   1 54147.8 1179.71   3 0.43666-0.29934-0.40503 0.40506-0.78139 0.84858
  -2   0  -1 53297.7 1235.96   4-0.26883 0.13145-0.86515 0.86517 0.41083-0.47792
  -2   0  -2 7549.16 562.582   4-0.38674 0.24646-0.87005 0.87012 0.28774-0.41549
   2   0   2 6713.46 447.695   2 0.71921-0.57889-0.06363 0.06369-0.65608 0.78381
   2   0   2 6979.97 373.329   1 0.59390-0.45366-0.59105 0.59120-0.51663 0.64437
  -2   0  -2 6791.72 359.952   1 0.53379-0.67404-0.37138 0.37123-0.73319 0.60544
  -2   0  -3 221.660 48.9784   4-0.46332 0.32013-0.85905 0.85917 0.19625-0.38466
   2   0   3 159.908 64.5181   2 0.83733-0.69407-0.18753 0.18757-0.47206 0.66038
  -2   0  -3-28.5323 63.0223   2 0.70705-0.85031-0.05284 0.05280-0.66998 0.48166
  -2   0  -3-20.1509 64.7369   1 0.58380-0.72696-0.53899 0.53880-0.57842 0.39005
  -2   0  -4-103.346 107.442   4-0.51780 0.37171-0.84262 0.84279 0.12417-0.37323
  -2   0  -4-9.98309 46.5420   1 0.59638-0.74247-0.60741 0.60718-0.49546 0.24646
  -2   0  -4 31.2603 26.8858   2 0.76894-0.91515-0.11077 0.11073-0.59147 0.34254
   2   0   4 57.7565 105.462   2 0.88910-0.74289-0.26654 0.26658-0.32810 0.57702
  -2   0  -5 1838.01 397.789   4-0.56038 0.41138-0.82355 0.82377 0.06275-0.37247
  -2   0  -5 1520.13 267.407   1 0.59993-0.74895-0.63760 0.63733-0.45381 0.14417
   2   0   5 1239.95 246.457   2 0.91073-0.76158-0.31974 0.31977-0.21623 0.52576
   2   0   6 8965.32 776.657   2 0.91774-0.76565-0.35799 0.35801-0.12615 0.49627
  -2   0  -6 12344.4 954.793   4-0.59498 0.44308-0.80302 0.80328 0.00874-0.37911
   2   0   7 125.147 67.4589   2 0.91689-0.76185-0.38709 0.38710-0.05065 0.48138
  -2   0  -7 783.712 387.059   4-0.62410 0.46930-0.78139 0.78170-0.04026-0.39077
   2   0   8 20678.0 1377.76   2 0.91130-0.75332-0.41019 0.41020 0.01486 0.47647
   2   0   9 11990.9 1114.35   2 0.90252-0.74160-0.42915 0.42914 0.07333 0.47860
  -2   0  -9 10156.5 1042.51   7-0.77213 0.60965-0.63135 0.63145-0.10566-0.44681
  -2   0 -10 136.347 139.835   7-0.78085 0.61528-0.61400 0.61410-0.15144-0.46166
   2   0  10 377.512 253.107   2 0.89137-0.72750-0.44506 0.44504 0.12669 0.48583
   2   0  11-20.6167 106.380   2 0.87827-0.71146-0.45863 0.45861 0.17626 0.49687
  -2   0 -11 45.0425 103.971   7-0.78740 0.61875-0.59602 0.59612-0.19484-0.47888
  -2   0 -12 1865.03 528.740   7-0.79206 0.62032-0.57737 0.57747-0.23641-0.49794
   2   0  12 1660.35 492.801   2 0.86346-0.69370-0.47032 0.47029 0.22293 0.51080
  -2   0 -13 2050.65 565.542   7-0.79502 0.62020-0.55800 0.55810-0.27654-0.51843
   2   0  13 2224.95 607.334   2 0.84705-0.67436-0.48043 0.48039 0.26735 0.52698
   2   0  14-157.283 185.479   2 0.82910-0.65346-0.48916 0.48911 0.31000 0.54493
  -2   0 -14 103.862 107.397   7-0.79639 0.61848-0.53785 0.53794-0.31552-0.54008
   2   0  15 223.855 227.455   2 0.80959-0.63100-0.49666 0.49660 0.35123 0.56429
   2   1 -15 145.729 209.435   7-0.74440 0.83273-0.32453 0.44762-0.62038-0.28212
   2   1 -14 569.071 320.379   7-0.75028 0.84169-0.33802 0.46111-0.60528-0.23660
  -2   1  14 471.175 246.820   6-0.02966-0.06366-0.83159 0.95439 0.55301 0.29049
   2   1 -13 503.391 265.386   7-0.75508 0.84957-0.34954 0.47264-0.59204-0.18922
  -2   1  13 926.283 395.396   6-0.03540-0.06087-0.84361 0.96645 0.53395 0.24883
   2   1 -12 1778.57 487.661   7-0.75880 0.85638-0.35887 0.48197-0.58106-0.13957
  -2   1  12 1814.86 534.026   2 0.64898-0.74804-0.51816 0.64122 0.58769 0.13296
  -2   1  12 2820.47 660.262   6-0.04054-0.05868-0.85401 0.97689 0.51661 0.20545
   2   1 -11 1266.48 391.243   7-0.76143 0.86210-0.36567 0.48877-0.57292-0.08709
  -2   1  11 1411.88 426.962   2 0.65599-0.75799-0.51816 0.64122 0.57977 0.08028
  -2   1  11 1981.51 552.543   6-0.04496-0.05722-0.86269 0.98561 0.50147 0.15986
   2   1 -10 428.190 248.452   7-0.76287 0.86662-0.36946 0.49256-0.56833-0.03105
  -2   1  10 359.844 224.688   2 0.65964-0.76458-0.51813 0.64121 0.57558 0.02387
   2   1  -9 1678.84 405.701   7-0.76289 0.86972-0.36951 0.49261-0.56826 0.02951
   2   1  -9 415.050 111.307   9 0.97390-0.86909 0.22538-0.10157-0.00406-0.53320
  -2   1   9 1705.11 439.755   2 0.65913-0.76701-0.51814 0.64122 0.57617-0.03732
   2   1  -8 4528.26 641.639   7-0.76108 0.87101-0.36475 0.48785-0.57403 0.09590
  -2   1   8 4140.89 621.695   2 0.65317-0.76400-0.51817 0.64126 0.58298-0.10473
   2   1  -8 4538.29 384.434   9 0.99661-0.88835-0.04928 0.17306-0.00345-0.47326
   2   1  -7 7187.27 500.890   9 0.96700-0.85529-0.24169 0.36545-0.00298-0.41319
  -2   1   7 6798.64 573.694   4-0.26705 0.15292-0.86490 0.98797 0.41254 0.00552
   2   1  -7 7038.22 747.584   7-0.75668 0.86969-0.35351 0.47661-0.58740 0.16989
   2   1  -6 2866.85 435.318   7-0.74821 0.86430-0.33318 0.45629-0.61074 0.25386
  -2   1   6 2368.71 300.374   4-0.26074 0.14370-0.86397 0.98709 0.41860-0.06120
   2   1  -6 2402.83 301.384   9 0.92116-0.80600-0.37919 0.50293-0.00260-0.35302
   2   1  -5 6400.28 490.821   9 0.87110-0.75248-0.48261 0.60633-0.00230-0.29277
  -2   1   5 6677.80 637.405   6-0.03758-0.08229-0.84807 0.97121 0.52662-0.22962
   2   1  -5 6224.61 603.227   7-0.73285 0.85203-0.29961 0.42271-0.64710 0.35084
  -2   1   5 6160.77 414.365   4-0.22832 0.10838-0.85829 0.98145 0.44890-0.15216
  -2   1   4 35509.4 1254.34   6-0.02048-0.10234-0.81152 0.93470 0.58278-0.34651
  -2   1   4 33835.5 769.132   4-0.12681 0.00396-0.83081 0.95402 0.53594-0.29985
   2   1  -4 36282.3 1366.67   7-0.70515 0.82741-0.24610 0.36920-0.69981 0.46418
   2   1  -3 80011.1 1456.23   3-0.71477 0.84032-0.04211 0.16530-0.73195 0.55651
  -2   1   3 77634.1 1602.33   5-0.90989 0.78385-0.06639 0.18978-0.45210 0.62758
   2   1  -3 79407.1 1861.83   7-0.65463 0.77998-0.16244 0.28554-0.77055 0.59553
  -2   1   3 78194.2 1592.34   6 0.01144-0.13721-0.73367 0.85689 0.67962-0.50407
   2   1  -2 3475.88 340.306   7-0.56313 0.69156-0.03585 0.15895-0.85317 0.73878
   2   1  -2 3514.42 255.514   3-0.47371 0.60220-0.16818 0.29140-0.88652 0.77175
  -2   1   2 3326.79 271.841   6 0.07086-0.19958-0.55490 0.67816 0.83171-0.71688
  -2   1   2 3223.30 322.152   5-0.85473 0.72582-0.26835 0.39175-0.48404 0.59889
  -2   1   1 8304.24 375.724   6 0.16593-0.29760-0.15548 0.27878 0.98082-0.92671
   2   1  -1 8156.94 363.264   3 0.01626 0.11518-0.33411 0.45737-0.94068 0.88658
   2   1  -1 9131.57 440.892   1 0.60226-0.47074-0.69183 0.81505-0.36875 0.31468
  -2   1   1 7796.83 508.885   5-0.76753 0.63574-0.44759 0.57101-0.49429 0.54851
   2   1  -1 8589.38 515.860   7-0.40822 0.53974 0.13942-0.01631-0.92183 0.86806
   2   1   0 15761.5 543.861   3 0.49905-0.36468-0.40907 0.53235-0.73907 0.74565
  -2   1   0 15340.7 732.116   5-0.66528 0.53062-0.59071 0.71414-0.48706 0.48064
   2   1   0 15720.2 417.574   1 0.57113-0.43668-0.48807 0.61133-0.63180 0.63836
  -2   1  -1 5456.48 442.673   5-0.56564 0.42810-0.69485 0.81830-0.46985 0.40281
   2   1   1 5561.52 384.962   6 0.10920 0.02834-0.41368 0.53694 0.90835-0.84117
  -2   1  -2 8752.10 622.442   5-0.48052 0.34010-0.76538 0.88884-0.44985 0.32217
   2   1   2 9375.87 579.352   6 0.04970 0.09079-0.62380 0.74702 0.78189-0.65398
   2   1   2 9413.27 396.783   2 0.80341-0.66302-0.14718 0.27046-0.53712 0.66483
   2   1   3 2462.03 241.753   2 0.90022-0.75689-0.29019 0.41347-0.28006 0.46837
   2   1   3 2613.81 355.022   6 0.01081 0.13263-0.73532 0.85850 0.67782-0.48919
  -2   1  -4 19922.3 1026.78   7-0.76933 0.62217-0.63598 0.75931-0.09266-0.15669
   2   1   4 19080.2 1047.86   6-0.01307 0.15946-0.79456 0.91771 0.60618-0.35683
   2   1   4 18493.3 805.544   2 0.91757-0.77129-0.35575 0.47902-0.13168 0.38059
  -2   1  -4 18814.6 949.220   3 0.54299-0.68914-0.41061 0.53377-0.70553 0.45638
  -2   1  -5 4363.85 563.982   7-0.77562 0.62538-0.62504 0.74836-0.12282-0.18716
   2   1   5 3508.63 390.661   9 0.88791-0.73474-0.45110 0.57461-0.00239 0.31279
   2   1   5 3761.79 419.113   2 0.91586-0.76664-0.39334 0.51660-0.03346 0.34297
   2   1   5 4337.39 562.123   6-0.02747 0.17681-0.82689 0.95000 0.56020-0.25012
   2   1   6 12158.7 1005.35   6-0.03584 0.18813-0.84452 0.96759 0.53247-0.16167
   2   1   6 11195.8 799.172   2 0.90793-0.75577-0.41862 0.54187 0.04025 0.32986
  -2   1  -6 10408.4 885.948   7-0.78113 0.62780-0.61335 0.73667-0.15306-0.21754
   2   1   6 11623.2 648.919   9 0.93816-0.78153-0.33544 0.45892-0.00272 0.37367
   2   1   7 3721.41 345.830   9 0.98070-0.82062-0.17991 0.30337-0.00313 0.43463
  -2   1  -7 3662.12 563.978   7-0.78583 0.62942-0.60092 0.72424-0.18337-0.24786
   2   1   7 4540.56 681.279   6-0.04026 0.19550-0.85345 0.97648 0.51757-0.08604
   2   1   7 4224.43 541.630   2 0.89721-0.74210-0.43744 0.56068 0.10057 0.33014
   2   1   8 5863.81 814.141   6-0.04195 0.20014-0.85680 0.97980 0.51181-0.01956
  -2   1  -8 5707.16 737.561   7-0.78971 0.63022-0.58773 0.71105-0.21371-0.27814
   2   1   8 5323.42 648.172   2 0.88478-0.72674-0.45237 0.57561 0.15286 0.33845
   2   1   8 3127.40 317.675   9 0.99771-0.83417 0.03635 0.08709-0.00365 0.49569
  -2   1  -9 1906.99 460.078   7-0.79274 0.63016-0.57377 0.69709-0.24408-0.30839
   2   1   9 2760.28 621.307   6-0.04168 0.20282-0.85628 0.97923 0.51272 0.04025
   2   1   9 2292.47 473.036   2 0.87103-0.71004-0.46472 0.58794 0.20001 0.35189
  -2   1 -10 4916.75 761.917   7-0.79490 0.62924-0.55903 0.68235-0.27447-0.33862
   2   1  10 5823.53 903.843   6-0.03995 0.20404-0.85283 0.97575 0.51861 0.09508
   2   1  10 5174.65 752.922   2 0.85608-0.69215-0.47517 0.59838 0.24368 0.36883
  -2   1 -11 2560.56 565.997   7-0.79616 0.62741-0.54348 0.66679-0.30489-0.36883
   2   1  11 3625.23 734.683   6-0.03709 0.20413-0.84705 0.96993 0.52830 0.14611
   2   1  11 2379.77 543.411   2 0.83994-0.67306-0.48413 0.60734 0.28487 0.38824
   2   1  12 513.687 380.734   6-0.03331 0.20330-0.83928 0.96212 0.54093 0.19421
   2   1  12 446.085 241.732   2 0.82259-0.65277-0.49186 0.61506 0.32427 0.40944
  -2   1 -12 296.590 153.482   7-0.79649 0.62466-0.52709 0.65040-0.33531-0.39903
   2   1  13 701.833 331.289   2 0.80397-0.63121-0.49851 0.62170 0.36231 0.43200
   2   1  13 883.678 407.386   6-0.02879 0.20173-0.82972 0.95253 0.55588 0.23998
  -2   1 -13 421.409 267.999   7-0.79585 0.62093-0.50983 0.63314-0.36575-0.42922
  -2   1 -14 1381.67 471.053   7-0.79420 0.61619-0.49167 0.61498-0.39620-0.45939
   2   1  14 1369.63 465.840   2 0.78401-0.60830-0.50415 0.62733 0.39932 0.45559
   2   1  14 1722.17 581.889   6-0.02362 0.19951-0.81850 0.94126 0.57270 0.28388
   2   1  15 471.185 320.140   2 0.76261-0.58396-0.50885 0.63202 0.43551 0.48000
   2   2 -14 975.688 433.576   7-0.72576 0.81707-0.28518 0.53149-0.66193-0.17994
  -2   2  14 1892.25 615.681   6 0.01111-0.10445-0.73455 0.98067 0.67866 0.16477
  -2   2  13 284.916 230.230   6 0.00820-0.10449-0.74215 0.98831 0.67025 0.11246
   2   2 -13 136.289 83.5515   7-0.72978 0.82418-0.29330 0.53960-0.65365-0.12760
  -2   2  12 371.453 286.736   6 0.00631-0.10555-0.74702 0.99321 0.66476 0.05722
   2   2 -12 312.202 249.227   7-0.73248 0.82996-0.29883 0.54514-0.64792-0.07271
  -2   2  11 129.747 153.385   6 0.00567-0.10786-0.74867 0.99491 0.66287-0.00161
   2   2 -11 89.7765 73.0516   7-0.73370 0.83427-0.30138 0.54769-0.64525-0.01475
   2   2 -10 8131.52 1012.14   7-0.73323 0.83688-0.30038 0.54670-0.64629 0.04691
  -2   2  10 8065.68 1034.43   6 0.00654-0.11168-0.74643 0.99270 0.66543-0.06489
  -2   2   9 3008.77 610.199   6 0.00933-0.11742-0.73921 0.98552 0.67353-0.13372
   2   2  -9 2252.38 503.007   7-0.73065 0.83738-0.29506 0.54137-0.65183 0.11308
   2   2  -9 1807.66 325.027   9 0.97824-0.87264 0.20502 0.04152-0.00402-0.53328
   2   2  -8 1553.67 407.784   7-0.72532 0.83514-0.28431 0.53062-0.66281 0.18468
   2   2  -8 1236.12 274.635   9 0.99606-0.88700 0.07121 0.17531-0.00373-0.47302
  -2   2   8 1472.20 391.177   6 0.01458-0.12562-0.72535 0.97170 0.68857-0.20948
  -2   2   8 1563.34 283.967   4 0.13673-0.24794-0.69654 0.94300 0.71064-0.23203
   2   2  -7 2032.09 427.596   7-0.71621 0.82912-0.26659 0.51291-0.68035 0.26284
   2   2  -7 1542.89 332.896   9 0.99707-0.88456-0.04024 0.28674-0.00348-0.41273
  -2   2   7 2304.68 466.376   6 0.02304-0.13703-0.70230 0.94868 0.71223-0.29386
  -2   2   7 1768.56 271.451   4 0.19961-0.31372-0.65114 0.89764 0.74145-0.32349
  -2   2   6 968.742 262.205   6 0.03576-0.15270-0.66595 0.91238 0.74641-0.38877
   2   2  -6 1095.31 263.833   9 0.98846-0.87249-0.13272 0.37920-0.00325-0.35241
   2   2  -6 970.249 276.704   7-0.70163 0.81762-0.23978 0.48609-0.70564 0.34876
  -2   2   6 771.632 160.722   4 0.29707-0.41408-0.56961 0.81616 0.78011-0.42281
  -2   2   5 11826.3 856.161   6 0.05429-0.17418-0.60935 0.85582 0.79312-0.49620
   2   2  -5 11102.6 906.017   7-0.67888 0.79796-0.20088 0.44720-0.73973 0.44347
  -2   2   5 11289.5 556.422   4 0.43879-0.55870-0.42279 0.66939 0.81330-0.51666
   2   2  -5 11314.0 843.025   9 0.97489-0.85546-0.20841 0.45487-0.00306-0.29205
   2   2  -4 14961.2 976.484   7-0.64374 0.76591-0.14600 0.39232-0.78288 0.54725
   2   2  -4 14695.0 609.578   3-0.73336 0.85597-0.03027 0.27671-0.71394 0.47789
  -2   2   4 14590.0 879.009   6 0.08003-0.20287-0.52313 0.76963 0.85170-0.61550
   2   2  -4 14264.1 967.008   9 0.96074-0.83786-0.26506 0.51150-0.00291-0.23165
   2   2  -3 12058.5 763.559   2 0.91801-0.79227-0.36277 0.60933-0.11422-0.06109
   2   2  -3 11537.8 425.271   3-0.48818 0.61373-0.16170 0.40817-0.88038 0.70501
  -2   2   3 11810.9 732.944   6 0.11427-0.24007-0.39323 0.63977 0.91703-0.74156
   2   2  -3 12511.1 849.444   7-0.58993 0.71518-0.07055 0.31687-0.83331 0.65830
   2   2  -3 12184.3 877.991   9 0.94779-0.82146-0.30753 0.55395-0.00280-0.17122
  -2   2   3 11385.7 785.822   5-0.92211 0.79601 0.03537 0.21138-0.42863 0.60408
   2   2  -2 28229.6 1337.23   9 0.93770-0.80791-0.33669 0.58309-0.00272-0.11075
   2   2  -2 28529.2 1203.13   7-0.50929 0.63763 0.02938 0.21694-0.88491 0.77052
  -2   2   2 28494.6 1068.81   6 0.15569-0.28443-0.20759 0.45417 0.97230-0.85755
  -2   2   2 28474.2 1242.31   5-0.90675 0.77777-0.08395 0.33072-0.45566 0.57047
   2   2  -2 27445.3 1025.93   2 0.91811-0.78943-0.36617 0.61272-0.10562-0.00908
   2   2  -2 28177.4 1133.51   1 0.55957-0.43090-0.44821 0.69458-0.66945 0.55484
  -2   2   1 7825.94 552.823   3-0.71369 0.58226-0.04278 0.28939-0.73296 0.78725
  -2   2   1 7052.53 286.985   7-0.33127 0.19945 0.21472 0.03182-0.93450 0.98827
  -2   2   1 8370.24 667.681   5-0.87911 0.74726-0.19685 0.44364-0.47503 0.52921
   2   2  -1 7878.75 460.568   2 0.91802-0.78639-0.36292 0.60946-0.11384 0.05973
   2   2  -1 8029.29 608.223   7-0.39421 0.52563 0.15362 0.09270-0.92503 0.87126
  -2   2   0 22703.7 894.680   3-0.54308 0.40870-0.13606 0.38263-0.85402 0.84764
   2   2   0 24793.7 1062.91   7-0.24374 0.37825 0.29316-0.04684-0.93573 0.94259
  -2   2   0 23389.2 674.094   7-0.68787 0.55296-0.21587 0.46241-0.72694 0.72009
   2   2   0 22813.3 614.147   2 0.91535-0.78078-0.33932 0.58586-0.17127 0.17776
  -2   2   0 24062.7 1127.41   5-0.84239 0.70766-0.29942 0.54621-0.48713 0.48069
   2   2   1 9170.99 676.190   6 0.16462-0.02709-0.16232 0.40890 0.97986-0.91275
  -2   2  -1 9157.20 570.824   3-0.31478 0.17746-0.23258 0.47912-0.93454 0.86748
  -2   2  -1 8553.34 496.703   7-0.76876 0.63076-0.38578 0.63232-0.54810 0.48062
  -2   2  -1 8673.32 674.275   5-0.80060 0.66300-0.38874 0.63555-0.49303 0.42595
  -2   2  -2 12861.1 698.139   3-0.06841-0.07185-0.31193 0.55844-0.95001 0.82228
  -2   2  -2 12924.3 836.513   5-0.75791 0.61743-0.46327 0.71010-0.49425 0.36655
   2   2   2 12508.3 801.968   6 0.12731 0.01316-0.33859 0.58513 0.93758-0.80975
  -2   2  -2 12262.8 681.806   7-0.78888 0.64780-0.45842 0.70496-0.44822 0.32012
  -2   2  -3 10709.9 723.381   7-0.79433 0.65017-0.49286 0.73940-0.39424 0.20552
   2   2   3 11027.5 823.074   9 0.95210-0.80504-0.29412 0.54040-0.00284 0.19210
   2   2   3 10478.5 800.970   6 0.09454 0.04888-0.47033 0.71683 0.88127-0.69271
  -2   2  -3 10651.6 773.604   5-0.71801 0.57466-0.52283 0.76967-0.49249 0.30416
   2   2   3 9388.20 329.243   2 0.75498-0.61158-0.51023 0.75674 0.44768-0.25938
  -2   2  -3 10575.7 664.554   3 0.14483-0.28803-0.36296 0.60943-0.91257 0.72416
   2   2   4 6629.86 658.184   6 0.06788 0.07849-0.56496 0.81142 0.82500-0.57573
   2   2   4 6436.54 379.465   2 0.81400-0.66766-0.49512 0.74161 0.34230-0.09341
   2   2   4 7323.37 670.471   9 0.96577-0.81525-0.24647 0.49274-0.00296 0.25277
  -2   2  -4 6301.46 557.377   3 0.30275-0.44890-0.39007 0.63651-0.85410 0.60501
  -2   2  -4 7317.15 653.328   5-0.68366 0.53744-0.56825 0.81510-0.48930 0.24033
  -2   2  -4 6880.66 637.104   7-0.79582 0.64857-0.50942 0.75596-0.36644 0.11709
  -2   2  -5 12551.6 942.586   7-0.79620 0.64587-0.51630 0.76284-0.35451 0.04454
  -2   2  -5 12995.9 905.366   5-0.65661 0.50752-0.60091 0.84778-0.48589 0.17629
   2   2   5 12321.7 891.784   9 0.97999-0.82601-0.18365 0.42989-0.00312 0.31348
   2   2   5 13217.3 672.283   2 0.82334-0.67406-0.49156 0.73805 0.32264-0.01315
   2   2   5 12873.0 1005.69   6 0.04780 0.10152-0.62969 0.87612 0.77717-0.46717
   2   2   6 4431.88 629.415   6 0.03312 0.11915-0.67366 0.92004 0.73946-0.36874
  -2   2  -6 3924.94 568.191   7-0.79624 0.64282-0.51728 0.76382-0.35279-0.01781
   2   2   6 4255.07 437.373   2 0.82145-0.66922-0.49232 0.73880 0.32671 0.04338
   2   2   6 4205.02 519.269   9 0.99227-0.83484-0.10211 0.34833-0.00333 0.37423
  -2   2  -6 4460.66 541.805   5-0.63769 0.48572-0.62234 0.86922-0.48309 0.11287
   2   2   7 1194.19 311.342   9 0.99812-0.83723-0.00304 0.24924-0.00356 0.43501
  -2   2  -7 1368.69 360.317   7-0.79611 0.63960-0.51432 0.76085-0.35798-0.07324
   2   2   7 1798.70 442.539   6 0.02275 0.13247-0.70310 0.94945 0.71143-0.27998
   2   2   7 1428.47 291.722   2 0.81470-0.65953-0.49486 0.74133 0.34086 0.08984
  -2   2  -7 1709.36 340.971   5-0.62707 0.47222-0.63390 0.88080-0.48139 0.05053
  -2   2  -8 297.458 157.503   5-0.62451 0.46679-0.63663 0.88355-0.48096-0.01052
  -2   2  -8 721.011 308.743   7-0.79576 0.63617-0.50848 0.75501-0.36806-0.12379
   2   2   8 198.399 117.019   9 0.99208-0.82774 0.11656 0.12962-0.00383 0.49583
   2   2   8 821.236 341.356   6 0.01573 0.14244-0.72227 0.96857 0.69183-0.19967
   2   2   8 388.467 170.653   2 0.80504-0.64692-0.49816 0.74463 0.36023 0.13106
   2   2   9 3959.70 722.802   6 0.01133 0.14980-0.73397 0.98024 0.67929-0.12640
   2   2   9 3124.67 513.657   2 0.79321-0.63216-0.50172 0.74817 0.38268 0.16921
  -2   2  -9 3202.99 492.173   5-0.62957 0.46897-0.63120 0.87813-0.48180-0.07032
  -2   2  -9 3298.35 620.185   7-0.79511 0.63243-0.50043 0.74696-0.38170-0.17077
  -2   2 -10 2807.08 594.933   7-0.79406 0.62830-0.49054 0.73707-0.39803-0.21507
  -2   2 -10 2835.03 467.285   5-0.64175 0.47828-0.61783 0.86478-0.48372-0.12903
   2   2  10 2670.50 512.841   2 0.77957-0.61557-0.50523 0.75168 0.40709 0.20540
   2   2  10 3266.76 715.445   6 0.00900 0.15507-0.74006 0.98629 0.67259-0.05897
   2   2  11 200.311 248.268   6 0.00834 0.15868-0.74177 0.98796 0.67068 0.00366
   2   2  11 176.614 116.651   2 0.76426-0.59732-0.50853 0.75496 0.43282 0.24027
  -2   2 -11 118.874 131.962   7-0.79251 0.62366-0.47909 0.72562-0.41641-0.25730
  -2   2 -12 2721.23 648.400   7-0.79037 0.61844-0.46622 0.71275-0.43642-0.29792
   2   2  12 2001.00 498.907   2 0.74735-0.57746-0.51148 0.75791 0.45950 0.27419
   2   2  12 2189.16 616.942   6 0.00904 0.16093-0.73995 0.98611 0.67270 0.06236
  -2   2 -13 1056.22 423.156   7-0.78755 0.61253-0.45204 0.69856-0.45771-0.33725
   2   2  13 1163.99 457.272   6 0.01087 0.16205-0.73517 0.98129 0.67798 0.11781
  -2   3  13 639.308 337.963   6 0.05080-0.14711-0.62035 0.98983 0.78461-0.00198
   2   3 -13 399.567 213.928   7-0.69698 0.79128-0.23157 0.60109-0.71308-0.06817
  -2   3  12 1306.12 484.827   6 0.05151-0.15077-0.61813 0.98764 0.78635-0.06445
   2   3 -12 993.013 419.720   7-0.69817 0.79555-0.23365 0.60318-0.71121-0.00942
  -2   3  11 399.614 172.788   6 0.05370-0.15590-0.61124 0.98079 0.79168-0.13050
   2   3 -11 503.062 266.698   7-0.69748 0.79795-0.23244 0.60197-0.71230 0.05230
   2   3 -10 171.500 203.970   7-0.69458 0.79813-0.22738 0.59691-0.71683 0.11745
  -2   3  10 125.156 68.3619   6 0.05758-0.16274-0.59885 0.96843 0.80102-0.20056
   2   3  -9-83.1263 61.7013   9 0.96961-0.86321 0.24364 0.12564-0.00409-0.53325
  -2   3   9 64.3137 122.894   6 0.06352-0.17162-0.57949 0.94912 0.81499-0.27526
  -2   3   8 120.449 57.0511   6 0.07192-0.18298-0.55129 0.92095 0.83407-0.35506
   2   3  -8 350.120 218.554   7-0.67989 0.78961-0.20254 0.57207-0.73833 0.26020
   2   3  -8 367.979 224.550   9 0.98710-0.87725 0.15475 0.21451-0.00391-0.47289
   2   3  -7 15295.2 1284.92   7-0.66627 0.77908-0.18056 0.55009-0.75637 0.33886
  -2   3   7 15806.7 1243.33   6 0.08330-0.19730-0.51152 0.88122 0.85858-0.44030
   2   3  -6 2358.93 279.667   3-0.76590 0.88262-0.00847 0.37813-0.67929 0.32195
   2   3  -6 3642.11 618.931   9 0.99813-0.88136 0.01471 0.35450-0.00360-0.35210
   2   3  -6 2121.36 447.285   7-0.64656 0.76246-0.15022 0.51975-0.77977 0.42288
  -2   3   6 2423.21 454.971   6 0.09814-0.21510-0.45673 0.82647 0.88819-0.53062
   2   3  -5 4032.25 295.438   3-0.65034 0.77000-0.08026 0.44995-0.78608 0.48942
   2   3  -5 4557.08 634.550   7-0.61857 0.73755-0.10962 0.47915-0.80846 0.51220
   2   3  -5 3238.70 625.423   9 0.99711-0.87689-0.03946 0.40865-0.00348-0.29168
  -2   3   5 4468.57 588.696   6 0.11624-0.23615-0.38518 0.75496 0.92030-0.62346
  -2   3   4 19.8284 29.8166   6 0.13810-0.26095-0.29089 0.66070 0.95252-0.71640
   2   3  -4 228.421 162.925   9 0.99419-0.87051-0.08275 0.45193-0.00337-0.23124
   2   3  -4-78.5791 161.396   7-0.57934 0.70140-0.05663 0.42617-0.84152 0.60589
   2   3  -3 2397.59 421.042   7-0.52515 0.65031 0.01072 0.35882-0.87657 0.70156
  -2   3   3 2397.73 456.769   5-0.92454 0.79839 0.11485 0.25527-0.40695 0.58237
   2   3  -3 3107.75 520.662   9 0.99073-0.86360-0.11544 0.48459-0.00330-0.17077
  -2   3   3 2780.95 418.177   6 0.16273-0.28854-0.17205 0.54190 0.97842-0.80303
  -2   3   2 5278.18 637.165   5-0.92192 0.79289 0.03270 0.33744-0.42931 0.54410
   2   3  -2 4653.44 549.407   7-0.45202 0.58026 0.09346 0.27607-0.90899 0.79460
   2   3  -2 5179.89 705.481   9 0.98757-0.85698-0.13895 0.50808-0.00324-0.11028
   2   3  -2 4862.43 473.066   2 0.86229-0.73354-0.22173 0.59152-0.41261 0.29789
   2   3  -1 614.926 143.168   2 0.82160-0.68990-0.16812 0.53789-0.50401 0.44988
  -2   3   1 499.214 113.981   7-0.27350 0.14158 0.26729 0.10247-0.93676 0.99053
  -2   3   1 607.607 196.883   5-0.91326 0.78135-0.04532 0.41547-0.44764 0.50179
   2   3  -1 628.580 177.072   7-0.35687 0.48820 0.19037 0.17916-0.93158 0.87781
  -2   3   0 2458.55 278.021   7-0.51613 0.38113 0.02138 0.34837-0.88141 0.87456
  -2   3   0 2684.38 336.392   3-0.70640 0.57203-0.04731 0.41717-0.73968 0.73336
  -2   3   0 3094.31 480.307   5-0.89984 0.76506-0.11768 0.48784-0.46208 0.45561
   2   3   0 2585.96 396.387   7-0.23970 0.37411 0.29661 0.07292-0.93547 0.94234
   2   3   0 2576.12 236.561   2 0.69696-0.56233-0.04409 0.41385-0.68103 0.68750
  -2   3  -1 5597.73 474.788   7-0.64483 0.50674-0.14762 0.51738-0.78169 0.71421
  -2   3  -1 5587.70 642.209   5-0.88318 0.74552-0.18308 0.55326-0.47299 0.40589
  -2   3  -1 5552.76 475.071   3-0.56142 0.42410-0.12709 0.49691-0.84404 0.77705
  -2   3  -2 2108.05 293.921   3-0.37899 0.23873-0.20795 0.57775-0.91916 0.79149
   2   3   2 2193.35 395.581   6 0.16665-0.02620-0.15167 0.52153 0.98132-0.85357
  -2   3  -2 1849.25 379.151   5-0.86488 0.72434-0.24052 0.61072-0.48084 0.35311
  -2   3  -2 2053.99 311.587   7-0.70951 0.56833-0.25406 0.62381-0.69236 0.56426
  -2   3  -3 3431.68 447.560   7-0.74258 0.59832-0.32046 0.69021-0.62484 0.43612
  -2   3  -3 3531.31 398.693   3-0.18389 0.04069-0.27756 0.64732-0.95090 0.76256
  -2   3  -3 3182.03 496.474   5-0.84651 0.70310-0.28935 0.65956-0.48618 0.29782
   2   3   3 3988.62 561.725   6 0.14323 0.00017-0.26731 0.63713 0.95891-0.77043
  -2   3  -4 285.307 123.233   7-0.76007 0.61272-0.36212 0.73187-0.57718 0.32784
   2   3   4 171.216 121.755   6 0.12183 0.02453-0.36195 0.73172 0.92926-0.68006
  -2   3  -4 69.3643 72.9417   5-0.82951 0.68322-0.32923 0.69945-0.48960 0.24061
  -2   3  -4 302.575 135.755   3-0.00616-0.13999-0.32849 0.69821-0.94386 0.69484
  -2   3  -5 391.939 152.617   7-0.76956 0.61912-0.38811 0.75786-0.54515 0.23518
  -2   3  -5 279.720 123.151   5-0.81506 0.66590-0.36009 0.73033-0.49163 0.18201
   2   3   5 417.109 226.586   6 0.10352 0.04578-0.43605 0.80579 0.89820-0.58828
   2   3   6 968.396 320.181   6 0.08827 0.06399-0.49354 0.86325 0.86881-0.49816
  -2   3  -6 495.369 210.665   5-0.80407 0.65204-0.38203 0.75229-0.49274 0.12249
  -2   3  -6 892.051 279.346   7-0.77469 0.62117-0.40373 0.77348-0.52498 0.15439
  -2   3  -7 858.856 312.552   7-0.77727 0.62066-0.41216 0.78191-0.51378 0.08256
   2   3   7 1246.77 362.632   6 0.07609 0.07912-0.53693 0.90659 0.84323-0.41186
  -2   3  -7 1388.69 329.813   5-0.79717 0.64227-0.39523 0.76550-0.49327 0.06239
  -2   3  -8 1563.66 386.001   7-0.77822 0.61853-0.41539 0.78514-0.50944 0.01760
   2   3   8 1405.72 403.811   6 0.06668 0.09147-0.56898 0.93861 0.82227-0.33018
  -2   3  -8 1691.35 361.316   5-0.79473 0.63695-0.39980 0.77008-0.49343 0.00191
  -2   3  -9 1640.13 431.154   7-0.77801 0.61523-0.41467 0.78441-0.51042-0.04205
  -2   3  -9 2003.34 405.253   5-0.79690 0.63625-0.39573 0.76603-0.49329-0.05886
   2   3   9 1543.35 436.914   6 0.05977 0.10133-0.59175 0.96134 0.80623-0.25341
   2   3  10 516.225 249.910   6 0.05490 0.10916-0.60741 0.97696 0.79460-0.18106
  -2   3 -10 259.404 176.299   5-0.80370 0.64017-0.38275 0.75307-0.49278-0.12000
  -2   3 -10 370.445 264.808   7-0.77687 0.61101-0.41083 0.78058-0.51557-0.09752
  -2   3 -11 844.994 347.494   7-0.77491 0.60596-0.40444 0.77419-0.52405-0.14967
   2   3  11 510.831 270.757   6 0.05175 0.11525-0.61737 0.98688 0.78694-0.11268
   2   3  12 1251.28 464.575   6 0.05012 0.11984-0.62249 0.99196 0.78293-0.04794
  -2   3 -12 1631.50 521.660   7-0.77217 0.60013-0.39589 0.76563-0.53521-0.19913
  -2   3 -13 873.053 393.770   7-0.76863 0.59351-0.38543 0.75517-0.54855-0.24641
   2   3  13 513.886 328.415   6 0.04978 0.12313-0.62355 0.99298 0.78209 0.01362
  -2   4  12 438.288 275.288   6 0.09253-0.19180-0.47785 0.97068 0.87732-0.15549
   2   4 -12 141.322 97.9359   7-0.65590 0.75318-0.16439 0.65713-0.76905 0.04843
   2   4 -11 549.959 390.114   7-0.65304 0.75341-0.16001 0.65275-0.77240 0.11240
  -2   4  11 220.497 186.555   6 0.09630-0.19853-0.46371 0.95657 0.88467-0.22357
   2   4 -10 2522.30 631.209   7-0.64754 0.75099-0.15168 0.64442-0.77868 0.17930
  -2   4  10 2502.94 601.692   6 0.10162-0.20680-0.44339 0.93630 0.89471-0.29433
  -2   4   9 1236.22 418.765   6 0.10858-0.21671-0.41614 0.90908 0.90727-0.36761
   2   4  -9 1388.95 468.256   7-0.63886 0.74539-0.13877 0.63151-0.78816 0.24940
   2   4  -9 6.89958 84.8798   9 0.95559-0.84839 0.29503 0.19699-0.00420-0.53319
   2   4  -8 992.622 360.265   7-0.62625 0.73588-0.12050 0.61324-0.80106 0.32293
  -2   4   8 936.845 371.978   6 0.11757-0.22865-0.37970 0.87268 0.92248-0.44354
   2   4  -8 405.887 254.059   9 0.97324-0.86258 0.22828 0.26371-0.00406-0.47278
   2   4  -7 2158.53 514.120   7-0.60874 0.72145-0.09595 0.58870-0.81745 0.39995
  -2   4   7 2160.63 505.134   6 0.12861-0.24263-0.33298 0.82600 0.93948-0.52127
   2   4  -7 1677.48 468.110   9 0.98459-0.87048 0.17066 0.32131-0.00395-0.41235
  -2   4   6 7995.24 908.551   6 0.14172-0.25870-0.27430 0.76736 0.95708-0.59959
   2   4  -6 8134.86 971.286   7-0.58502 0.70082-0.06407 0.55681-0.83718 0.48030
   2   4  -5 1713.72 527.295   9 0.99538-0.87436 0.08093 0.41100-0.00375-0.29145
  -2   4   5 2424.92 489.102   6 0.15670-0.27663-0.20257 0.69566 0.97325-0.67648
   2   4  -5 2789.96 566.720   7-0.55344 0.67232-0.02370 0.51645-0.85963 0.56337
   2   4  -4 112.267 95.1775   9 0.99731-0.87283 0.04768 0.44422-0.00368-0.23098
   2   4  -4 261.807 165.150   7-0.51200 0.63396 0.02623 0.46652-0.88354 0.64791
  -2   4   4 72.2031 114.556   6 0.17314-0.29601-0.11693 0.61007 0.98526-0.74922
   2   4  -3 996.085 287.413   7-0.45848 0.58353 0.08648 0.40627-0.90671 0.73170
   2   4  -3 882.460 379.545   9 0.99803-0.87010 0.02242 0.46946-0.00362-0.17049
   2   4  -2 451.387 292.636   9 0.99816-0.86677 0.00434 0.48753-0.00358-0.10998
   2   4  -2 123.903 49.3475   7-0.39081 0.51894 0.15703 0.33572-0.92574 0.81136
   2   4  -1 3625.13 527.189   7-0.30769 0.43891 0.23656 0.25619-0.93613 0.88237
   2   4  -1 3572.25 696.521   9 0.99809-0.86325-0.00554 0.49738-0.00356-0.04946
  -2   4   1 3089.59 548.150   5-0.92386 0.79189 0.06770 0.42581-0.42017 0.47430
  -2   4   0 1686.41 407.214   5-0.92040 0.78556 0.01409 0.47944-0.43394 0.42744
  -2   4   0 1513.28 259.299   7-0.38929 0.25418 0.15855 0.33442-0.92605 0.91920
   2   4   0 1765.63 457.357   9 0.99806-0.85976-0.00796 0.49978-0.00355 0.01109
  -2   4  -1 2782.72 529.623   5-0.91481 0.77709-0.03457 0.52811-0.44528 0.37815
   2   4   1 1981.14 637.579   9 0.99812-0.85637-0.00294 0.49474-0.00356 0.07164
  -2   4  -1 2744.85 353.143   3-0.74827 0.61095-0.02047 0.51358-0.69859 0.63167
  -2   4  -1 2904.38 391.665   7-0.51753 0.37934 0.01974 0.47323-0.88068 0.81320
  -2   4  -2 1408.59 309.257   7-0.60107 0.45979-0.08548 0.57845-0.82413 0.69603
   2   4   2 1405.92 441.163   9 0.99815-0.85295 0.01004 0.48174-0.00359 0.13222
  -2   4  -2 1111.80 339.406   5-0.90791 0.76731-0.07766 0.57122-0.45440 0.32663
  -2   4  -2 1160.55 229.600   3-0.63637 0.49611-0.08802 0.58110-0.79635 0.66875
  -2   4  -3 3107.76 482.710   7-0.65451 0.51014-0.16225 0.65522-0.77069 0.58197
  -2   4  -3 2586.79 342.721   3-0.49616 0.35296-0.15808 0.65113-0.87686 0.68858
   2   4   3 2439.97 476.609   6 0.17421-0.03082-0.11105 0.60418 0.98581-0.79741
  -2   4  -3 3064.76 523.462   5-0.90050 0.75704-0.11468 0.60826-0.46153 0.27314
   2   4   3 2117.87 519.779   9 0.99787-0.84921 0.03034 0.46142-0.00364 0.19281
   2   4   4 584.965 421.253   9 0.99680-0.84468 0.05861 0.43313-0.00370 0.25343
   2   4   4 1778.61 427.330   6 0.15810-0.01176-0.19558 0.68867 0.97452-0.72540
  -2   4  -4 1653.13 402.725   5-0.89336 0.74702-0.14522 0.63881-0.46693 0.21790
  -2   4  -4 1557.81 361.500   7-0.68872 0.54127-0.21732 0.71028-0.72569 0.47634
  -2   4  -5 2121.27 447.583   7-0.71076 0.56022-0.25636 0.74933-0.69018 0.38021
  -2   4  -5 2061.44 432.393   5-0.88715 0.73793-0.16896 0.66256-0.47081 0.16116
   2   4   5 1995.90 472.383   6 0.14319 0.00610-0.26750 0.76055 0.95886-0.64902
   2   4   6-93.6850 179.555   9 0.98945-0.83043 0.13815 0.35355-0.00388 0.37469
   2   4   6 269.340 150.776   6 0.12991 0.02232-0.32729 0.82030 0.94137-0.57080
  -2   4  -6 312.038 188.412   5-0.88244 0.73035-0.18564 0.67926-0.47338 0.10309
  -2   4  -6 322.402 214.671   7-0.72497 0.57135-0.28361 0.77657-0.66351 0.29292
   2   4   7 428.493 249.909   9 0.98110-0.81862 0.19037 0.30130-0.00399 0.43535
  -2   4  -7 742.810 241.174   5-0.87966 0.72470-0.19502 0.68865-0.47476 0.04384
   2   4   7 843.460 352.264   6 0.11851 0.03668-0.37582 0.86879 0.92400-0.49271
  -2   4  -7 964.514 324.605   7-0.73403 0.57732-0.30205 0.79502-0.64454 0.21333
   2   4   8 1465.54 460.728   6 0.10902 0.04911-0.41438 0.90732 0.90804-0.41603
   2   4   8 359.610 230.558   9 0.96767-0.80173 0.25147 0.24017-0.00411 0.49602
  -2   4  -8 818.871 282.839   5-0.87913 0.72129-0.19678 0.69043-0.47502-0.01653
  -2   4  -8 888.916 325.183   7-0.73954 0.57975-0.31379 0.80676-0.63207 0.14022
   2   4   9 183.281 163.134   6 0.10147 0.05962-0.44401 0.93691 0.89442-0.34168
  -2   4  -9-139.572 186.461   7-0.74251 0.57963-0.32031 0.81327-0.62500 0.07254
  -2   4  -9-104.408 151.998   5-0.88100 0.72029-0.19053 0.68419-0.47410-0.07807
   2   4  10-142.852 220.122   6 0.09549 0.06854-0.46676 0.95963 0.88311-0.26965
  -2   4 -10 45.8134 55.2585   7-0.74356 0.57760-0.32264 0.81560-0.62245 0.00936
  -2   4 -11 761.927 342.044   7-0.74307 0.57402-0.32155 0.81451-0.62364-0.05007
   2   4  11 395.135 252.361   6 0.09104 0.07595-0.48336 0.97618 0.87438-0.20019
  -2   4 -12 28.9308 122.249   7-0.74127 0.56914-0.31757 0.81053-0.62798-0.10636
  -2   5  11 424.460 297.421   6 0.13207-0.23431-0.31783 0.93401 0.94442-0.28339
  -2   5  10 441.966 282.308   6 0.13765-0.24284-0.29293 0.90915 0.95193-0.35163
   2   5 -10 64.9411 136.398   7-0.59262 0.69597-0.07412 0.69008-0.83115 0.23178
  -2   5   9 1607.74 493.101   6 0.14452-0.25266-0.26130 0.87756 0.96044-0.42086
   2   5  -9 429.281 315.099   9 0.93671-0.82872 0.35142 0.26333-0.00430-0.53313
   2   5  -9 1333.05 471.709   7-0.58107 0.68750-0.05889 0.67484-0.84022 0.30147
   2   5  -8 751.494 334.731   7-0.56535 0.67487-0.03866 0.65462-0.85163 0.37351
  -2   5   8 443.986 223.824   6 0.15273-0.26383-0.22210 0.83840 0.96941-0.49055
   2   5  -8 301.222 233.846   9 0.95471-0.84326 0.29793 0.31680-0.00420-0.47268
   2   5  -7 0.93811 41.6238   9 0.96766-0.85276 0.25148 0.36323-0.00411-0.41223
  -2   5   7-40.2813 100.441   6 0.16223-0.27628-0.17462 0.79096 0.97803-0.55989
   2   5  -6 195.819 112.645   7-0.51786 0.63356 0.01935 0.59661-0.88050 0.52362
   2   5  -6-152.295 206.752   9 0.97685-0.85848 0.21180 0.40289-0.00403-0.35176
  -2   5   6 343.065 225.069   6 0.17288-0.28988-0.11833 0.73470 0.98513-0.62772
   2   5  -5 401.194 213.841   7-0.48386 0.60264 0.05845 0.55751-0.89671 0.60046
   2   5  -5 472.540 273.285   9 0.98322-0.86140 0.17867 0.43600-0.00396-0.29128
   2   5  -4 846.014 407.401   9 0.98752-0.86225 0.15194 0.46270-0.00391-0.23079
   2   5  -4 999.918 324.534   7-0.44127 0.56314 0.10497 0.51099-0.91256 0.67692
   2   5  -3 1355.77 394.517   7-0.38877 0.51372 0.15907 0.45689-0.92616 0.75115
   2   5  -3 425.366 284.164   9 0.99031-0.86158 0.13151 0.48312-0.00386-0.17029
   2   5  -2 4253.23 663.254   7-0.32526 0.45330 0.22034 0.39562-0.93501 0.82063
   2   5  -2 2523.46 669.451   9 0.99200-0.85982 0.11727 0.49733-0.00383-0.10977
   2   5  -1 1038.93 469.903   9 0.99287-0.85723 0.10917 0.50540-0.00381-0.04924
   2   5  -1 1884.02 410.807   7-0.25025 0.38137 0.28757 0.32840-0.93607 0.88232
  -2   5   0 1324.91 276.134   7-0.27982 0.14461 0.26169 0.35449-0.93679 0.92995
   2   5   0 813.223 305.750   9 0.99307-0.85398 0.10719 0.50736-0.00381 0.01130
  -2   5   0 1707.01 430.630   5-0.92446 0.78956 0.12143 0.49547-0.40502 0.39848
  -2   5  -1 2723.11 590.125   5-0.92435 0.78657 0.08422 0.53269-0.41566 0.34849
  -2   5  -1 2797.31 438.200   7-0.39952 0.26122 0.14826 0.46792-0.92386 0.85639
  -2   5  -2 2922.82 473.369   7-0.48846 0.34708 0.05326 0.56292-0.89471 0.76662
  -2   5  -2 3130.08 604.792   5-0.92311 0.78246 0.05148 0.56544-0.42448 0.29669
   2   5   2 2329.57 633.935   9 0.99151-0.84551 0.12158 0.49293-0.00384 0.13243
  -2   5  -3 2751.73 568.380   5-0.92122 0.77770 0.02361 0.59333-0.43159 0.24317
   2   5   3 1086.09 413.615   9 0.98947-0.84001 0.13802 0.47647-0.00388 0.19301
  -2   5  -3 2412.23 455.183   7-0.55290 0.40844-0.02303 0.63921-0.85998 0.67126
  -2   5  -4 1433.51 370.840   7-0.59905 0.45150-0.08275 0.69893-0.82583 0.57649
  -2   5  -4 1444.71 407.558   5-0.91912 0.77272 0.00098 0.61597-0.43710 0.18805
   2   5   4 889.347 374.319   9 0.98619-0.83327 0.16072 0.45375-0.00392 0.25360
   2   5   5 763.919 386.816   9 0.98121-0.82484 0.18976 0.42468-0.00399 0.31421
  -2   5  -5 996.144 326.327   7-0.63195 0.48131-0.12869 0.74487-0.79535 0.48538
  -2   5  -5 1067.04 339.254   5-0.91721 0.76793-0.01607 0.63304-0.44110 0.13141
   2   5   5 1305.72 391.789   6 0.17218-0.02291-0.12216 0.73853 0.98475-0.67498
  -2   5  -6 1936.32 486.885   5-0.91581 0.76366-0.02719 0.64418-0.44363 0.07332
   2   5   6 1347.60 398.794   6 0.16138-0.00916-0.17896 0.79529 0.97734-0.60685
   2   5   6 916.349 406.128   9 0.97391-0.81409 0.22531 0.38912-0.00406 0.37483
  -2   5  -6 1671.51 451.341   7-0.65530 0.50158-0.16347 0.77965-0.76976 0.39916
  -2   5  -7 125.444 69.5839   7-0.67175 0.51494-0.18928 0.80546-0.74932 0.31810
   2   5   7-141.078 200.126   9 0.96346-0.80018 0.26753 0.34687-0.00414 0.43546
  -2   5  -7-27.1800 27.5230   5-0.91516 0.76013-0.03202 0.64902-0.44471 0.01377
  -2   5  -8 644.741 313.017   7-0.68311 0.52322-0.20788 0.82406-0.73381 0.24197
   2   5   8 326.377 249.409   6 0.14309 0.01503-0.26798 0.88424 0.95874-0.46680
  -2   5  -8 265.616 197.470   5-0.91542 0.75752-0.03012 0.64713-0.44429-0.04729
   2   5   8 359.465 298.530   9 0.94879-0.78205 0.31667 0.29771-0.00424 0.49610
  -2   5  -9 326.658 280.443   7-0.69065 0.52767-0.22061 0.83679-0.72281 0.17035
   2   5   9 273.496 173.928   6 0.13580 0.02527-0.30124 0.91746 0.94950-0.39684
  -2   5 -10 455.019 283.860   7-0.69523 0.52917-0.22852 0.84469-0.71582 0.10273
   2   5  10 504.627 335.408   6 0.12976 0.03426-0.32795 0.94413 0.94115-0.32777
  -2   6   9 13.3262 109.202   6 0.17296-0.28112-0.11790 0.85747 0.98517-0.44567
   2   6  -8-6.29921 137.821   9 0.93134-0.81909 0.36566 0.37180-0.00433-0.47260
   2   6  -8 274.619 220.598   7-0.49763 0.60705 0.04284 0.69634-0.89055 0.41243
  -2   6   8-63.3048 162.233   6 0.17985-0.29096-0.07948 0.81909 0.98811-0.50933
   2   6  -7-105.504 171.693   7-0.47432 0.58683 0.06909 0.67008-0.90067 0.48317
   2   6  -7 101.120 234.653   9 0.94543-0.82972 0.32675 0.41069-0.00426-0.41213
   2   6  -6 686.247 289.347   7-0.44528 0.56087 0.10069 0.63848-0.91126 0.55438
   2   6  -6 20.2522 288.598   9 0.95607-0.83691 0.29342 0.44400-0.00419-0.35164
   2   6  -5 555.374 254.710   7-0.40964 0.52832 0.13796 0.60122-0.92148 0.62523
   2   6  -5 23.7499 172.402   9 0.96400-0.84138 0.26554 0.47186-0.00414-0.29115
   2   6  -4 153.102 168.920   7-0.36653 0.48830 0.18101 0.55816-0.93015 0.69452
   2   6  -4-75.8064 98.5548   9 0.96977-0.84369 0.24301 0.49436-0.00409-0.23065
   2   6  -3 286.284 160.704   7-0.31515 0.44000 0.22972 0.50946-0.93572 0.76071
   2   6  -3 210.289 195.461   9 0.97381-0.84428 0.22577 0.51159-0.00406-0.17014
   2   6  -2 86.6934 147.640   7-0.25493 0.38287 0.28352 0.45566-0.93628 0.82190
   2   6  -2 297.821 256.209   9 0.97644-0.84345 0.21374 0.52359-0.00403-0.10961
   2   6  -1 1206.91 477.987   9 0.97786-0.84142 0.20691 0.53040-0.00402-0.04908
   2   6   0-146.077 96.6644   9 0.97820-0.83830 0.20525 0.53205-0.00402 0.01146
   2   6   1 578.782 377.729   9 0.97748-0.83413 0.20875 0.52852-0.00402 0.07202
   2   6   2 722.504 408.347   9 0.97564-0.82884 0.21744 0.51981-0.00404 0.13258
   2   6   3 822.476 432.379   9 0.97254-0.82228 0.23134 0.50589-0.00407 0.19316
  -2   6  -3 1353.38 367.262   7-0.44520 0.30064 0.10078 0.63862-0.91128 0.72256
  -2   6  -4 713.856 281.289   7-0.49904 0.35139 0.04122 0.69818-0.88989 0.64055
   2   6   4 364.516 319.995   9 0.96791-0.81420 0.25050 0.48671-0.00411 0.25374
  -2   6  -4 1073.29 425.339   5-0.92443 0.77796 0.12369 0.61663-0.40435 0.15526
   2   6   5 226.114 235.072   9 0.96141-0.80424 0.27498 0.46220-0.00416 0.31434
  -2   6  -5 511.869 249.489   7-0.54013 0.38939-0.00732 0.74671-0.86795 0.55798
  -2   6  -5 144.667 202.382   5-0.92457 0.77523 0.11203 0.62830-0.40777 0.09805
   2   6   6 541.819 382.475   9 0.95256-0.79194 0.30488 0.43228-0.00421 0.37494
  -2   6  -6 424.829 229.611   7-0.57124 0.41742-0.04618 0.78557-0.84747 0.47688
  -2   6  -6 687.237 293.850   5-0.92459 0.77238 0.10557 0.63479-0.40963 0.03929
  -2   6  -7-94.9016 172.013   7-0.59459 0.43769-0.07676 0.81615-0.82954 0.39832
   2   6   7 66.5253 83.7770   6 0.17760-0.02245-0.09219 0.83181 0.98730-0.55617
   2   6   7-193.410 205.197   9 0.94073-0.77665 0.34031 0.39683-0.00428 0.43556
  -2   6  -8 1498.90 516.128   7-0.61189 0.45190-0.10031 0.83970-0.81462 0.32279
   2   6   8-1.19438 140.183   9 0.92511-0.75758 0.38141 0.35571-0.00436 0.49618
  -2   6  -9 256.997 265.287   7-0.62442 0.46134-0.11789 0.85728-0.80285 0.25039
   2   7  -5 308.141 221.623   7-0.33029 0.44887 0.21565 0.64674-0.93459 0.63834
   2   7  -5-481.425 358.667   9 0.93868-0.81526 0.34604 0.51409-0.00429-0.29104
   2   7  -4 78.7804 115.337   7-0.28701 0.40868 0.25528 0.60711-0.93675 0.70112
   2   7  -4-506.717 366.517   9 0.94549-0.81862 0.32658 0.53353-0.00426-0.23053
   2   7  -3 797.940 398.927   7-0.23672 0.36148 0.29914 0.56325-0.93527 0.76027
   2   7  -3 507.321 376.308   9 0.95041-0.82008 0.31167 0.54842-0.00423-0.17001
   2   7  -2 326.166 265.092   9 0.95368-0.81990 0.30127 0.55880-0.00421-0.10948
   2   7  -1 45.9523 136.547   9 0.95549-0.81825 0.29536 0.56469-0.00420-0.04895
   2   7   0-95.7044 43.7723   9 0.95592-0.81523 0.29393 0.56610-0.00419 0.01160
   2   7   1 115.348 167.394   9 0.95500-0.81085 0.29697 0.56303-0.00420 0.07215
   2   7   2-419.580 401.734   9 0.95268-0.80508 0.30450 0.55548-0.00421 0.13271
   2   7   3-408.097 327.535   9 0.94883-0.79777 0.31653 0.54343-0.00424 0.19328
   2   7   4 22.4408 177.602   9 0.94326-0.78874 0.33310 0.52684-0.00427 0.25386
  -3  -7   2 763.581 408.821   4 0.41805-0.61412-0.44671-0.41747 0.81042-0.69807
  -3  -7   1 3252.14 815.338   4 0.37903-0.57801-0.48929-0.37484 0.80304-0.75135
   3  -7   0 232.556 241.142   1 0.51947-0.31829-0.33322-0.52906-0.76098 0.77013
  -3  -7   0-20.2974 80.4124   4 0.33501-0.53690-0.53387-0.33021 0.79190-0.80086
   3  -7   1 557.869 366.974   1 0.53784-0.33373-0.38264-0.47960-0.72451 0.79429
  -3  -7  -1 356.086 282.294   4 0.28595-0.49074-0.57964-0.28440 0.77629-0.84591
  -3  -7  -2 104.812 161.143   4 0.23212-0.43981-0.62550-0.23848 0.75562-0.88589
   3  -7   2 499.748 364.897   1 0.55423-0.34720-0.43117-0.43103-0.68455 0.81496
  -3  -7  -3-240.160 209.886   4 0.17362-0.38422-0.67056-0.19338 0.72925-0.92018
   3  -7   3-111.572 153.374   1 0.56839-0.35844-0.47819-0.38396-0.64145 0.83249
  -3  -7  -4 641.279 364.487   4 0.11115-0.32464-0.71349-0.15040 0.69687-0.94846
  -3  -7  -5 477.640 375.281   4 0.04465-0.26105-0.75357-0.11027 0.65784-0.97008
  -3  -6  10-97.3175 160.020   2 0.77357-0.94619-0.50660-0.23298 0.41737 0.17894
   3  -6  -9 1043.83 467.879   3-0.56584 0.74092-0.12489-0.61512-0.84155 0.30484
   3  -6  -8 755.380 404.437   3-0.54131 0.71933-0.13691-0.60307-0.85495 0.37891
   3  -6  -7 60.5148 143.040   3-0.50871 0.68967-0.15232-0.58763-0.87111 0.45575
   3  -6  -6 887.939 389.232   3-0.46617 0.65008-0.17151-0.56841-0.88959 0.53490
   3  -6  -5 1027.98 369.988   3-0.41141 0.59826-0.19483-0.54506-0.90939 0.61538
  -3  -6   4 1131.45 437.802   1 0.60165-0.79189-0.70882-0.03029-0.33870 0.57101
   3  -6  -4 610.655 311.594   3-0.34172 0.53151-0.22246-0.51739-0.92871 0.69538
  -3  -6   4 223.745 267.996   4 0.52627-0.71651-0.31044-0.43040 0.81612-0.58255
  -3  -6   3 409.027 309.803   4 0.49561-0.68876-0.35213-0.38866 0.81701-0.64411
  -3  -6   3 757.191 342.445   1 0.60224-0.79541-0.67780-0.06135-0.39221 0.56389
  -3  -6   2 512.677 275.598   1 0.60037-0.79646-0.64247-0.09672-0.44674 0.55779
  -3  -6   2 202.372 201.683   4 0.45957-0.65562-0.39787-0.34288 0.81541-0.70315
   3  -6  -2 373.117 192.460   4 0.44154-0.24577-0.41955-0.32093 0.81363-0.92469
   3  -6  -1 207.456 160.446   4 0.51459-0.31592-0.32664-0.41388 0.81672-0.86713
  -3  -6   1-112.443 203.294   1 0.59567-0.79469-0.60245-0.13678-0.50198 0.55239
  -3  -6   1-142.712 134.521   4 0.41778-0.61673-0.44701-0.29369 0.81038-0.75879
  -3  -6   0 690.129 333.089   4 0.37005-0.57190-0.49868-0.24197 0.80100-0.81006
  -3  -6   0 923.486 321.449   1 0.58774-0.78969-0.55747-0.18181-0.55740 0.54719
   3  -6   0 783.766 284.628   2 0.82491-0.62365-0.17210-0.56718-0.49756 0.50745
  -3  -6  -1 1678.07 428.952   1 0.57624-0.78111-0.50743-0.23188-0.61225 0.54140
  -3  -6  -1 1400.88 481.127   4 0.31640-0.52116-0.55170-0.18890 0.78636-0.85608
   3  -6   1 1674.30 441.793   2 0.85035-0.64615-0.20474-0.53455-0.44266 0.51316
   3  -6   1 1485.30 475.643   1 0.51535-0.31118-0.32269-0.41635-0.76824 0.83810
  -3  -6  -2 630.116 358.647   4 0.25726-0.46492-0.60463-0.13592 0.76571-0.89609
   3  -6   2 348.653 194.905   1 0.53725-0.33016-0.38099-0.35801-0.72580 0.85629
   3  -6   2 455.080 255.863   2 0.87086-0.66371-0.23484-0.50445-0.38870 0.51980
   3  -6   3 662.343 291.320   2 0.88701-0.67692-0.26255-0.47675-0.33595 0.52765
   3  -6   3 997.219 462.347   1 0.55612-0.34611-0.43713-0.30183-0.67933 0.87045
  -3  -6  -3 945.411 380.597   4 0.19292-0.40349-0.65623-0.08428 0.73838-0.92941
   3  -6   4 508.387 342.923   1 0.57176-0.35882-0.49040-0.24852-0.62949 0.88125
  -3  -6  -4 261.288 140.055   4 0.12453-0.33800-0.70473-0.03572 0.70416-0.95585
   3  -6   4 337.877 158.785   2 0.89931-0.68628-0.28806-0.45125-0.28450 0.53680
  -3  -6  -5 749.692 381.911   4 0.05213-0.26850-0.74935 0.00894 0.66246-0.97480
   3  -6   5 604.278 378.336   1 0.58409-0.36823-0.54028-0.19860-0.57698 0.88937
   3  -6   5 311.501 209.947   2 0.90823-0.69225-0.31156-0.42776-0.23436 0.54725
   3  -6   6 384.701 254.278   2 0.91413-0.69521-0.33324-0.40608-0.18547 0.55897
   3  -6   6 370.783 247.830   1 0.59314-0.37435-0.58642-0.15242-0.52247 0.89549
   3  -6   7 909.017 372.463   2 0.91734-0.69548-0.35329-0.38605-0.13775 0.57184
   3  -6   7 814.276 416.324   1 0.59903-0.37732-0.62864-0.11016-0.46654 0.90019
  -3  -6  -7 400.900 274.985   4-0.09654-0.12564-0.81992 0.07962 0.55970-0.99335
  -3  -6  -8 268.084 248.859   4-0.17042-0.05466-0.84435 0.10409 0.49996-0.99427
   3  -6   8 258.131 278.500   2 0.91810-0.69329-0.37184-0.36751-0.09108 0.58578
  -3  -5  11-114.083 148.747   2 0.77926-0.94887-0.50530-0.11105 0.40763 0.24926
   3  -5 -11-443.325 294.326   3-0.66562 0.83482-0.07157-0.54522-0.77429 0.11629
  -3  -5  10 470.127 318.757   2 0.78855-0.96111-0.50298-0.11337 0.39119 0.20510
   3  -5 -10 858.509 406.214   3-0.65696 0.82910-0.07652-0.54024-0.78105 0.18373
   3  -5  -9 377.286 297.891   3-0.64340 0.81848-0.08413-0.53260-0.79124 0.25459
  -3  -5   9 358.484 238.892   2 0.79626-0.97176-0.50085-0.11549 0.37702 0.15867
  -3  -5   8 216.204 175.993   2 0.80221-0.98065-0.49906-0.11727 0.36573 0.10937
   3  -5  -8 425.537 254.261   3-0.62386 0.80188-0.09483-0.52187-0.80515 0.32918
  -3  -5   7 592.327 282.918   2 0.80612-0.98751-0.49781-0.11851 0.35810 0.05639
   3  -5  -7 458.798 254.131   3-0.59686 0.77782-0.10912-0.50754-0.82296 0.40766
  -3  -5   6 1303.98 393.136   2 0.80753-0.99186-0.49735-0.11897 0.35533-0.00143
   3  -5  -6 1029.67 369.036   3-0.56046 0.74437-0.12756-0.48907-0.84458 0.48996
  -3  -5   5 732.612 303.108   2 0.80561-0.99288-0.49798-0.11833 0.35911-0.06582
   3  -5  -5 898.794 326.870   3-0.51215 0.69900-0.15072-0.46588-0.86949 0.57555
   3  -5  -4 1033.05 340.693   3-0.44879 0.63858-0.17907-0.43749-0.89634 0.66308
  -3  -5   4 1287.23 326.195   2 0.79884-0.98906-0.50009-0.11621 0.37215-0.13946
  -3  -5   4 1777.61 489.259   1 0.60142-0.79160-0.71241 0.09649-0.33210 0.56449
   3  -5  -4 1223.93 305.897   4 0.26149-0.07150-0.60103-0.01591 0.76734-0.99981
   3  -5  -3 478.844 205.215   3-0.36677 0.55950-0.21278-0.40375-0.92249 0.74990
  -3  -5   3 625.557 278.448   1 0.60224-0.79535-0.67783 0.06188-0.39216 0.56392
  -3  -5   3 415.146 168.140   2 0.78422-0.97738-0.50410-0.11219 0.39893-0.22684
   3  -5  -3 637.732 233.828   4 0.39209-0.19920-0.47537-0.14162 0.80579-0.97761
  -3  -5   3 294.607 157.779   4 0.53389-0.72702-0.29963-0.31773 0.81553-0.64273
  -3  -5   2 4628.10 512.037   2 0.75499-0.95109-0.51023-0.10605 0.44767-0.33617
  -3  -5   2 5071.78 704.893   1 0.59986-0.79590-0.63687 0.02088-0.45485 0.56598
   3  -5  -2 4353.21 600.037   4 0.49709-0.30129-0.35018-0.26686 0.81702-0.92819
  -3  -5   2 4254.96 804.583   4 0.49505-0.69108-0.35286-0.26445 0.81701-0.70486
   3  -5  -2 4903.48 682.671   3-0.26247 0.45814-0.25136-0.36514-0.94339 0.83148
   3  -5  -1 225.435 52.5350   2 0.70047-0.50209-0.04712-0.56892-0.67723 0.62651
  -3  -5   1 182.773 158.256   4 0.44919-0.64812-0.41043-0.20683 0.81446-0.76296
   3  -5  -1 496.908 236.956   3-0.13350 0.33212-0.29315-0.32331-0.95222 0.90098
  -3  -5   1 15.8194 176.463   1 0.59348-0.79244-0.58846-0.02758-0.51990 0.57040
  -3  -5   0 369.083 182.563   1 0.58211-0.78400-0.53158-0.08450-0.58659 0.57646
  -3  -5   0 229.080 173.983   4 0.39606-0.59790-0.47107-0.14614 0.80657-0.81573
   3  -5   0 184.636 112.865   2 0.75258-0.55126-0.09466-0.52138-0.61427 0.62415
   3  -5   0 170.974 111.142   3 0.01929 0.18227-0.33486-0.28157-0.94021 0.94965
  -3  -5  -1 2031.26 509.592   4 0.33581-0.54055-0.53309-0.08407 0.79213-0.86194
   3  -5   1 1736.74 341.730   3 0.18951 0.01500-0.37159-0.24481-0.89879 0.96891
  -3  -5  -1 2172.18 427.482   1 0.56477-0.76957-0.46556-0.15055-0.65347 0.58271
   3  -5   1 1716.64 420.589   2 0.79564-0.59137-0.13864-0.47742-0.55023 0.62071
   3  -5   2 1600.79 415.557   2 0.83038-0.62317-0.17878-0.43728-0.48661 0.61769
   3  -5   2 1602.10 446.687   1 0.51984-0.31270-0.33420-0.28161-0.76030 0.89088
  -3  -5  -2 1850.69 376.239   1 0.54062-0.74835-0.39052-0.22563-0.71831 0.58692
  -3  -5  -2 1674.23 475.355   4 0.26902-0.47666-0.59454-0.02258 0.77017-0.90065
   3  -5   2 1503.79 324.112   3 0.36436-0.15692-0.39795-0.21842-0.82351 0.95430
   3  -5   3 289.965 130.397   3 0.52765-0.31727-0.41020-0.20613-0.71761 0.90908
   3  -5   3 207.665 152.020   1 0.54449-0.33442-0.40174-0.21402-0.70930 0.90050
   3  -5   3 535.164 268.122   2 0.85779-0.64763-0.21517-0.40090-0.42434 0.61602
  -3  -5  -3 26.1047 123.785   4 0.19660-0.40715-0.65343 0.03637 0.74007-0.93120
   3  -5   4 3632.23 734.824   1 0.56460-0.35161-0.46501-0.15072-0.65400 0.90583
  -3  -5  -4 3658.59 706.836   4 0.12012-0.33357-0.70764 0.09062 0.70179-0.95357
   3  -5   4 3607.88 664.752   2 0.87891-0.66581-0.24806-0.36802-0.36393 0.61621
  -3  -5  -5 1157.87 422.322   4 0.04034-0.25669-0.75597 0.13900 0.65514-0.96758
   3  -5   5 1365.66 457.577   1 0.58016-0.36425-0.52330-0.09239-0.59555 0.90802
   3  -5   5 1117.03 381.744   2 0.89467-0.67863-0.27779-0.33830-0.30557 0.61845
   3  -5   6-113.748 203.356   1 0.59136-0.37251-0.57625-0.03939-0.53503 0.90813
   3  -5   6-14.6201 69.9416   2 0.90588-0.68690-0.30470-0.31140-0.24927 0.62276
   3  -5   7 18.0507 180.970   1 0.59848-0.37671-0.62377 0.00817-0.47332 0.90705
  -3  -5  -7-18.6624 168.167   4-0.11932-0.10283-0.82823 0.21136 0.54190-0.97565
   3  -5   7 205.999 231.460   2 0.91320-0.69127-0.32913-0.28697-0.19494 0.62902
  -3  -5  -8 402.257 238.516   4-0.19647-0.02859-0.85121 0.23438 0.47747-0.97187
   3  -5   8 1185.97 468.442   2 0.91713-0.69226-0.35137-0.26475-0.14243 0.63711
   3  -5   8 760.963 382.408   1 0.60189-0.37719-0.66597 0.05041-0.41115 0.90552
  -3  -5  -9 210.373 212.257   4-0.26959 0.04163-0.86525 0.24848 0.41010-0.96516
   3  -5   9-153.158 128.609   1 0.60194-0.37433-0.70307 0.08755-0.34907 0.90407
   3  -5   9-70.1639 29.5619   2 0.91810-0.69029-0.37166-0.24447-0.09155 0.64683
   3  -5  10 198.834 223.242   2 0.91642-0.68566-0.39020-0.22593-0.04213 0.65801
  -3  -5 -10 424.633 276.326   4-0.33916 0.10829-0.87096 0.25423 0.33976-0.95548
   3  -4 -12 605.500 339.085   3-0.72272 0.88898-0.03710-0.45644-0.72440 0.00579
  -3  -4  12 577.174 347.249   2 0.77228-0.93889-0.50688 0.01374 0.41955 0.29793
   3  -4 -11 227.243 218.986   3-0.72082 0.89002-0.03830-0.45521-0.72622 0.06829
  -3  -4  11 197.723 234.062   2 0.78336-0.95290-0.50431 0.01119 0.40046 0.25641
   3  -4 -10 89.7275 62.0970   3-0.71532 0.88746-0.04177-0.45171-0.73144 0.13418
  -3  -4  10 227.252 213.835   2 0.79298-0.96547-0.50178 0.00866 0.38311 0.21316
  -3  -4   9 226.223 226.923   2 0.80106-0.97650-0.49941 0.00631 0.36792 0.16775
   3  -4  -9 45.7184 60.1081   3-0.70545 0.88053-0.04789-0.44555-0.74054 0.20396
  -3  -4   8 556.497 311.461   2 0.80746-0.98583-0.49737 0.00427 0.35548 0.11960
   3  -4  -8 562.218 236.425   3-0.69015 0.86818-0.05718-0.43623-0.75405 0.27814
   3  -4  -7 5269.08 840.982   3-0.66796 0.84893-0.07022-0.42315-0.77243 0.35721
  -3  -4   7 5040.00 797.187   2 0.81189-0.99321-0.49586 0.00277 0.34659 0.06789
  -3  -4   6 4384.08 683.277   2 0.81393-0.99820-0.49514 0.00206 0.34243 0.01144
   3  -4  -6 3794.41 669.010   3-0.63683 0.82073-0.08777-0.40558-0.79602 0.44147
  -3  -4   6 4054.94 448.747   8-0.62352 0.43884-0.57478 0.08093-0.56168 0.91561
  -3  -4   5 4904.38 680.832   2 0.81279-0.99999-0.49555 0.00247 0.34478-0.05150
   3  -4  -5 4762.91 728.646   3-0.59397 0.78082-0.11062-0.38269-0.82477 0.53089
   3  -4  -5 4234.86 442.826   4 0.03003 0.15708-0.76162 0.26816 0.64863-0.94186
  -3  -4   4 546.072 211.138   2 0.80700-0.99714-0.49753 0.00446 0.35639-0.12371
   3  -4  -4 443.944 218.386   3-0.53574 0.72553-0.13959-0.35369-0.85784 0.62464
   3  -4  -4 320.495 119.788   4 0.24310-0.05309-0.61650 0.12300 0.76012-0.99269
   3  -4  -3 3901.17 258.667   7-0.79570 0.98891-0.50767 0.01464-0.36945 0.19786
  -3  -4   3 4420.44 540.253   2 0.79365-0.98674-0.50159 0.00854 0.38188-0.20981
  -3  -4   3 4224.14 612.997   1 0.60216-0.79521-0.69683 0.20407-0.36009 0.53194
   3  -4  -3 4106.31 583.009   3-0.45758 0.65032-0.17526-0.31798-0.89298 0.72046
   3  -4  -3 4069.97 481.646   4 0.41840-0.22548-0.44631-0.04725 0.81048-0.98240
   3  -4  -2 2576.38 249.834   7-0.79496 0.99125-0.55856 0.06554-0.27541 0.16444
  -3  -4   2 2886.85 505.586   1 0.60113-0.79711-0.65240 0.15960-0.43203 0.54324
  -3  -4   2 2795.25 385.708   2 0.76620-0.96224-0.50814 0.01509 0.42965-0.31817
  -3  -4   2 2845.82 590.249   4 0.52372-0.71973-0.31401-0.17987 0.81628-0.70422
   3  -4  -2 2927.32 485.886   3-0.35460 0.55027-0.21752-0.27569-0.92561 0.81376
   3  -4  -1 341.543 101.949   7-0.78964 0.98902-0.58800 0.09498-0.21310 0.16275
  -3  -4   1 278.547 160.113   4 0.47156-0.67047-0.38301-0.11082 0.81624-0.76484
   3  -4  -1 429.943 158.030   3-0.22298 0.42160-0.26482-0.22836-0.94802 0.89685
  -3  -4   1 563.225 142.351   2 0.70714-0.90612-0.51611 0.02307 0.51676-0.46588
  -3  -4   1 165.802 28.1132   1 0.59473-0.79363-0.59626 0.10342-0.50999 0.56057
   3  -4   0 249.930 107.152   7-0.78290 0.98537-0.60899 0.11597-0.16390 0.17418
  -3  -4   0 521.974 211.637   1 0.58063-0.78246-0.52525 0.03237-0.59346 0.58341
  -3  -4   0 246.584 74.6294   3 0.21730-0.41887-0.37658-0.11656-0.88914 0.87910
   3  -4   0 301.446 149.117   3-0.06286 0.26443-0.31346-0.17969-0.94962 0.95913
  -3  -4   0 388.123 99.6735   4 0.41010-0.61191-0.45563-0.03815 0.80912-0.81838
   3  -4   1 2906.22 433.723   3 0.11829 0.08622-0.35749-0.13563-0.91977 0.98995
  -3  -4  -1 2778.20 313.921   3 0.50631-0.71082-0.40940-0.08378-0.73375 0.66303
  -3  -4  -1 2454.43 377.394   1 0.55591-0.76066-0.43645-0.05648-0.67993 0.60925
  -3  -4  -1 2856.86 558.731   4 0.33979-0.54450-0.52920 0.03547 0.79325-0.86316
   3  -4   1 2401.89 440.971   2 0.72969-0.52536-0.07314-0.41968-0.64356 0.71402
  -3  -4  -2 1175.87 243.787   3 0.63283-0.84028-0.40986-0.08335-0.62568 0.49429
   3  -4   2 1397.45 363.871   2 0.78283-0.57555-0.12500-0.36784-0.57071 0.70177
   3  -4   2 1424.28 297.837   3 0.30486-0.09741-0.39037-0.10271-0.85313 0.98399
  -3  -4  -2 1232.87 355.040   4 0.26184-0.46946-0.60073 0.10704 0.76747-0.89804
  -3  -4  -2 1456.09 286.576   1 0.51781-0.72548-0.32895-0.16401-0.76394 0.63263
   3  -4   3 7988.36 700.167   3 0.47783-0.26744-0.40793-0.08512-0.75413 0.94566
   3  -4   3 7480.87 941.036   1 0.53517-0.32504-0.37519-0.11738-0.73027 0.92156
   3  -4   3 7573.67 855.246   2 0.82436-0.61414-0.17143-0.32141-0.49865 0.69031
  -3  -4  -3 7808.55 901.448   4 0.17821-0.38873-0.66720 0.17356 0.73146-0.92269
   3  -4   4 1309.45 280.624   3 0.62293-0.40960-0.41023-0.08278-0.63532 0.88753
   3  -4   4 1595.53 435.762   2 0.85605-0.64288-0.21268-0.28017-0.42874 0.68101
  -3  -4  -4 1235.78 357.337   4 0.09114-0.30456-0.72615 0.23257 0.68562-0.93750
   3  -4   4 1848.07 481.158   1 0.56038-0.34733-0.45087-0.04166-0.66704 0.91896
  -3  -4  -5 2295.65 536.742   4 0.00216-0.21849-0.77621 0.28267 0.63048-0.94302
   3  -4   5 1786.32 465.219   1 0.57910-0.36313-0.51891 0.02642-0.60023 0.91278
   3  -4   5 2000.63 476.719   2 0.87960-0.66350-0.24925-0.24360-0.36165 0.67452
  -3  -4  -6 3342.68 635.540   4-0.08405-0.13518-0.81508 0.32160 0.56922-0.94241
   3  -4   6 2868.01 617.238   1 0.59186-0.37296-0.57906 0.08661-0.53159 0.90477
   3  -4   6 3120.76 626.351   2 0.89650-0.67745-0.28172-0.21115-0.29756 0.67103
  -3  -4  -7-292.075 225.648   4-0.16697-0.05516-0.84338 0.34994 0.50288-0.93673
   3  -4   7 121.410 208.065   1 0.59933-0.37751-0.63153 0.13912-0.46247 0.89629
   3  -4   7-56.9242 152.871   2 0.90792-0.68593-0.31063-0.18225-0.23640 0.67046
   3  -4   8 203.848 197.907   1 0.60222-0.37747-0.67680 0.18443-0.39385 0.88829
  -3  -4  -8 294.914 186.928   4-0.24462 0.01958-0.86134 0.36795 0.43383-0.92833
   3  -4   8 14.2056 129.144   2 0.91480-0.68987-0.33648-0.15641-0.17795 0.67261
   3  -4   9 650.183 296.130   2 0.91786-0.68998-0.35968-0.13321-0.12195 0.67721
  -3  -4  -9 686.670 300.192   4-0.31789 0.08995-0.87006 0.37672 0.36195-0.91711
  -3  -4 -10 431.334 245.117   4-0.38469 0.15384-0.87018 0.37688 0.29006-0.90588
   3  -4  10 392.184 278.158   2 0.91762-0.68680-0.38059-0.11231-0.06813 0.68399
   3  -4  11 546.109 318.101   2 0.91451-0.68075-0.39948-0.09343-0.01622 0.69268
  -3  -4 -11-561.877 291.001   4-0.44596 0.21221-0.86268 0.36944 0.21793-0.89440
   3  -3 -13 417.404 273.426   3-0.76017 0.92348-0.01242-0.35787-0.68571-0.09350
  -3  -3  13 1046.53 478.207   2 0.75345-0.91705-0.51049 0.14058 0.45007 0.32799
   3  -3 -12 164.731 195.914   3-0.76319 0.92945-0.01034-0.35991-0.68234-0.03620
  -3  -3  12 464.514 333.977   2 0.76604-0.93257-0.50818 0.13827 0.42993 0.28753
  -3  -3  11 426.875 315.348   2 0.77717-0.94665-0.50579 0.13589 0.41123 0.24562
   3  -3 -11 366.006 284.416   3-0.76349 0.93268-0.01014-0.36008-0.68201 0.02415
  -3  -3  10 1003.95 395.642   2 0.78680-0.95923-0.50344 0.13355 0.39434 0.20192
   3  -3 -10 500.572 239.359   3-0.76057 0.93271-0.01214-0.35804-0.68527 0.08808
   3  -3  -9 1371.19 289.241   7-0.79520 0.96979-0.50140 0.13158-0.38008-0.15526
   3  -3  -9 1189.50 391.427   3-0.75373 0.92881-0.01680-0.35336-0.69275 0.15624
  -3  -3   9 1263.56 422.928   2 0.79482-0.97019-0.50126 0.13138 0.37971 0.15595
   3  -3  -8 623.175 185.797   7-0.79624 0.97392-0.51729 0.14748-0.35278-0.12193
   3  -3  -8 633.237 283.154   3-0.74196 0.91998-0.02465-0.34547-0.70520 0.22936
  -3  -3   8 974.511 334.720   2 0.80103-0.97934-0.49942 0.12956 0.36799 0.10707
  -3  -3   7 729.059 178.490   8-0.79175 0.61018-0.49630 0.12614-0.39660 0.81156
  -3  -3   7 762.207 303.094   2 0.80511-0.98637-0.49814 0.12828 0.36008 0.05438
   3  -3  -7 828.946 181.857   7-0.79650 0.97726-0.53133 0.16152-0.32758-0.08651
   3  -3  -7 995.733 162.320   4-0.59573 0.77706-0.80251 0.43259 0.00752-0.42216
   3  -3  -7 599.420 252.524   3-0.72376 0.90472-0.03644-0.33365-0.72340 0.30824
  -3  -3   6 6218.30 574.382   8-0.67081 0.48625-0.55808 0.18782-0.52257 0.87673
   3  -3  -6 6602.17 836.815   3-0.69698 0.88089-0.05306-0.31699-0.74811 0.39363
  -3  -3   6 6527.99 791.934   2 0.80652-0.99072-0.49768 0.12783 0.35732-0.00346
   3  -3  -6 6235.95 423.558   7-0.79621 0.98006-0.54255 0.17273-0.30666-0.04681
  -3  -3   6 5486.31 480.252   5-0.73991 0.55542-0.49116 0.12107-0.49375 0.84805
   3  -3  -6 5486.84 356.270   4-0.45084 0.63507-0.86173 0.49176 0.21189-0.56588
   3  -3  -5 3857.02 266.081   7-0.79593 0.98286-0.54756 0.17774-0.29706 0.00422
  -3  -3   5 4370.58 617.465   2 0.80429-0.99142-0.49841 0.12856 0.36170-0.06844
   3  -3  -5 3361.06 251.272   7-0.28724 0.47417 0.25508-0.62489-0.93675 0.64390
  -3  -3   5 3849.19 427.877   5-0.84448 0.65713-0.29434-0.07574-0.48666 0.78033
   3  -3  -5 4011.90 602.988   3-0.65852 0.84538-0.07563-0.29439-0.77984 0.48603
   3  -3  -5 3732.05 314.841   4-0.20241 0.38954-0.85264 0.48261 0.47223-0.76556
   3  -3  -4 6487.43 740.612   3-0.60405 0.79384-0.10537-0.26462-0.81837 0.58524
  -3  -3   4 6655.45 694.305   2 0.79659-0.98667-0.50075 0.13092 0.37640-0.14374
   3  -3  -4 6438.01 439.669   4 0.12317 0.06687-0.70563 0.33556 0.70343-0.93610
   3  -3  -3 688.014 204.873   3-0.52778 0.72051-0.14338-0.22658-0.86188 0.68942
  -3  -3   3 297.763 110.177   2 0.77977-0.97279-0.50518 0.13536 0.40675-0.23469
   3  -3  -3 396.757 108.626   4 0.41126-0.21832-0.45433 0.08421 0.80932-0.98134
  -3  -3   2 4513.85 468.781   2 0.74554-0.94151-0.51176 0.14194 0.46224-0.35078
  -3  -3   2 5892.86 608.624   1 0.60203-0.79795-0.70075 0.33115-0.35320 0.46449
   3  -3  -2 4333.72 546.608   3-0.42299 0.61867-0.19002-0.17991-0.90556 0.79378
  -3  -3   1 4088.46 253.570   3-0.27885 0.08022-0.24560-0.12423-0.94096 0.99166
   3  -3  -1 4286.77 517.601   3-0.28396 0.48258-0.24378-0.12611-0.94014 0.88904
  -3  -3   1 4418.87 392.811   2 0.67201-0.87092-0.51792 0.14811 0.56105-0.51020
  -3  -3   1 3754.58 411.817   1 0.60048-0.79932-0.64372 0.27408-0.44491 0.49557
  -3  -3   1 4420.20 613.015   4 0.48070-0.67958-0.37146 0.00106 0.81668-0.76538
   3  -3   0 5830.20 579.576   3-0.11037 0.31193-0.30000-0.06986-0.95193 0.96151
   3  -3   0 6353.72 542.516   8-0.61712 0.81892-0.57679 0.20623-0.56663 0.57589
  -3  -3   0 6341.88 746.373   4 0.40540-0.60719-0.46084 0.09050 0.80830-0.81766
  -3  -3   0 6273.41 533.533   1 0.58842-0.79019-0.56082 0.19114-0.55348 0.54351
  -3  -3   0 5726.83 384.768   3 0.26550-0.46707-0.38455 0.01469-0.87039 0.86042
  -3  -3  -1 2721.70 325.307   1 0.55669-0.76139-0.43894 0.06922-0.67773 0.60713
   3  -3   1 3298.81 425.339   3 0.08750 0.11700-0.35082-0.01900-0.92720 0.99744
  -3  -3  -1 2908.52 327.376   3 0.51808-0.72258-0.40988 0.03998-0.72495 0.65430
  -3  -3  -1 2891.80 481.850   4 0.31903-0.52372-0.54922 0.17892 0.78717-0.85718
   3  -3   2 12626.4 843.698   3 0.28849-0.08105-0.38802 0.01823-0.86053 0.99145
  -3  -3  -2 12468.7 770.674   3 0.64073-0.84818-0.40950 0.03958-0.61783 0.48650
   3  -3   2 12625.8 992.631   2 0.73111-0.52377-0.07444-0.29516-0.64182 0.77286
  -3  -3  -2 12083.1 1029.39   4 0.22443-0.43202-0.63171 0.26146 0.75238-0.88305
  -3  -3  -3 1414.60 338.917   4 0.12578-0.33628-0.70390 0.33370 0.70484-0.89616
   3  -3   3 1148.25 243.894   3 0.46955-0.25916-0.40741 0.03765-0.75982 0.95142
   3  -3   3 1494.00 388.377   2 0.79037-0.58008-0.13296-0.23665-0.55882 0.75047
   3  -3   3 926.464 286.599   1 0.53086-0.32067-0.36336-0.00602-0.73923 0.93060
  -3  -3  -4 678.472 260.191   4 0.02593-0.23933-0.76383 0.39368 0.64601-0.89799
   3  -3   4 814.573 225.070   3 0.61675-0.40342-0.41043 0.04070-0.64122 0.89350
   3  -3   4 775.275 265.133   2 0.83450-0.62127-0.18393-0.18569-0.47807 0.73032
   3  -3   4 888.618 301.089   1 0.56152-0.34841-0.45464 0.08531-0.66360 0.91560
  -3  -3  -5 959.167 327.593   4-0.06991-0.14639-0.80936 0.43926 0.57979-0.89243
   3  -3   5 829.763 285.521   1 0.58255-0.36652-0.53348 0.16419-0.58451 0.89714
   3  -3   5 604.305 285.027   2 0.86651-0.65034-0.22808-0.14155-0.40112 0.71397
  -3  -3  -6 950.960 323.934   4-0.16020-0.05901-0.84141 0.47136 0.50858-0.88187
   3  -3   6 660.100 239.107   2 0.88900-0.66989-0.26635-0.10328-0.32847 0.70191
   3  -3   6 560.010 255.096   1 0.59534-0.37638-0.60024 0.23099-0.50485 0.87811
  -3  -3  -7 1148.76 360.055   4-0.24250 0.02039-0.86097 0.49096 0.43580-0.86975
   3  -3   7 1708.96 475.429   1 0.60137-0.37949-0.65603 0.28682-0.42652 0.86042
   3  -3   7 1565.10 448.820   2 0.90403-0.68197-0.29968-0.06997-0.26005 0.69410
  -3  -3  -8 863.547 343.358   4-0.31835 0.09334-0.87009 0.50013 0.36148-0.85608
   3  -3   8 998.463 370.216   2 0.91313-0.68813-0.32887-0.04078-0.19555 0.69019
   3  -3   8 1030.28 339.705   1 0.60198-0.37717-0.70221 0.33304-0.35062 0.84514
  -3  -3  -9 529.365 243.219   4-0.38604 0.15812-0.87009 0.50019 0.28853-0.84379
   3  -3   9 441.585 238.515   2 0.91747-0.68952-0.35460-0.01507-0.13453 0.68978
   3  -3  10 439.919 265.302   2 0.91786-0.68698-0.37740 0.00773-0.07657 0.69241
  -3  -3 -10-86.9807 223.360   4-0.44693 0.21611-0.86250 0.49264 0.21673-0.83265
   3  -3  11 401.554 292.629   2 0.91494-0.68111-0.39770 0.02802-0.02124 0.69769
  -3  -3 -11-41.0264 211.470   4-0.50002 0.26630-0.84888 0.47907 0.14842-0.82500
  -3  -3 -12 1605.70 495.085   4-0.54822 0.31159-0.82963 0.45987 0.08081-0.81804
   3  -3  12 312.592 320.556   2 0.90913-0.67235-0.41585 0.04616 0.03181 0.70524
  -3  -3 -13 880.638 474.853   4-0.59091 0.35139-0.80570 0.43599 0.01531-0.81319
  -3  -2  13 473.041 312.646   2 0.73603-0.89956-0.51310 0.26642 0.47642 0.30162
   3  -2 -12 263.710 186.743   7-0.78095 0.94619-0.42505 0.17844-0.49625-0.22096
  -3  -2  12 370.685 238.886   2 0.74842-0.91489-0.51131 0.26464 0.45785 0.25959
  -3  -2  11 2875.80 691.169   2 0.75922-0.92864-0.50948 0.26281 0.44095 0.21589
   3  -2 -11 2565.61 491.137   7-0.78494 0.95326-0.44057 0.19397-0.47439-0.18219
   3  -2 -10 571.116 216.868   7-0.78798 0.95939-0.45405 0.20745-0.45474-0.14122
  -3  -2  10 308.747 169.359   2 0.76833-0.94069-0.50771 0.26106 0.42614 0.17010
   3  -2  -9 1729.15 340.049   7-0.79015 0.96464-0.46501 0.21841-0.43827-0.09707
  -3  -2   9 2020.77 521.602   2 0.77556-0.95086-0.50615 0.25951 0.41399 0.12165
  -3  -2   8 476.356 219.633   2 0.78062-0.95886-0.50498 0.25834 0.40527 0.06977
   3  -2  -8 793.584 223.269   7-0.79148 0.96906-0.47256 0.22596-0.42664-0.04807
   3  -2  -7 3410.15 400.326   7-0.79187 0.97254-0.47497 0.22837-0.42289 0.00881
   3  -2  -7 3575.51 591.844   3-0.76521 0.94617-0.00895-0.23786-0.68007 0.26498
  -3  -2   7 3984.14 634.013   2 0.78300-0.96419-0.50440 0.25777 0.40110 0.01334
  -3  -2   7 3519.83 460.131   8-0.83096 0.64951-0.46762 0.22105-0.34400 0.75918
   3  -2  -6 2996.33 330.978   7-0.79073 0.97448-0.46822 0.22162-0.43335 0.07989
  -3  -2   6 3070.25 541.535   2 0.78186-0.96599-0.50468 0.25806 0.40310-0.04926
  -3  -2   6 2538.99 205.900   5-0.57754 0.39300-0.68377 0.43705-0.47229 0.82656
   3  -2  -6 3534.34 579.066   3-0.74167 0.92558-0.02484-0.22193-0.70549 0.35108
  -3  -2   6 3290.29 422.099   8-0.74068 0.55624-0.52641 0.27972-0.45526 0.80965
  -3  -2   5 1347.20 265.895   8-0.61434 0.42691-0.57765 0.33085-0.56876 0.86234
   3  -2  -5 1494.39 187.830   7-0.78506 0.97189-0.44107 0.19447-0.47368 0.18084
   3  -2  -5 1691.37 375.296   3-0.70620 0.89305-0.04743-0.19931-0.73986 0.44612
  -3  -2   5 1425.99 188.802   5-0.84960 0.66218-0.28160 0.03489-0.48542 0.77906
  -3  -2   5 1836.41 384.637   2 0.77570-0.96278-0.50612 0.25951 0.41374-0.12050
   3  -2  -4 2931.49 199.456   7-0.75299 0.94291-0.34446 0.09787-0.59792 0.36570
  -3  -2   4 2970.41 297.173   5-0.91997 0.72968 0.00947-0.25617-0.43506 0.66807
   3  -2  -4 3132.64 467.928   3-0.65352 0.84331-0.07847-0.16824-0.78368 0.55062
  -3  -2   4 2947.18 445.771   2 0.76175-0.95176-0.50901 0.26240 0.43690-0.20426
   3  -2  -3 6293.65 535.822   6 0.00477 0.18832-0.75097 0.50442 0.66024-0.83245
   3  -2  -3 6285.77 632.437   3-0.57607 0.76880-0.11977-0.12690-0.83563 0.66324
  -3  -2   3 6588.69 608.768   2 0.73436-0.92732-0.51332 0.26672 0.47887-0.30682
   3  -2  -3 4951.46 246.040   4 0.21126-0.01830-0.64213 0.39544 0.74666-0.91878
  -3  -2   2 14250.6 777.220   2 0.68110-0.87700-0.51762 0.27104 0.55005-0.43860
  -3  -2   2 13517.7 525.614   3-0.65934 0.46366-0.07517-0.17134-0.77921 0.89066
   3  -2  -2 13712.1 878.617   3-0.46442 0.66010-0.17227-0.07436-0.89029 0.77858
   3  -2  -2 13191.8 721.919   6 0.06301 0.13304-0.58117 0.33458 0.81381-0.92529
   3  -2  -1 1431.29 259.049   8-0.61729 0.81622-0.57674 0.32965-0.56650 0.51519
  -3  -2   1 1516.79 186.360   3-0.21685 0.01822-0.26686 0.02032-0.94858 0.99935
   3  -2  -1 1292.61 212.388   6 0.12745 0.07154-0.33798 0.09136 0.93779-0.98855
  -3  -2   1 1184.63 238.282   6 0.17418-0.37310-0.11123-0.13541 0.98579-0.93472
  -3  -2   1 1593.17 336.555   4 0.46553-0.66439-0.39052 0.14357 0.81586-0.76466
   3  -2  -1 1331.64 251.874   3-0.31029 0.50891-0.23423-0.01237-0.93542 0.88439
  -3  -2   0 10243.0 693.150   6 0.13272-0.33459-0.31497 0.06837 0.94532-0.95497
   3  -2   0 10619.2 726.896   3-0.11407 0.31563-0.29892 0.05234-0.95202 0.96166
  -3  -2   0 10255.6 539.307   3 0.20681-0.40838-0.37473 0.12816-0.89288 0.88298
  -3  -2   0 10606.7 854.016   4 0.36504-0.56681-0.50384 0.25693 0.79981-0.80927
  -3  -2   0 10458.7 493.751   1 0.60211-0.80382-0.69839 0.45190-0.35736 0.34748
  -3  -2  -1 8979.87 565.100   3 0.46408-0.66858-0.40706 0.16045-0.76352 0.69293
  -3  -2  -1 8479.84 761.863   4 0.25181-0.45648-0.60924 0.36238 0.76359-0.83370
   3  -2   1 8722.02 648.795   3 0.10699 0.09752-0.35508 0.10854-0.92261 0.99292
  -3  -2  -1 8559.48 384.939   1 0.58844-0.79307-0.56093 0.31440-0.55335 0.48283
   3  -2   2 14633.5 852.379   3 0.32220-0.11476-0.39273 0.14623-0.84494 0.97593
  -3  -2  -2 15129.7 815.455   3 0.60246-0.80991-0.41076 0.16412-0.65454 0.52328
   3  -2   2 13928.7 940.249   2 0.67896-0.47155-0.02884-0.21753-0.69975 0.83078
  -3  -2  -2 13424.9 970.647   4 0.13419-0.34176-0.69826 0.45145 0.70931-0.84008
   3  -2   3 10254.7 847.957   2 0.76065-0.55030-0.10252-0.14386-0.60323 0.79486
   3  -2   3 10389.2 855.561   1 0.53630-0.32605-0.37832 0.13214-0.72787 0.91932
   3  -2   3 10387.7 741.847   3 0.50515-0.29476-0.40935 0.16288-0.73461 0.92628
  -3  -2  -3 10862.2 896.041   4 0.01816-0.22863-0.76796 0.52119 0.64100-0.83242
   3  -2   4 4168.63 553.980   2 0.81898-0.60568-0.16501-0.08137-0.50901 0.76123
   3  -2   4 3991.86 551.559   1 0.57124-0.35807-0.48847 0.24233-0.63141 0.88349
  -3  -2  -4 3852.32 536.948   4-0.08971-0.12367-0.81730 0.57059 0.56492-0.81700
  -3  -2  -5 1441.39 345.393   4-0.18684-0.02944-0.84878 0.60212 0.48587-0.79860
   3  -2   5 1443.88 358.642   1 0.59150-0.37540-0.57702 0.33092-0.53409 0.84681
   3  -2   5 1226.74 327.873   2 0.85938-0.64314-0.21747-0.02893-0.42025 0.73308
  -3  -2  -6-0.36558 62.7997   4-0.27218 0.05300-0.86560 0.61899 0.40759-0.78099
   3  -2   6 81.7961 148.600   1 0.60073-0.38171-0.64684 0.40079-0.44031 0.81366
   3  -2   6 94.4436 135.729   2 0.88647-0.66729-0.26154 0.01514-0.33792 0.71135
  -3  -2  -6 8.96536 38.2097   2 0.69049-0.90993-0.03855-0.20797-0.68790 0.31455
   3  -2   7 3052.82 579.662   2 0.90371-0.68158-0.29884 0.05243-0.26184 0.69587
  -3  -2  -7 3174.22 557.618   4-0.34751 0.12543-0.87109 0.62453 0.33087-0.76492
   3  -2   7 2984.52 545.645   1 0.60201-0.38007-0.70141 0.45540-0.35203 0.78601
   3  -2   8 5085.53 784.212   2 0.91356-0.68849-0.33069 0.08427-0.19136 0.68599
  -3  -2  -8 4438.55 616.009   4-0.41327 0.18828-0.86766 0.62114 0.25721-0.75191
  -3  -2  -9-314.352 309.870   4-0.47048 0.24259-0.85734 0.61087 0.18715-0.74251
   3  -2   9 473.312 288.265   2 0.91776-0.68975-0.35816 0.11173-0.12573 0.68096
   3  -2  10 657.083 297.908   2 0.91749-0.68654-0.38205 0.13561-0.06424 0.68006
  -3  -2 -10 928.130 341.344   4-0.51987 0.28907-0.84183 0.59541 0.12129-0.73731
   3  -2  11 902.060 409.947   2 0.91359-0.67969-0.40297 0.15653-0.00622 0.68264
  -3  -2 -11 1805.83 570.532   4-0.56386 0.33016-0.82170 0.57533 0.05749-0.73416
   3  -2  12 59.5862 216.077   2 0.90663-0.66979-0.42141 0.17495 0.04888 0.68815
  -3  -2 -12 2422.33 625.561   4-0.60246 0.36585-0.79788 0.55156-0.00350-0.73383
   3  -2  13 286.535 275.001   2 0.89701-0.65723-0.43771 0.19125 0.10151 0.69612
  -3  -2 -13 2069.75 598.549   4-0.63632 0.39682-0.77087 0.52460-0.06199-0.73600
  -3  -2 -14-148.121 159.111   7-0.77675 0.53168-0.62283 0.37655-0.12867-0.73035
   3  -1 -14 430.650 259.930   7-0.76064 0.91961-0.36360 0.24021-0.57541-0.26304
  -3  -1  14 538.388 298.742   2 0.69181-0.85233-0.51713 0.39367 0.53668 0.30195
   3  -1 -13 210.646 148.839   7-0.76637 0.92842-0.37903 0.25564-0.55657-0.22126
  -3  -1  13 154.329 186.907   2 0.70519-0.86866-0.51626 0.39281 0.51934 0.25868
  -3  -1  12 1102.55 449.148   2 0.71680-0.88321-0.51527 0.39183 0.50370 0.21372
   3  -1 -12 994.754 325.753   7-0.77101 0.93615-0.39241 0.26902-0.53968-0.17753
   3  -1 -11 833.237 295.291   7-0.77460 0.94282-0.40346 0.28007-0.52534-0.13124
  -3  -1  11 690.647 276.957   2 0.72651-0.89586-0.51426 0.39083 0.49015 0.16667
   3  -1 -10 1453.91 383.879   7-0.77713 0.94844-0.41169 0.28831-0.51441-0.08154
  -3  -1  10 1354.22 424.038   2 0.73411-0.90641-0.51335 0.38992 0.47923 0.11700
   3  -1  -9 2852.45 466.412   7-0.77850 0.95289-0.41632 0.29294-0.50818-0.02715
  -3  -1   9 3076.43 600.255   2 0.73927-0.91450-0.51267 0.38925 0.47165 0.06397
   3  -1  -8 234.461 111.367   7-0.77840 0.95588-0.41600 0.29261-0.50862 0.03391
   3  -1  -8 191.987 88.1817   5-0.76512 0.94409-0.45157 0.32822-0.49430 0.01886
  -3  -1   8 254.105 207.454   2 0.74144-0.91961-0.51236 0.38895 0.46842 0.00660
   3  -1  -8 14.7788 28.1589   9 0.91692-0.74271 0.40101-0.52225-0.00439-0.46838
   3  -1  -7 768.798 217.915   7-0.77611 0.95667-0.40831 0.28492-0.51893 0.10485
   3  -1  -7 480.303 148.761   5-0.75765 0.93949-0.46368 0.34032-0.49425 0.07944
  -3  -1   7 627.768 253.536   2 0.73975-0.92087-0.51260 0.38920 0.47094-0.05651
   3  -1  -6 297.157 160.249   3-0.77062 0.95453-0.00518-0.11830-0.67390 0.31955
   3  -1  -6 346.711 103.443   7-0.76971 0.95336-0.38855 0.26517-0.54460 0.19114
  -3  -1   6 344.575 116.068   8-0.81580 0.63148-0.47939 0.35629-0.36527 0.71988
   3  -1  -6 321.295 99.5589   5-0.74027 0.92499-0.49061 0.36723-0.49376 0.13958
  -3  -1   6 533.105 200.665   2 0.73275-0.91681-0.51352 0.39013 0.48121-0.12739
   3  -1  -5 2923.59 320.481   7-0.75390 0.94063-0.34667 0.22328-0.59538 0.30254
  -3  -1   5 3358.23 489.074   2 0.71790-0.90490-0.51517 0.39178 0.50220-0.20897
   3  -1  -5 3059.46 354.981   5-0.71166 0.89925-0.53159 0.40820-0.49201 0.19846
   3  -1  -5 3093.98 483.263   3-0.73595 0.92280-0.02859-0.09486-0.71134 0.41766
  -3  -1   5 2789.72 381.664   8-0.72930 0.54199-0.53223 0.40902-0.46713 0.76094
  -3  -1   4 14914.9 854.609   8-0.60841 0.41810-0.57944 0.45611-0.57325 0.80627
   3  -1  -4 15553.5 628.352   7-0.71175 0.90157-0.25822 0.13484-0.68841 0.45620
   3  -1  -4 15701.5 988.552   3-0.68171 0.87150-0.06220-0.06122-0.76121 0.52821
  -3  -1   4 15609.8 986.807   2 0.69057-0.88052-0.51719 0.39382 0.53825-0.30562
   3  -1  -4 15807.0 813.603   5-0.67026 0.86073-0.58475 0.46134-0.48770 0.25478
   3  -1  -3 1041.43 131.094   7-0.58085 0.77376-0.05861-0.06478-0.84038 0.66879
   3  -1  -3 1049.23 231.871   3-0.59748 0.79021-0.10880-0.01458-0.82257 0.65024
   3  -1  -3 1278.74 232.018   5-0.61496 0.80830-0.64668 0.52326-0.47934 0.30705
   3  -1  -2 64593.2 1670.64   5-0.54571 0.74193-0.71270 0.58926-0.46555 0.35389
   3  -1  -2 62233.5 1167.92   6-0.04053 0.23655-0.85399 0.73072 0.51665-0.62821
  -3  -1   2 62845.5 1356.28   3-0.59776 0.40208-0.10866-0.01457-0.82239 0.93390
  -3  -1   2 64609.2 1675.73   4 0.51882-0.71475-0.32083 0.19726 0.81654-0.70479
   3  -1  -2 64684.7 1739.95   3-0.46957 0.66525-0.17001 0.04666-0.88822 0.77657
   3  -1  -1 36917.4 1253.89   3-0.28669 0.48531-0.24280 0.11948-0.93969 0.88872
   3  -1  -1 35588.3 727.244   6 0.07897 0.12001-0.52687 0.40356 0.84944-0.90028
  -3  -1   1 36004.7 1015.00   3-0.27746 0.07883-0.24609 0.12284-0.94118 0.99202
  -3  -1   1 35417.5 1256.36   4 0.39011-0.58895-0.47750 0.35398 0.80539-0.75429
   3  -1  -1 35509.9 818.776   4-0.25683 0.45562-0.86337 0.74002 0.42232-0.47322
   3  -1   0 31588.5 925.771   4-0.39382 0.59551-0.86955 0.74615 0.27971-0.26996
  -3  -1   0 30274.3 909.462   6 0.11054-0.31244-0.40831 0.28502 0.91069-0.92042
   3  -1   0 31614.9 1120.30   3-0.05462 0.25618-0.31571 0.19243-0.94899 0.95869
  -3  -1   0 31201.8 971.344   3 0.07428-0.27585-0.34786 0.22457-0.93009 0.92025
  -3  -1   0 31668.4 1215.83   4 0.23977-0.44151-0.61925 0.49578 0.75877-0.76833
  -3  -1  -1 3680.35 342.255   6 0.03450-0.23934-0.66965 0.54640 0.74310-0.81355
  -3  -1  -1 3604.53 360.388   3 0.34255-0.54706-0.39534 0.27202-0.83487 0.76435
   3  -1   1 3452.51 372.138   3 0.19306 0.01144-0.37224 0.24899-0.89761 0.96799
  -3  -1  -1 3635.59 432.815   4 0.08873-0.29338-0.72764 0.60422 0.68423-0.75445
   3  -1   1 3350.40 346.456   4-0.44406 0.64866-0.86304 0.73959 0.22026-0.14985
   3  -1   2 2273.54 322.294   3 0.41341-0.20596-0.40302 0.27980-0.79571 0.92677
  -3  -1  -2 2593.83 393.230   4-0.04943-0.15812-0.80062 0.67724 0.59475-0.72561
  -3  -1  -2 2398.03 303.230   6-0.02418-0.18361-0.81973 0.69652 0.57089-0.70207
  -3  -1  -2 2260.95 309.223   3 0.50977-0.71722-0.40955 0.28620-0.73119 0.59999
   3  -1   2 2029.62 291.956   4-0.46292 0.67042-0.85914 0.73565 0.19676-0.06569
  -3  -1  -3 24800.5 637.947   1 0.59482-0.80524-0.59685 0.47343-0.50924 0.31754
   3  -1   3 24992.3 1134.63   3 0.58408-0.37369-0.41097 0.28779-0.67104 0.86278
  -3  -1  -3 25311.8 1253.08   4-0.16721-0.04325-0.84344 0.72011 0.50268-0.69421
   3  -1   3 26150.5 1240.24   2 0.74267-0.53225-0.08521-0.03794-0.62730 0.81891
   3  -1   3 24291.2 1099.73   1 0.55952-0.34921-0.44804 0.32506-0.66961 0.86114
   3  -1   4 143.177 69.3167   1 0.59104-0.37781-0.57449 0.45155-0.53717 0.78934
   3  -1   4 263.091 121.143   2 0.81594-0.60257-0.16145 0.03829-0.51471 0.76692
  -3  -1  -4 211.250 76.9203   1 0.60199-0.81534-0.66866 0.54521-0.40691 0.15458
  -3  -1  -5 8143.67 620.969   2 0.68353-0.89997-0.03267-0.09063-0.69511 0.38233
   3  -1   5 8061.38 724.002   1 0.60174-0.38558-0.66273 0.53983-0.41622 0.72902
  -3  -1  -5 7833.18 538.154   1 0.60230-0.81857-0.68867 0.56518-0.37413 0.06117
  -3  -1  -5 8670.43 821.022   4-0.34631 0.13005-0.87108 0.74785 0.33216-0.64499
   3  -1   5 8402.42 795.017   2 0.86279-0.64649-0.22248 0.09931-0.41127 0.72408
  -3  -1  -6 3817.95 542.840   4-0.41412 0.19496-0.86756 0.74438 0.25621-0.62970
   3  -1   6 3715.64 551.445   2 0.89163-0.67239-0.27153 0.14836-0.31816 0.69157
  -3  -1  -6 3839.69 426.066   1 0.60225-0.82145-0.69245 0.56891-0.36769-0.00591
   3  -1   7 7013.43 807.092   2 0.90820-0.68601-0.31149 0.18830-0.23452 0.66853
  -3  -1  -7 6970.49 786.099   4-0.47115 0.24908-0.85718 0.73404 0.18629-0.62044
  -3  -1  -8 1638.57 421.199   4-0.51904 0.29407-0.84215 0.71907 0.12245-0.61725
   3  -1   8 1085.29 353.281   2 0.91622-0.69109-0.34454 0.22134-0.15890 0.65351
   3  -1   9 4446.31 755.292   2 0.91809-0.69001-0.37230 0.24910-0.08989 0.64510
  -3  -1  -9 6672.73 915.080   4-0.56094 0.33307-0.82325 0.70022 0.06190-0.61736
   3  -1  10 2656.84 587.311   2 0.91533-0.68431-0.39593 0.27272-0.02623 0.64204
  -3  -1 -10 3352.26 661.592   4-0.59731 0.36654-0.80145 0.67846 0.00495-0.62107
   3  -1  11-123.235 144.317   2 0.90895-0.67499-0.41626 0.29304 0.03306 0.64335
  -3  -1 -11 2562.50 649.836   4-0.62907 0.39540-0.77722 0.65428-0.04901-0.62776
  -3  -1 -12 337.594 215.918   7-0.76898 0.52999-0.63653 0.51347-0.09110-0.64667
   3  -1  12 234.350 177.496   2 0.89960-0.66269-0.43390 0.31067 0.08880 0.64821
  -3  -1 -13 119.066 107.293   7-0.77947 0.53740-0.61712 0.49405-0.14352-0.65488
   3  -1  13 1093.16 448.226   2 0.88770-0.64785-0.44927 0.32604 0.14164 0.65597
  -3  -1 -14 1045.27 409.358   7-0.78723 0.54207-0.59655 0.47349-0.19360-0.66542
   3  -1  14 1170.21 486.953   2 0.87352-0.63073-0.46271 0.33947 0.19207 0.66614
   3   0 -15 290.474 248.274   7-0.73989 0.89567-0.31455 0.31437-0.63125-0.26782
   3   0 -14-182.694 166.511   7-0.74624 0.90510-0.32866 0.32849-0.61580-0.22266
  -3   0  14-136.493 195.101   2 0.64533-0.80579-0.51814 0.51791 0.59176 0.24684
   3   0 -13 1623.80 474.656   7-0.75138 0.91333-0.34062 0.34045-0.60232-0.17551
  -3   0  13 1366.76 470.199   2 0.65738-0.82077-0.51815 0.51793 0.57819 0.19982
   3   0 -12 244.328 151.069   7-0.75533 0.92036-0.35016 0.34999-0.59132-0.12589
  -3   0  12 87.6432 48.6267   2 0.66719-0.83353-0.51802 0.51781 0.56678 0.15062
  -3   0  11 645.680 319.190   2 0.67451-0.84379-0.51785 0.51764 0.55806 0.09875
   3   0 -11 543.469 237.802   7-0.75801 0.92613-0.35687 0.35669-0.58344-0.07314
  -3   0  10 4947.10 791.476   2 0.67894-0.85116-0.51770 0.51751 0.55269 0.04352
   3   0 -10 4131.57 654.658   7-0.75929 0.93050-0.36011 0.35994-0.57958-0.01637
   3   0  -9 314.467 153.524   7-0.75884 0.93313-0.35895 0.35878-0.58097 0.04563
  -3   0   9 492.532 228.987   2 0.67986-0.85503-0.51767 0.51748 0.55156-0.01595
   3   0  -8 582.773 195.682   7-0.75603 0.93341-0.35190 0.35173-0.58929 0.11458
  -3   0   8 488.004 254.096   2 0.67632-0.85443-0.51779 0.51761 0.55587-0.08086
   3   0  -7 4666.02 568.720   7-0.74965 0.93012-0.33655 0.33638-0.60695 0.19287
  -3   0   7 5131.69 671.725   2 0.66681-0.84786-0.51803 0.51786 0.56723-0.15282
  -3   0   6 532.734 185.752   2 0.64888-0.83288-0.51816 0.51800 0.58781-0.23400
   3   0  -6 548.199 191.769   7-0.73728 0.92083-0.30893 0.30876-0.63728 0.28382
  -3   0   5 2955.33 413.157   8-0.83128 0.64408-0.46736 0.46773-0.34354 0.63758
  -3   0   5 2987.91 377.513   7-0.79647 0.60983-0.53419 0.53436-0.32231 0.61515
   3   0  -5 3278.83 433.703   3-0.74394 0.93079-0.02335 0.02318-0.70314 0.40954
   3   0  -5 2980.24 381.345   7-0.71392 0.90056-0.26227 0.26210-0.68453 0.39170
   3   0  -4 872.193 183.839   7-0.66914 0.85886-0.18510 0.18493-0.75271 0.52050
  -3   0   4 756.628 172.118   7-0.78711 0.59739-0.45000 0.45016-0.46072 0.69293
   3   0  -4 734.930 182.433   3-0.68158 0.87137-0.06228 0.06215-0.76132 0.52839
  -3   0   4 878.112 120.021   5-0.82419 0.63378-0.34087 0.34091-0.49043 0.72338
   3   0  -3 8964.53 532.088   7-0.58200 0.77480-0.06010 0.05994-0.83951 0.66792
  -3   0   3 9356.06 624.754   3-0.77651 0.58378-0.00102 0.00111-0.66701 0.83927
   3   0  -3 8794.59 632.073   3-0.57895 0.77169-0.11831 0.11821-0.83392 0.66167
  -3   0   3 8745.17 523.258   7-0.74050 0.54770-0.31589 0.31605-0.62981 0.80140
  -3   0   3 8868.51 463.507   5-0.60438 0.41109-0.65753 0.65759-0.47745 0.64977
  -3   0   2 48.8840 21.4188   7-0.61715 0.42126-0.10763 0.10779-0.80979 0.92075
   3   0  -2-48.3817 48.5711   7-0.42008 0.61597 0.12721-0.12737-0.91878 0.80782
   3   0  -2-148.985 95.5631   3-0.41531 0.61099-0.19321 0.19315-0.90812 0.79654
  -3   0   2-130.821 66.4645   4 0.34759-0.54350-0.52149 0.52136 0.79537-0.68371
   3   0  -1 30834.4 1025.64   3-0.17934 0.37797-0.27901 0.27897-0.95113 0.90023
   3   0  -1 30882.3 903.005   4 0.34689-0.14808-0.52218 0.52227 0.79519-0.84619
  -3   0   1 31095.7 895.578   4 0.09994-0.29876-0.72064 0.72056 0.69062-0.63962
   3   0   0 448.651 114.252   4 0.10038 0.10134-0.72037 0.72041 0.69087-0.68121
  -3   0   0 463.244 99.2570   4-0.10132-0.10039-0.82173 0.82169 0.55601-0.56566
   3   0   0 456.796 119.848   3 0.10078 0.10078-0.35374 0.35374-0.92411 0.93388
  -3   0  -1 1519.70 273.279   4-0.24339 0.03877-0.86112 0.86113 0.43497-0.50529
   3   0   1 1484.35 184.494   6-0.04142 0.24628-0.85576 0.85569 0.51361-0.44308
   3   0   1 1386.17 220.542   3 0.36125-0.15675-0.39759 0.39762-0.82516 0.89561
   3   0   2 8445.21 441.311   1 0.55448-0.34704-0.43195 0.43212-0.68387 0.81485
   3   0   2 8347.92 597.428   3 0.55973-0.35229-0.41089 0.41096-0.69186 0.82299
  -3   0  -2 8779.22 646.068   4-0.34408 0.13656-0.87105 0.87111 0.33453-0.46550
   3   0   3 7877.99 599.818   2 0.74932-0.53883-0.09152 0.09160-0.61862 0.81022
  -3   0  -3 8559.02 667.941   4-0.41797 0.20754-0.86709 0.86720 0.25168-0.44330
   3   0   3 7885.88 489.128   1 0.60001-0.38965-0.63843 0.63865-0.45261 0.64422
  -3   0  -4 18816.0 848.308   1 0.55676-0.77004-0.43914 0.43888-0.67755 0.42531
  -3   0  -4 18233.7 1063.56   4-0.47520 0.26187-0.85614 0.85630 0.18108-0.43336
   3   0   4 18263.9 995.043   2 0.83406-0.62063-0.18338 0.18345-0.47900 0.73119
  -3   0  -5 336.540 133.110   1 0.57640-0.79261-0.50804 0.50775-0.61161 0.29874
  -3   0  -5 616.799 391.365   4-0.52070 0.30447-0.84151 0.84172 0.12013-0.43307
   3   0   5 280.814 103.546   2 0.88077-0.66440-0.25128 0.25134-0.35779 0.67058
   3   0   6 12769.4 952.954   2 0.90501-0.68570-0.30231 0.30237-0.25442 0.62781
  -3   0  -6 13615.2 1029.24   4-0.55917 0.34003-0.82418 0.82443 0.06456-0.43815
   3   0   7 172.631 142.960   2 0.91577-0.69352-0.34176 0.34180-0.16552 0.59951
  -3   0  -7 826.889 351.148   4-0.59202 0.36998-0.80498 0.80528 0.01353-0.44777
   3   0   8 181.292 81.6160   2 0.91806-0.69286-0.37312 0.37316-0.08774 0.58234
  -3   0  -8 2768.71 623.806   4-0.62058 0.39563-0.78425 0.78460-0.03413-0.46077
   3   0   9 2360.89 509.968   2 0.91470-0.68656-0.39870 0.39873-0.01843 0.57362
   3   0  10 822.573 345.681   2 0.90731-0.67623-0.41997 0.41999 0.04442 0.57137
  -3   0 -10 891.525 357.950   7-0.76891 0.53599-0.63664 0.63679-0.09080-0.52573
  -3   0 -11 6011.58 907.056   7-0.77856 0.54255-0.61910 0.61925-0.13842-0.53873
   3   0  11 6174.43 899.142   2 0.89685-0.66282-0.43795 0.43796 0.10229 0.57411
  -3   0 -12 673.226 326.792   7-0.78589 0.54680-0.60073 0.60089-0.18381-0.55397
   3   0  12 796.150 348.913   2 0.88388-0.64691-0.45329 0.45330 0.15625 0.58074
   3   0  13 245.886 181.594   2 0.86875-0.62883-0.46648 0.46648 0.20712 0.59047
  -3   0 -13-2.21762 111.641   7-0.79118 0.54901-0.58154 0.58169-0.22739-0.57100
  -3   0 -14 809.864 389.793   7-0.79461 0.54935-0.56148 0.56164-0.26953-0.58949
   3   0  14-236.569 203.647   2 0.85164-0.60878-0.47784 0.47782 0.25553 0.60266
  -3   1  15 284.763 243.224   6-0.02113-0.13654-0.81298 0.93575 0.58069 0.32026
   3   1 -15 13.1534 77.7753   7-0.72041 0.87608-0.27465 0.39769-0.67246-0.22661
   3   1 -14 548.913 306.021   7-0.72603 0.88479-0.28572 0.40876-0.66138-0.17707
  -3   1  14 247.604 258.351   6-0.02737-0.13326-0.82667 0.94948 0.56053 0.27970
  -3   1  13 566.768 305.810   6-0.03304-0.13053-0.83872 0.96157 0.54183 0.23768
   3   1 -13 315.724 243.048   7-0.73031 0.89216-0.29437 0.41741-0.65254-0.12528
   3   1 -12 1387.29 464.067   7-0.73317 0.89810-0.30026 0.42330-0.64642-0.07078
  -3   1  12 1246.55 446.746   6-0.03807-0.12845-0.84906 0.97195 0.52497 0.19382
   3   1 -11 723.810 323.247   7-0.73444 0.90246-0.30293 0.42597-0.64362-0.01295
  -3   1  11 1030.89 401.216   6-0.04234-0.12713-0.85758 0.98051 0.51046 0.14761
   3   1 -10 1419.10 389.649   7-0.73386 0.90496-0.30170 0.42474-0.64491 0.04896
  -3   1  10 1900.45 501.769   6-0.04567-0.12676-0.86406 0.98703 0.49902 0.09832
   3   1  -9 2878.38 346.107   9 0.96861-0.79626-0.23526 0.35951-0.00299-0.53041
   3   1  -9 2675.12 530.642   7-0.73092 0.90511-0.29561 0.41866-0.65126 0.11593
  -3   1   8 221.400 101.902   4-0.28845 0.10998-0.86757 0.99058 0.39166 0.08384
   3   1  -8 66.7393 107.115   7-0.72480 0.90208-0.28327 0.40632-0.66385 0.18915
   3   1  -8 151.566 54.4244   9 0.91537-0.73956-0.39284 0.51707-0.00256-0.47029
   3   1  -7 491.069 148.402   9 0.85537-0.67611-0.50986 0.63407-0.00222-0.41009
  -3   1   7 619.889 158.567   4-0.30205 0.12067-0.86890 0.99195 0.37808 0.03676
   3   1  -7 673.668 255.890   7-0.71413 0.89450-0.26267 0.38572-0.68415 0.27006
   3   1  -6 275.514 72.3929   7-0.69659 0.88004-0.23089 0.35393-0.71370 0.36024
   3   1  -6 214.705 89.0770   3-0.76831 0.95222-0.00679 0.12988-0.67654 0.32233
  -3   1   6 382.041 177.067   6-0.04115-0.14308-0.85523 0.97835 0.51452-0.16007
  -3   1   6 392.442 107.984   4-0.30442 0.12014-0.86910 0.99220 0.37569-0.02151
   3   1  -5 2982.97 391.081   3-0.71927 0.90613-0.03928 0.16240-0.72770 0.43416
  -3   1   5 3492.59 446.449   6-0.03028-0.15689-0.83291 0.95607 0.55096-0.25723
   3   1  -5 3175.78 454.457   7-0.66830 0.85483-0.18377 0.30681-0.75379 0.46096
  -3   1   5 2828.75 325.050   5-0.92435 0.73676 0.08435 0.03904-0.41562 0.70917
  -3   1   5 2782.99 222.941   4-0.27656 0.08938-0.86618 0.98933 0.40334-0.10981
  -3   1   4 16117.7 796.897   6-0.00968-0.18044-0.78658 0.90977 0.61670-0.38369
   3   1  -4 15609.6 812.476   3-0.63370 0.82350-0.08948 0.21264-0.79826 0.56540
  -3   1   4 15072.6 756.251   5-0.89983 0.70936-0.11776 0.24117-0.46210 0.69502
   3   1  -4 15752.1 927.878   7-0.62295 0.81257-0.11579 0.23884-0.80428 0.57207
  -3   1   3 1089.25 178.641   6 0.02927-0.22234-0.68476 0.80799 0.72917-0.55689
   3   1  -3 1168.19 233.519   7-0.55119 0.74390-0.02091 0.14396-0.86108 0.68949
   3   1  -3 1090.76 185.163   3-0.48476 0.67749-0.16324 0.28643-0.88186 0.70968
  -3   1   3 1011.15 192.804   5-0.83913 0.64579-0.30719 0.43060-0.48782 0.66011
  -3   1   3 1127.96 136.104   7-0.79442 0.60151-0.56301 0.68639-0.26644 0.43803
   3   1  -2 64200.1 1640.01   7-0.44215 0.63794 0.10404 0.01901-0.91227 0.80131
  -3   1   2 66162.1 1632.06   5-0.75349 0.55727-0.47029 0.59372-0.49418 0.60583
  -3   1   2 60286.8 803.416   7-0.73953 0.54353-0.31376 0.43715-0.63210 0.74306
   3   1  -2 64373.6 1369.82   3-0.24246 0.43814-0.25826 0.38148-0.94595 0.83444
  -3   1   2 64035.2 1104.88   6 0.10292-0.29894-0.43839 0.56166 0.89710-0.78554
   3   1  -1 36418.1 997.935   3 0.07825 0.12038-0.34875 0.47201-0.92924 0.87840
  -3   1   1 35931.1 1266.42   5-0.65743 0.45834-0.59995 0.72340-0.48600 0.53703
   3   1  -1 36448.9 1213.92   7-0.29036 0.48924 0.25227-0.12922-0.93670 0.88636
  -3   1   1 35488.5 668.187   7-0.25014 0.05106 0.28766-0.16428-0.93607 0.98641
  -3   1   0 30928.8 878.845   4-0.61936 0.41767-0.78522 0.90861-0.03204 0.02228
   3   1   0 31647.8 922.413   6 0.18145 0.02044-0.07033 0.19361 0.98858-0.97885
   3   1   0 32526.0 987.605   3 0.38316-0.18160-0.40002 0.52331-0.81323 0.82307
  -3   1   0 32484.0 1220.15   5-0.56411 0.36215-0.69625 0.81971-0.46953 0.45992
   3   1   1 3646.14 372.179   3 0.59966-0.39515-0.41081 0.53413-0.65710 0.72762
  -3   1  -1 3258.35 417.212   5-0.48230 0.27746-0.76405 0.88752-0.45031 0.38008
  -3   1  -1 4273.66 406.291   4-0.62024 0.41565-0.78451 0.90796-0.03355-0.03685
   3   1   1 3196.41 323.894   6 0.11440 0.09044-0.39272 0.51597 0.91725-0.84679
   3   1   2 2181.99 294.578   6 0.05914 0.14865-0.59378 0.71700 0.80475-0.67357
  -3   1  -2 3872.99 509.234   4-0.62789 0.42039-0.77822 0.90171-0.04692-0.08414
   3   1   3 25343.5 898.458   2 0.80345-0.59290-0.14722 0.27053-0.53705 0.72863
   3   1   3 26041.2 1127.41   6 0.02151 0.18923-0.70651 0.82969 0.70802-0.51612
  -3   1  -3 25266.6 1157.14   4-0.63859 0.42819-0.76881 0.89236-0.06611-0.12561
   3   1   4 232.687 144.336   6-0.00259 0.21629-0.76943 0.89257 0.63832-0.38569
   3   1   4 171.537 63.8740   2 0.88048-0.66698-0.25077 0.37407-0.35876 0.61094
   3   1   5 7635.93 609.508   2 0.90980-0.69336-0.31658 0.43988-0.22326 0.53604
   3   1   5 8394.83 774.400   6-0.01770 0.23434-0.80523 0.92833 0.59164-0.27829
   3   1   6 3696.49 477.522   2 0.91794-0.69856-0.36115 0.48443-0.11828 0.49166
   3   1   6 4434.91 618.114   6-0.02688 0.24647-0.82561 0.94867 0.56213-0.18806
   3   1   7 7392.24 715.729   2 0.91585-0.69353-0.39338 0.51665-0.03336 0.46734
   3   1   7 7639.75 865.430   6-0.03205 0.25459-0.83664 0.95966 0.54512-0.11033
   3   1   7 7178.14 588.791   9 0.88345-0.65582-0.45973 0.58363-0.00237 0.43772
  -3   1  -7 6287.78 751.232   7-0.77187 0.54811-0.63180 0.75517-0.10442-0.33023
   3   1   8 835.683 184.669   9 0.94243-0.71134-0.32340 0.44728-0.00276 0.49865
  -3   1  -8 789.182 283.776   7-0.77933 0.55249-0.61743 0.74080-0.14273-0.35254
   3   1   8 890.934 261.534   2 0.90822-0.68295-0.41797 0.54124 0.03827 0.45631
   3   1   8 1207.84 417.319   6-0.03442 0.25991-0.84157 0.96456 0.53725-0.04173
   3   1   9 4643.00 796.876   6-0.03474 0.26319-0.84225 0.96519 0.53616 0.02008
  -3   1  -9 4339.04 683.272   7-0.78530 0.55537-0.60247 0.72584-0.17968-0.37622
   3   1   9 4591.60 666.092   2 0.89715-0.66894-0.43752 0.56078 0.10084 0.45433
  -3   1 -10 2315.20 529.203   7-0.78993 0.55691-0.58687 0.71024-0.21562-0.40090
   3   1  10 2536.64 524.734   2 0.88366-0.65251-0.45351 0.57676 0.15705 0.45873
   3   1  10 2807.37 650.039   6-0.03353 0.26493-0.83974 0.96264 0.54020 0.07676
   3   1  11 376.069 204.010   2 0.86825-0.63416-0.46685 0.59010 0.20863 0.46774
   3   1  11 569.208 327.970   6-0.03112 0.26546-0.83468 0.95755 0.54820 0.12948
  -3   1 -11 48.5684 130.405   7-0.79330 0.55719-0.57059 0.69395-0.25079-0.42635
  -3   1 -12 929.796 392.732   7-0.79546 0.55627-0.55355 0.67692-0.28536-0.45241
   3   1  12 361.799 232.397   2 0.85116-0.61412-0.47812 0.60135 0.25678 0.48019
   3   1  12 381.133 314.841   6-0.02774 0.26504-0.82748 0.95031 0.55931 0.17910
  -3   1 -13 1239.66 434.086   7-0.79644 0.55416-0.53573 0.65910-0.31946-0.47894
   3   1  13 347.118 232.986   2 0.83249-0.59251-0.48766 0.61089 0.30233 0.49525
   3   1  13 1053.21 451.828   6-0.02357 0.26381-0.81838 0.94117 0.57287 0.22626
  -3   1 -14 1210.98 474.813   7-0.79624 0.55087-0.51707 0.64043-0.35317-0.50585
   3   1  14 732.764 370.210   2 0.81226-0.56934-0.49573 0.61895 0.34585 0.51233
   3   2 -14 362.155 265.952   7-0.69957 0.85824-0.23612 0.48238-0.70897-0.12948
  -3   2  14 520.723 327.614   6 0.01433-0.17497-0.72601 0.97214 0.68787 0.15229
  -3   2  13 640.507 316.964   6 0.01161-0.17520-0.73323 0.97940 0.68009 0.09934
   3   2 -13-192.605 192.220   7-0.70270 0.86445-0.24169 0.48795-0.70388-0.07394
   3   2 -12 475.808 275.447   7-0.70413 0.86897-0.24426 0.49052-0.70152-0.01568
  -3   2  12 477.050 358.203   6 0.00998-0.17652-0.73752 0.98372 0.67540 0.04331
  -3   2  11 2563.82 589.376   6 0.00966-0.17916-0.73834 0.98458 0.67450-0.01651
   3   2 -11 2619.75 612.157   7-0.70362 0.87155-0.24335 0.48961-0.70236 0.04578
   3   2 -10 432.955 189.135   7-0.70081 0.87181-0.23831 0.48457-0.70698 0.11103
  -3   2  10 376.524 241.833   6 0.01098-0.18342-0.73488 0.98116 0.67830-0.08103
  -3   2   9 1786.59 450.682   6 0.01436-0.18976-0.72592 0.97224 0.68797-0.15143
   3   2  -9 1635.35 430.019   7-0.69509 0.86919-0.22827 0.47453-0.71603 0.18071
   3   2  -9 1628.12 351.217   9 0.99693-0.82377-0.04331 0.29030-0.00347-0.52998
   3   2  -8 870.329 288.024   7-0.68561 0.86279-0.21207 0.45833-0.73023 0.25552
  -3   2   8 924.023 319.611   6 0.02042-0.19877-0.70952 0.95588 0.70499-0.22917
   3   2  -8 664.129 219.623   9 0.98425-0.80765-0.16002 0.40698-0.00318-0.46971
   3   2  -7 3341.13 572.884   7-0.67105 0.85131-0.18816 0.43442-0.75024 0.33616
  -3   2   7 3203.51 517.055   6 0.02997-0.21127-0.68274 0.92913 0.73107-0.31597
  -3   2   7 3077.39 283.276   4 0.33308-0.51443-0.53575 0.78224 0.79135-0.37661
   3   2  -7 3400.50 479.154   9 0.96369-0.78363-0.25432 0.50126-0.00294-0.40941
   3   2  -7 3488.18 461.840   3-0.75668 0.93765-0.01480 0.26114-0.68954 0.27472
   3   2  -6 3532.57 557.078   7-0.64944 0.83278-0.15454 0.40080-0.77654 0.42308
   3   2  -6 3592.45 417.188   3-0.71126 0.89517-0.04430 0.29068-0.73522 0.38107
  -3   2   6 3525.05 499.912   6 0.04426-0.22851-0.64053 0.88696 0.76830-0.41393
  -3   2   6 2806.02 212.362   4 0.51736-0.70162-0.32284 0.56938 0.81661-0.46253
   3   2  -6 3563.77 512.391   9 0.94061-0.75709-0.32858 0.57550-0.00274-0.34906
   3   2  -5 1806.06 379.037   7-0.61796 0.80440-0.10877 0.35503-0.80903 0.51619
  -3   2   5 1591.63 315.408   5-0.92446 0.73681 0.12155 0.12520-0.40498 0.69850
   3   2  -5 1473.26 330.851   9 0.91747-0.73050-0.38796 0.63486-0.00258-0.28868
   3   2  -5 1570.64 257.587   3-0.62892 0.81577-0.09209 0.33850-0.80164 0.50817
  -3   2   5 1397.31 287.265   6 0.06485-0.25205-0.57508 0.82155 0.81807-0.52442
   3   2  -4 3381.45 484.862   7-0.57276 0.76228-0.04814 0.29440-0.84637 0.61417
  -3   2   4 3424.75 414.642   6 0.09362-0.28376-0.47380 0.72031 0.87946-0.64653
  -3   2   4 3020.30 431.008   5-0.91850 0.72798-0.00484 0.25161-0.43848 0.67137
   3   2  -4 3566.38 498.822   9 0.89636-0.70594-0.43417 0.68105-0.00244-0.22827
   3   2  -4 3371.12 316.117   3-0.47605 0.66584-0.16714 0.41358-0.88555 0.65275
   3   2  -3 5946.87 656.616   9 0.87882-0.68494-0.46847 0.71532-0.00234-0.16782
  -3   2   3 6272.89 516.515   6 0.13068-0.32378-0.32393 0.57048 0.94246-0.77026
   3   2  -3 6190.67 382.804   3-0.19970 0.39244-0.27248 0.51895-0.94993 0.77781
  -3   2   3 5782.06 587.546   5-0.89778 0.70438-0.12680 0.37358-0.46373 0.63599
   3   2  -3 6256.96 630.848   7-0.50906 0.70167 0.02965 0.21661-0.88503 0.71344
   3   2  -2 13382.3 1005.69   9 0.86596-0.66862-0.49175 0.73858-0.00227-0.10734
   3   2  -2 14182.8 801.190   1 0.58257-0.38670-0.53354 0.77995-0.58444 0.47307
  -3   2   2 13290.5 907.730   5-0.86494 0.66866-0.24035 0.48715-0.48082 0.59245
   3   2  -2 14150.0 776.190   2 0.89350-0.69760-0.44242 0.68901 0.11754-0.22898
  -3   2   2 14072.7 725.604   6 0.17396-0.37000-0.11244 0.35903 0.98568-0.87420
   3   2  -2 14241.6 541.260   3 0.20016-0.00448-0.37354 0.62005-0.89519 0.78375
   3   2  -2 13629.9 894.997   7-0.42217 0.61786 0.12504 0.12122-0.91822 0.80726
   3   2  -1 1577.83 284.454   7-0.30983 0.50861 0.23460 0.01166-0.93602 0.88568
  -3   2   1 1779.80 312.850   5-0.82355 0.62440-0.34224 0.58905-0.49052 0.54152
   3   2  -1 1408.04 171.853   3 0.54938-0.35076-0.41074 0.65728-0.70038 0.64961
   3   2  -1 1305.23 209.655   1 0.54724-0.34846-0.40985 0.65630-0.70264 0.65189
   3   2  -1 1292.47 208.012   2 0.87600-0.67715-0.46063 0.70721 0.18394-0.23478
  -3   2   0 10314.9 617.067   8-0.82728 0.62536-0.47057 0.71754-0.34928 0.33979
  -3   2   0 10529.3 449.178   7-0.78397 0.58170-0.43660 0.68320-0.48006 0.46978
  -3   2   0 9969.75 676.562   3-0.46307 0.26150-0.17287 0.41944-0.89083 0.88119
   3   2   0 10346.4 489.571   2 0.84200-0.64022-0.48309 0.72966 0.27988-0.27012
  -3   2   0 9939.93 791.555   5-0.77770 0.57568-0.43034 0.67717-0.49415 0.48452
  -3   2  -1 9383.40 670.175   3-0.28027 0.07576-0.24509 0.49163-0.94074 0.87042
  -3   2  -1 9097.64 526.063   7-0.79639 0.59105-0.52168 0.76827-0.34501 0.27411
   3   2   1 8769.16 663.983   6 0.16491 0.03992-0.16080 0.40737 0.98008-0.90970
   3   2   1 8640.72 366.516   2 0.75186-0.54712-0.51076 0.75732 0.45255-0.38220
  -3   2  -1 8787.91 754.393   5-0.73135 0.52645-0.50382 0.75066-0.49334 0.42307
  -3   2  -1 9183.64 523.445   8-0.76296 0.55804-0.51413 0.76099-0.43083 0.36054
  -3   2  -2 14742.6 605.968   8-0.66174 0.45384-0.56155 0.80830-0.53043 0.39934
  -3   2  -2 14871.8 775.189   7-0.79555 0.58711-0.55257 0.79916-0.28730 0.15577
   3   2   2 14739.5 909.242   6 0.12949 0.07829-0.32914 0.57567 0.94076-0.80965
  -3   2  -2 14508.8 842.924   3-0.09394-0.11351-0.30475 0.55125-0.95140 0.82040
  -3   2  -2 13817.5 955.143   5-0.68784 0.48007-0.56297 0.80983-0.48976 0.35886
   3   2   2 13466.9 404.881   2 0.79317-0.58550-0.13596 0.38252-0.55429 0.68524
  -3   2  -3 9650.01 706.175   7-0.79421 0.58269-0.56457 0.81117-0.26324 0.07108
   3   2   3 9906.04 405.876   2 0.91465-0.70403-0.33572 0.58226-0.17972 0.37127
  -3   2  -3 10800.1 840.687   5-0.64968 0.43903-0.60889 0.85577-0.48490 0.29337
   3   2   3 10495.0 878.608   9 0.88640-0.67179-0.45404 0.70077-0.00239 0.19550
   3   2   3 9778.78 786.901   6 0.09828 0.11244-0.45620 0.70269 0.88845-0.69663
  -3   2  -4 3492.47 455.706   7-0.79375 0.57914-0.56776 0.81435-0.25667 0.00389
   3   2   4 4033.40 319.206   2 0.91423-0.70067-0.40061 0.64715-0.01299 0.26515
  -3   2  -4 4057.30 540.157   5-0.61842 0.40489-0.64307 0.88996-0.47993 0.22778
   3   2   4 4060.53 513.896   6 0.07266 0.14102-0.54876 0.79521 0.83571-0.58316
   3   2   4 3127.92 522.059   9 0.90586-0.68779-0.41415 0.66085-0.00250 0.25617
  -3   2  -5 1540.37 326.285   7-0.79401 0.57632-0.56599 0.81258-0.26033-0.05307
   3   2   5 1554.26 234.958   2 0.90142-0.68491-0.43101 0.67753 0.07935 0.23341
   3   2   5 1359.72 331.105   6 0.05319 0.16344-0.61285 0.85926 0.79044-0.47717
  -3   2  -5 1294.30 328.346   5-0.59484 0.37844-0.66706 0.91397-0.47567 0.16289
   3   2   5 1768.20 355.249   9 0.92828-0.70676-0.36160 0.60828-0.00265 0.31686
   3   2   6 39.4576 56.3083   6 0.03859 0.18098-0.65759 0.90397 0.75378-0.37979
   3   2   6-31.3294 65.6125   2 0.88707-0.66762-0.44996 0.69648 0.14410 0.22925
   3   2   6 5.70497 63.7808   9 0.95187-0.72689-0.29486 0.54152-0.00283 0.37759
  -3   2  -6 7.22364 75.6181   5-0.57913 0.35985-0.68227 0.92919-0.47261 0.09919
  -3   2  -6-30.1772 69.9547   7-0.79467 0.57390-0.56101 0.80760-0.27049-0.10354
  -3   2  -7 2646.31 482.715   7-0.79544 0.57158-0.55373 0.80032-0.28502-0.14963
   3   2   7 3074.10 429.297   2 0.87221-0.64983-0.46378 0.71028 0.19627 0.23769
   3   2   7 2627.93 502.011   6 0.02819 0.19434-0.68783 0.93417 0.72626-0.29155
  -3   2  -7 2629.09 495.911   5-0.57109 0.34894-0.68982 0.93675-0.47098 0.03693
   3   2   7 2498.10 413.970   9 0.97414-0.74570-0.21181 0.45845-0.00305 0.43836
   3   2   8 5381.70 795.906   6 0.02105 0.20443-0.70780 0.95410 0.70673-0.21129
  -3   2  -8 4758.50 707.393   7-0.79610 0.56915-0.54466 0.79125-0.30263-0.19265
  -3   2  -8 5038.81 681.791   5-0.57034 0.34531-0.69052 0.93747-0.47082-0.02385
   3   2   8 5311.09 612.458   2 0.85678-0.63145-0.47473 0.72123 0.24176 0.25280
   3   2   8 5073.16 598.137   9 0.99178-0.75989-0.10652 0.35314-0.00332 0.49917
  -3   2  -9 375.393 183.217   7-0.79647 0.56644-0.53410 0.78068-0.32249-0.23340
   3   2   9 208.459 136.440   2 0.84059-0.61232-0.48381 0.73030 0.28330 0.27186
   3   2   9 574.002 306.761   6 0.01645 0.21198-0.72032 0.96658 0.69387-0.13771
  -3   2  -9 271.592 167.570   5-0.57637 0.34847-0.68487 0.93183-0.47206-0.08325
  -3   2 -10 388.416 230.450   7-0.79641 0.56329-0.52222 0.76880-0.34406-0.27246
   3   2  10 445.216 296.110   6 0.01391 0.21747-0.72714 0.97336 0.68667-0.06978
   3   2  10 497.695 214.413   2 0.82348-0.59227-0.49150 0.73799 0.32234 0.29342
  -3   2 -10 620.837 237.737   5-0.58871 0.35794-0.67306 0.92004-0.47450-0.14144
  -3   2 -11 1143.14 412.808   7-0.79580 0.55960-0.50914 0.75572-0.36693-0.31021
   3   2  11 972.922 418.466   6 0.01302 0.22130-0.72949 0.97568 0.68415-0.00654
   3   2  11 990.913 351.277   2 0.80531-0.57115-0.49808 0.74455 0.35970 0.31666
  -3   2 -11 808.045 312.688   5-0.60691 0.37326-0.65496 0.90195-0.47791-0.19866
  -3   2 -12 312.934 196.939   7-0.79456 0.55527-0.49493 0.74151-0.39084-0.34693
   3   2  12 297.695 157.477   6 0.01350 0.22378-0.72822 0.97437 0.68550 0.05283
  -3   2 -13 7.33278 86.0787   7-0.79259 0.55022-0.47962 0.72620-0.41558-0.38282
   3   2  13-7.35125 177.676   6 0.01511 0.22511-0.72392 0.97003 0.69009 0.10896
  -3   3  14 278.913 247.941   6 0.05530-0.21597-0.60613 0.97557 0.79557 0.04451
  -3   3  13 562.705 311.612   6 0.05502-0.21863-0.60705 0.97653 0.79488-0.01552
   3   3 -13 731.559 360.989   7-0.66829 0.82994-0.18375 0.55322-0.75380-0.02402
   3   3 -12 410.388 269.751   7-0.66807 0.83280-0.18340 0.55287-0.75409 0.03689
  -3   3  12-96.4810 145.118   6 0.05605-0.22261-0.60376 0.97328 0.79736-0.07873
   3   3 -11 606.379 284.400   7-0.66557 0.83339-0.17945 0.54892-0.75725 0.10068
  -3   3  11 180.938 138.351   6 0.05860-0.22811-0.59556 0.96512 0.80345-0.14554
  -3   3  10 589.795 258.465   6 0.06298-0.23544-0.58127 0.95087 0.81374-0.21655
   3   3 -10 913.312 381.209   7-0.66039 0.83129-0.17132 0.54080-0.76367 0.16772
   3   3  -9 870.519 329.695   7-0.65191 0.82590-0.15829 0.52776-0.77371 0.23838
  -3   3   9 1105.38 358.956   6 0.06955-0.24496-0.55933 0.92897 0.82878-0.29231
   3   3  -9 945.314 310.763   9 0.99565-0.82170 0.07723 0.29249-0.00374-0.52975
   3   3  -8 768.713 293.726   7-0.63931 0.81639-0.13944 0.50891-0.78767 0.31297
  -3   3   8 829.182 301.232   6 0.07881-0.25717-0.52742 0.89709 0.84911-0.37336
   3   3  -8 739.628 213.714   3-0.70029 0.87832-0.05105 0.42065-0.74518 0.26974
   3   3  -8 601.386 252.911   9 0.99806-0.82066-0.00755 0.37725-0.00355-0.46939
   3   3  -7 879.973 310.431   7-0.62143 0.80160-0.11365 0.48313-0.80574 0.39166
  -3   3   7 657.438 232.654   6 0.09123-0.27254-0.48266 0.85237 0.87475-0.45973
   3   3  -7 740.940 187.764   3-0.64531 0.82628-0.08307 0.45270-0.78984 0.37508
   3   3  -7 895.446 304.917   9 0.99445-0.81359-0.07976 0.44944-0.00338-0.40901
   3   3  -6 6102.69 797.680   7-0.59673 0.77998-0.07963 0.44911-0.82777 0.47432
   3   3  -6 5998.88 453.982   3-0.54203 0.72594-0.13657 0.50623-0.85457 0.50049
  -3   3   6 5994.45 717.666   6 0.10680-0.29106-0.42319 0.79294 0.90412-0.54982
   3   3  -6 5634.33 789.111   9 0.98730-0.80299-0.14075 0.51040-0.00323-0.34862
   3   3  -5 3785.76 602.177   7-0.56322 0.74955-0.03596 0.40544-0.85311 0.56028
   3   3  -5 3906.34 302.352   3-0.33319 0.52004-0.22570 0.59539-0.93065 0.63725
  -3   3   5 4295.33 561.896   6 0.12617-0.31338-0.34351 0.71330 0.93588-0.64231
   3   3  -5 3706.50 625.566   9 0.97855-0.79078-0.19097 0.56060-0.00311-0.28820
   3   3  -4 6692.18 756.768   7-0.51845 0.70787 0.01866 0.35082-0.88019 0.64799
   3   3  -4 4869.10 245.919   3 0.13307 0.05673-0.36057 0.73029-0.91585 0.68312
  -3   3   4 6646.07 732.654   5-0.92430 0.73371 0.08190 0.28824-0.41630 0.64916
   3   3  -4 6224.27 782.123   9 0.97021-0.77898-0.22875 0.59837-0.00301-0.22775
  -3   3   4 7021.07 686.103   6 0.14905-0.33921-0.23988 0.60970 0.96555-0.73270
   3   3  -3 530.446 222.051   7-0.45981 0.65231 0.08503 0.28445-0.90623 0.73465
   3   3  -3 380.555 232.626   9 0.96291-0.76823-0.25719 0.62678-0.00293-0.16727
  -3   3   3 558.023 194.328   6 0.17426-0.36737-0.11080 0.48067 0.98583-0.81370
  -3   3   3 388.055 185.628   5-0.91845 0.72499-0.00533 0.37549-0.43860 0.61083
   3   3  -2 4222.60 645.460   9 0.95741-0.75927-0.27666 0.64623-0.00288-0.10678
   3   3  -2 4395.56 450.780   2 0.90906-0.71309-0.31418 0.68400-0.22859 0.11713
  -3   3   2 4277.49 603.822   5-0.90601 0.70968-0.08781 0.45798-0.45642 0.56802
   3   3  -2 4549.21 584.855   7-0.38501 0.58060 0.16282 0.20666-0.92690 0.81595
   3   3  -1 4349.54 547.481   7-0.29312 0.49180 0.24979 0.11969-0.93664 0.88631
  -3   3   1 3827.89 258.869   7-0.32873 0.12946 0.21710 0.15271-0.93472 0.98507
   3   3  -1 4050.27 372.509   2 0.90150-0.70259-0.29327 0.66308-0.27362 0.22276
  -3   3   1 4189.83 576.982   5-0.88847 0.68926-0.16410 0.53428-0.47004 0.52101
  -3   3   0 5953.56 404.586   7-0.60461 0.40224-0.09029 0.46010-0.82109 0.81081
   3   3   0 5372.19 345.175   2 0.87108-0.66923-0.23520 0.60500-0.38805 0.39779
  -3   3   0 6539.15 733.524   5-0.86747 0.66538-0.23302 0.60322-0.47991 0.47025
  -3   3  -1 2819.95 332.085   7-0.70980 0.50436-0.25460 0.62441-0.69184 0.62094
  -3   3  -1 3238.61 517.616   5-0.84471 0.63975-0.29378 0.66399-0.48661 0.41631
  -3   3  -2 12766.2 779.479   7-0.75292 0.54438-0.34429 0.71410-0.59811 0.46659
   3   3   2 13464.0 1006.28   6 0.16688 0.04088-0.15048 0.52032 0.98148-0.85046
   3   3   2 11694.3 1132.48   9 0.95980-0.74784-0.26838 0.63786-0.00290 0.13543
  -3   3  -2 13141.8 1034.86   5-0.82184 0.61401-0.34590 0.71613-0.49077 0.35984
  -3   3  -3 1045.95 241.856   7-0.77206 0.56044-0.39556 0.76537-0.53562 0.34347
   3   3   3 1254.58 324.448   6 0.14430 0.06641-0.26235 0.63216 0.96017-0.76843
  -3   3  -3 1174.79 327.817   5-0.80032 0.58961-0.38926 0.75950-0.49305 0.30149
   3   3   3 1088.51 284.629   9 0.96626-0.75085-0.24456 0.61402-0.00297 0.19604
  -3   3  -4 842.587 234.478   7-0.78109 0.56639-0.42556 0.79537-0.49554 0.24276
   3   3   4 1002.18 284.242   6 0.12366 0.09000-0.35420 0.72397 0.93210-0.67963
   3   3   4 818.273 293.327   9 0.97420-0.75533-0.21152 0.58096-0.00305 0.25667
  -3   3  -4 881.313 250.960   5-0.78135 0.56776-0.42399 0.79425-0.49405 0.24187
   3   3   5 655.271 248.364   6 0.10595 0.11066-0.42653 0.79626 0.90260-0.58941
   3   3   5 982.675 318.210   9 0.98300-0.76068-0.16727 0.53669-0.00317 0.31733
  -3   3  -5 783.791 271.069   5-0.76583 0.54937-0.45039 0.82066-0.49430 0.18148
  -3   3  -5 809.631 256.358   7-0.78547 0.56768-0.44281 0.81262-0.47117 0.15777
   3   3   6 699.782 271.322   9 0.99110-0.76532-0.11238 0.48177-0.00330 0.37802
  -3   3  -6 711.757 265.169   7-0.78751 0.56664-0.45186 0.82166-0.45798 0.08396
   3   3   6 826.777 276.439   6 0.09127 0.12829-0.48252 0.85221 0.87483-0.50091
  -3   3  -6 623.174 237.253   5-0.75442 0.53508-0.46882 0.83911-0.49419 0.12075
   3   3   7 1634.49 394.838   9 0.99679-0.76756-0.04598 0.41536-0.00346 0.43872
   3   3   7 1173.42 356.736   6 0.07926 0.14324-0.52582 0.89548 0.85008-0.41544
  -3   3  -7 1264.66 342.011   7-0.78823 0.56427-0.45526 0.82506-0.45294 0.01829
   3   3   7 1262.85 230.212   2 0.66940-0.44694-0.51798 0.88772 0.56416-0.13022
  -3   3  -7 1101.61 310.819   5-0.74747 0.52526-0.47965 0.84995-0.49402 0.05995
  -3   3  -8 758.267 289.098   7-0.78809 0.56104-0.45457 0.82437-0.45397-0.04130
   3   3   8 724.409 311.483   6 0.06999 0.15546-0.55784 0.92745 0.82977-0.33441
   3   3   8 581.321 255.686   9 0.99785-0.76517 0.03126 0.33809-0.00364 0.49945
  -3   3  -8 1125.60 320.357   5-0.74519 0.52010-0.48316 0.85348-0.49395-0.00076
   3   3   9 143.133 172.693   6 0.06312 0.16529-0.58080 0.95037 0.81407-0.25799
  -3   3  -9 501.385 221.399   5-0.74758 0.51962-0.47949 0.84982-0.49403-0.06131
  -3   3  -9 285.097 206.924   7-0.78727 0.55714-0.45073 0.82053-0.45963-0.09626
   3   3  10-103.769 161.072   6 0.05826 0.17310-0.59664 0.96618 0.80265-0.18584
  -3   3 -10-8.30819 43.7948   5-0.75457 0.52374-0.46858 0.83892-0.49420-0.12177
  -3   3 -10 191.155 174.875   7-0.78584 0.55262-0.44438 0.81418-0.46890-0.14762
  -3   3 -11 265.592 165.434   7-0.78380 0.54750-0.43593 0.80573-0.48101-0.19614
   3   3  11-58.7564 112.788   6 0.05511 0.17919-0.60673 0.97624 0.79511-0.11758
  -3   3 -12 223.108 192.679   7-0.78112 0.54173-0.42566 0.79546-0.49540-0.24237
   3   3  12-89.7205 181.621   6 0.05342 0.18384-0.61213 0.98159 0.79100-0.05275
  -3   4  13 6.36878 142.156   6 0.09487-0.25850-0.46911 0.96190 0.88190-0.10262
  -3   4  12 425.144 308.638   6 0.09751-0.26409-0.45915 0.95198 0.88698-0.16842
   3   4 -11-112.534 131.718   7-0.62043 0.78815-0.11223 0.60492-0.80670 0.15013
  -3   4  11-37.4787 102.338   6 0.10161-0.27113-0.44347 0.93634 0.89468-0.23685
  -3   4  10 320.967 230.275   6 0.10722-0.27970-0.42155 0.91446 0.90486-0.30775
   3   4 -10-54.9085 102.376   7-0.61291 0.78372-0.10172 0.59441-0.81370 0.21775
   3   4  -9 115.985 105.273   7-0.60186 0.77575-0.08655 0.57923-0.82346 0.28813
  -3   4   9-60.1047 155.334   6 0.11476-0.29019-0.39126 0.88421 0.91784-0.38145
   3   4  -9-116.167 130.159   9 0.98455-0.80980 0.17090 0.32155-0.00395-0.52959
  -3   4   8 539.221 239.969   6 0.12423-0.30260-0.35180 0.84479 0.93296-0.45729
   3   4  -8 553.597 271.430   7-0.58651 0.76349-0.06603 0.55872-0.83602 0.36132
   3   4  -8 382.805 241.904   9 0.99321-0.81500 0.10587 0.38657-0.00381-0.46918
   3   4  -7 5058.33 819.664   7-0.56593 0.74599-0.03940 0.53209-0.85123 0.43716
  -3   4   7 4688.85 710.847   6 0.13588-0.31721-0.30090 0.79392 0.94961-0.53466
   3   4  -7 3462.69 668.062   9 0.99723-0.81557 0.04960 0.44281-0.00368-0.40876
   3   4  -6 4468.85 731.592   7-0.53892 0.72207-0.00584 0.49853-0.86867 0.51522
  -3   4   6 3569.33 595.897   6 0.14948-0.33375-0.23784 0.73091 0.96601-0.61179
   3   4  -6 3250.64 681.857   9 0.99815-0.81303 0.00164 0.49075-0.00357-0.34832
  -3   4   5 4281.43 637.815   6 0.16485-0.35208-0.16108 0.65418 0.98004-0.68654
   3   4  -5 3861.98 808.637   9 0.99718-0.80861-0.03785 0.53021-0.00348-0.28786
   3   4  -5 4244.26 684.431   7-0.50409 0.69032 0.03541 0.45728-0.88748 0.59465
   3   4  -4 428.709 162.777   7-0.45988 0.64920 0.08495 0.40774-0.90620 0.67400
  -3   4   4 190.503 104.702   6 0.18147-0.37165-0.07020 0.56334 0.98859-0.75582
   3   4  -4 499.777 289.917   9 0.99525-0.80323-0.06990 0.56225-0.00341-0.22739
   3   4  -3 4870.46 677.421   7-0.40478 0.59718 0.14292 0.34977-0.92265 0.75107
   3   4  -3 4363.47 731.721   9 0.99315-0.79767-0.09365 0.58598-0.00335-0.16690
  -3   4   3 3724.22 637.108   5-0.92449 0.73097 0.09221 0.40131-0.41343 0.58563
   3   4  -2 2419.47 464.650   7-0.33763 0.53312 0.20874 0.28395-0.93389 0.82293
   3   4  -2 3190.09 663.081   9 0.99130-0.79237-0.11067 0.60297-0.00331-0.10640
  -3   4   2 2955.53 547.064   5-0.92167 0.72527 0.02925 0.46428-0.43018 0.54175
   3   4  -1 617.220 315.182   9 0.99017-0.78778-0.11994 0.61223-0.00328-0.04587
   3   4  -1 399.096 160.528   7-0.25809 0.45667 0.28078 0.21191-0.93640 0.88607
   3   4  -1 521.697 136.555   2 0.75034-0.55136-0.09250 0.58554-0.61726 0.56639
  -3   4   1 651.180 255.468   5-0.91552 0.71625-0.02936 0.52291-0.44412 0.49506
   3   4   0 291.290 243.813   9 0.98993-0.78409-0.12176 0.61402-0.00328 0.01467
  -3   4   0 239.493 85.2517   7-0.43799 0.23553 0.10845 0.38458-0.91359 0.90331
  -3   4   0 375.263 195.132   5-0.90693 0.70479-0.08295 0.57651-0.45546 0.44576
   3   4   1 3074.30 631.744   9 0.99060-0.78130-0.11646 0.60870-0.00329 0.07523
  -3   4  -1 2446.34 348.471   7-0.57046 0.36491-0.04518 0.53821-0.84803 0.77713
  -3   4  -1 2652.32 502.790   5-0.89681 0.69179-0.13096 0.62454-0.46446 0.39414
  -3   4  -2 1289.71 284.599   7-0.64747 0.43883-0.15157 0.64459-0.77876 0.64723
  -3   4  -2 1217.42 378.716   5-0.88604 0.67815-0.17297 0.66656-0.47144 0.34049
   3   4   2 1458.74 435.542   9 0.99208-0.77933-0.10379 0.59601-0.00332 0.13581
  -3   4  -3 7409.82 730.223   7-0.69275 0.48103-0.22421 0.71723-0.71964 0.52750
   3   4   3 7424.34 881.713   6 0.17428 0.03641-0.11068 0.60380 0.98584-0.79417
  -3   4  -3 6772.02 845.469   5-0.87545 0.66468-0.20868 0.70229-0.47670 0.28511
   3   4   3 6818.21 948.712   9 0.99414-0.77793-0.08323 0.57542-0.00337 0.19640
  -3   4  -4 1344.49 324.400   7-0.71993 0.50513-0.27374 0.76676-0.67336 0.42059
   3   4   4 1524.71 403.426   6 0.15861 0.05503-0.19301 0.68610 0.97498-0.72259
  -3   4  -4 1681.53 396.097   5-0.86578 0.65214-0.23791 0.73153-0.48052 0.22831
   3   4   4 1216.16 448.694   9 0.99627-0.77661-0.05510 0.54727-0.00344 0.25702
   3   4   5 2457.16 541.037   6 0.14413 0.07246-0.26313 0.75618 0.95998-0.64686
   3   4   5 1628.07 534.243   9 0.99782-0.77470-0.01980 0.51195-0.00352 0.31765
  -3   4  -5 2639.08 523.642   5-0.85766 0.64114-0.26055 0.75419-0.48318 0.17034
  -3   4  -5 1876.14 393.749   7-0.73655 0.51866-0.30738 0.80040-0.63893 0.32553
  -3   4  -6 3425.09 599.974   7-0.74675 0.52577-0.32984 0.82285-0.61449 0.24047
   3   4   6 1482.18 570.262   9 0.99801-0.77144 0.02343 0.46870-0.00362 0.37829
   3   4   6 3154.06 616.020   6 0.13123 0.08832-0.32155 0.81455 0.94323-0.56939
  -3   4  -6 2876.50 559.484   5-0.85159 0.63219-0.27653 0.77019-0.48490 0.11143
  -3   4  -7-5.99054 73.5185   7-0.75288 0.52881-0.34420 0.83721-0.59823 0.16358
   3   4   7 94.5757 112.659   6 0.12013 0.10237-0.36909 0.86206 0.92658-0.49202
  -3   4  -7 118.530 122.951   5-0.84793 0.62566-0.28581 0.77948-0.48584 0.05173
   3   4   7-106.673 119.243   9 0.99576-0.76573 0.07569 0.41642-0.00374 0.43896
   3   4   8 212.491 233.051   6 0.11083 0.11461-0.40716 0.90009 0.91118-0.41589
   3   4   8-9.32077 97.1369   9 0.98971-0.75623 0.13615 0.35594-0.00387 0.49964
  -3   4  -8 123.448 118.405   5-0.84694 0.62180-0.28827 0.78195-0.48608-0.00866
  -3   4  -8 21.1638 58.3484   7-0.75627 0.52912-0.35250 0.84551-0.58859 0.09332
  -3   4  -9 895.060 344.314   7-0.75772 0.52749-0.35612 0.84913-0.58432 0.02843
   3   4   9 1097.07 428.919   6 0.10339 0.12501-0.43657 0.92946 0.89796-0.34195
  -3   4  -9 825.811 313.473   5-0.84876 0.62074-0.28373 0.77743-0.48563-0.06973
  -3   4 -10 523.748 295.866   7-0.75768 0.52436-0.35602 0.84903-0.58444-0.03207
   3   4  10 792.788 369.174   6 0.09762 0.13372-0.45871 0.95157 0.88720-0.27047
   3   4  11-354.292 312.213   6 0.09324 0.14105-0.47519 0.96800 0.87873-0.20128
  -3   4 -11 351.046 240.119   7-0.75642 0.52001-0.35286 0.84587-0.58816-0.08898
  -3   5  11 32.3958 40.7187   6 0.13732-0.30687-0.29439 0.91058 0.95151-0.29375
   3   5 -10 872.067 402.588   7-0.55862 0.72933-0.03017 0.64607-0.85622 0.26027
  -3   5  10 635.981 308.792   6 0.14314-0.31564-0.26771 0.88394 0.95881-0.36177
   3   5  -9 412.481 292.873   7-0.54525 0.71904-0.01358 0.62948-0.86482 0.32950
  -3   5   9 552.330 260.336   6 0.15030-0.32575-0.23388 0.85015 0.96689-0.43058
   3   5  -9-234.623 202.405   9 0.96709-0.79154 0.25373 0.36146-0.00411-0.52946
   3   5  -8 32.4721 56.2290   7-0.52757 0.70445 0.00783 0.60807-0.87523 0.40053
  -3   5   8 184.874 202.979   6 0.15878-0.33718-0.19216 0.80846 0.97513-0.49954
  -3   5   7 561.654 248.994   6 0.16851-0.34986-0.14187 0.75821 0.98256-0.56770
   3   5  -7 330.333 214.389   7-0.50481 0.68478 0.03457 0.58133-0.88713 0.47305
   3   5  -7 437.678 180.739   9 0.98711-0.80465 0.15471 0.46044-0.00391-0.40857
   3   5  -6 1004.59 377.001   7-0.47610 0.65915 0.06712 0.54879-0.89995 0.54650
  -3   5   6 1046.45 366.793   6 0.17931-0.36361-0.08257 0.69895 0.98793-0.63379
   3   5  -6-7.26907 105.129   9 0.99217-0.80626 0.11573 0.49940-0.00383-0.34811
   3   5  -5 868.135 388.121   9 0.99520-0.80583 0.08336 0.53174-0.00376-0.28763
   3   5  -5 947.621 348.023   7-0.44044 0.62658 0.10585 0.51006-0.91282 0.61999
   3   5  -4 1323.95 413.048   7-0.39684 0.58606 0.15096 0.46494-0.92446 0.69225
   3   5  -4 383.687 302.339   9 0.99688-0.80406 0.05694 0.55814-0.00370-0.22714
   3   5  -3 584.682 280.038   9 0.99769-0.80141 0.03714 0.57792-0.00365-0.16664
   3   5  -3 550.008 242.351   7-0.34442 0.53673 0.20230 0.41360-0.93315 0.76157
   3   5  -2 4917.33 726.416   7-0.28258 0.47798 0.25923 0.35668-0.93679 0.82583
   3   5  -2 3183.07 828.831   9 0.99802-0.79828 0.02327 0.59177-0.00362-0.10613
  -3   5   1 268.214 190.458   5-0.92430 0.72497 0.08195 0.53497-0.41629 0.46719
   3   5  -1 276.033 179.168   9 0.99812-0.79493 0.01566 0.59936-0.00361-0.04560
  -3   5   0 84.5073 67.7865   7-0.30108 0.09852 0.24259 0.37365-0.93641 0.92613
  -3   5   0 4.19446 65.0314   5-0.92240 0.72020 0.03963 0.57730-0.42755 0.41783
   3   5   0-153.583 171.113   9 0.99813-0.79149 0.01406 0.60094-0.00360 0.01495
   3   5   1 2373.94 655.525   9 0.99809-0.78799 0.01845 0.59653-0.00361 0.07550
  -3   5  -1 1813.95 331.771   7-0.43360 0.22795 0.11309 0.50315-0.91493 0.84403
  -3   5  -1 1583.77 448.064   5-0.91919 0.71411 0.00167 0.61528-0.43694 0.36659
  -3   5  -2 1508.62 333.222   7-0.52534 0.31661 0.01049 0.60574-0.87647 0.74494
  -3   5  -2 1626.11 448.428   5-0.91522 0.70726-0.03159 0.64855-0.44462 0.31363
   3   5   2 1205.70 512.313   9 0.99790-0.78435 0.02912 0.58583-0.00364 0.13608
  -3   5  -3 414.923 216.055   7-0.58808 0.37626-0.06810 0.68434-0.83478 0.64263
   3   5   3 479.587 352.992   9 0.99738-0.78037 0.04597 0.56897-0.00367 0.19666
  -3   5  -3 460.126 213.892   5-0.91098 0.70015-0.05986 0.67683-0.45074 0.25912
  -3   5  -4 3676.74 597.893   7-0.63098 0.41608-0.12729 0.74353-0.79633 0.54356
  -3   5  -4 4292.00 724.018   5-0.90695 0.69324-0.08288 0.69987-0.45544 0.20320
   3   5   4 2786.82 676.316   9 0.99621-0.77575 0.06884 0.54607-0.00373 0.25726
  -3   5  -5 1105.85 334.119   7-0.66041 0.44242-0.17137 0.78760-0.76364 0.45024
  -3   5  -5 808.558 292.079   5-0.90352 0.68694-0.10043 0.71744-0.45886 0.14599
   3   5   5 1144.40 407.264   6 0.17237 0.04420-0.12109 0.73745 0.98486-0.67182
   3   5   5-105.243 76.1725   9 0.99395-0.77004 0.09807 0.51682-0.00379 0.31787
  -3   5  -6-19.6453 47.1758   7-0.68063 0.45956-0.20377 0.82000-0.73730 0.36328
   3   5   6-41.9964 15.1152   6 0.16184 0.05768-0.17664 0.79296 0.97771-0.60395
   3   5   6-227.550 186.820   9 0.99004-0.76266 0.13367 0.48120-0.00387 0.37849
  -3   5  -6-46.1589 169.714   5-0.90102 0.68157-0.11230 0.72932-0.46109 0.08759
  -3   5  -7 414.096 236.425   7-0.69443 0.47027-0.22712 0.84335-0.71706 0.28242
   3   5   7 184.191 136.912   6 0.15233 0.07014-0.22407 0.84035 0.96900-0.53452
  -3   5  -7 38.0068 93.8594   5-0.89972 0.67739-0.11826 0.73529-0.46219 0.02805
   3   5   7 101.137 98.3350   9 0.98367-0.75284 0.17607 0.43878-0.00396 0.43913
  -3   5  -8 759.705 297.562   7-0.70363 0.47638-0.24336 0.85959-0.70235 0.20708
   3   5   8 1125.70 430.807   6 0.14399 0.08144-0.26380 0.88004 0.95981-0.46460
  -3   5  -8 570.796 257.885   5-0.89977 0.67457-0.11802 0.73506-0.46214-0.03262
   3   5   8 431.353 319.410   9 0.97385-0.73956 0.22559 0.38923-0.00406 0.49978
   3   5   9 418.827 268.905   6 0.13687 0.09150-0.29641 0.91262 0.95093-0.39500
  -3   5  -9-35.3448 136.478   7-0.70944 0.47910-0.25393 0.87016-0.69248 0.13659
  -3   5 -10 311.865 240.990   7-0.71264 0.47922-0.25987 0.87610-0.68683 0.07032
  -3   6   9 1145.05 472.183   6 0.17807-0.35353-0.08959 0.82917 0.98748-0.45125
   3   6  -8 355.565 339.917   9 0.95826-0.77846 0.28603 0.45188-0.00418-0.46890
   3   6  -8 966.549 417.776   7-0.46257 0.63935 0.08201 0.65710-0.90521 0.43051
   3   6  -7 167.277 163.199   7-0.43810 0.61797 0.10833 0.63079-0.91355 0.49948
   3   6  -7-285.702 251.284   9 0.96876-0.78550 0.24711 0.49077-0.00410-0.40843
   3   6  -6 1196.64 442.947   7-0.40814 0.59109 0.13950 0.59962-0.92185 0.56840
   3   6  -6 644.220 412.083   9 0.97639-0.78968 0.21393 0.52393-0.00403-0.34795
   3   6  -5 751.875 335.585   7-0.37199 0.55803 0.17568 0.56344-0.92926 0.63644
   3   6  -5 557.449 351.993   9 0.98185-0.79168 0.18631 0.55153-0.00398-0.28746
   3   6  -4 881.135 346.325   7-0.32903 0.51815 0.21683 0.52230-0.93470 0.70250
   3   6  -4 103.162 155.993   9 0.98566-0.79203 0.16410 0.57372-0.00393-0.22695
   3   6  -3 781.302 305.527   7-0.27873 0.47094 0.26266 0.47647-0.93679 0.76522
   3   6  -3 286.001 283.959   9 0.98821-0.79113 0.14719 0.59061-0.00390-0.16644
   3   6  -2 41.8339 103.040   9 0.98980-0.78926 0.13551 0.60226-0.00387-0.10592
   3   6  -1-59.4795 145.262   9 0.99062-0.78663 0.12902 0.60873-0.00386-0.04539
   3   6   0 116.761 205.521   9 0.99078-0.78334 0.12768 0.61005-0.00385 0.01516
  -3   6  -1 1908.27 565.123   5-0.92454 0.71940 0.11551 0.62480-0.40675 0.33637
   3   6   1 349.774 398.383   9 0.99031-0.77941 0.13149 0.60622-0.00386 0.07571
  -3   6  -2 629.326 326.753   5-0.92445 0.71643 0.08923 0.65109-0.41426 0.28325
   3   6   2 30.7126 151.763   9 0.98914-0.77479 0.14047 0.59722-0.00388 0.13628
  -3   6  -3 807.291 380.687   5-0.92384 0.71295 0.06720 0.67314-0.42031 0.22866
   3   6   3 332.329 172.654   9 0.98712-0.76931 0.15467 0.58300-0.00391 0.19685
   3   6   4 17.3300 115.703   9 0.98400-0.76274 0.17414 0.56350-0.00395 0.25744
  -3   6  -4 541.681 288.862   5-0.92301 0.70925 0.04965 0.69070-0.42496 0.17268
  -3   6  -5 772.598 335.481   5-0.92222 0.70558 0.03686 0.70351-0.42826 0.11535
   3   6   5 246.538 101.326   9 0.97945-0.75473 0.19900 0.53863-0.00400 0.31804
  -3   6  -6 270.422 223.981   7-0.59591 0.37474-0.07853 0.81797-0.82845 0.45443
   3   6   6-224.223 219.532   9 0.97299-0.74482 0.22936 0.50824-0.00407 0.37865
  -3   6  -6 289.994 195.129   5-0.92165 0.70214 0.02907 0.71131-0.43023 0.05669
  -3   6  -7 928.960 364.151   7-0.61761 0.39335-0.10828 0.84772-0.80936 0.37471
   3   6   7 153.411 219.281   9 0.96404-0.73241 0.26540 0.47218-0.00414 0.43927
   3   6   7 1114.21 461.292   6 0.17777 0.04468-0.09124 0.83085 0.98737-0.55296
  -3   6  -7 634.174 310.145   5-0.92146 0.69907 0.02661 0.71379-0.43084-0.00332
  -3   6  -8-3.99735 117.348   7-0.63333 0.40598-0.13069 0.87014-0.79393 0.29867
   3   6   8 167.349 215.391   9 0.95179-0.71671 0.30732 0.43023-0.00422 0.49990
  -3   6  -9 462.280 289.721   7-0.64443 0.41400-0.14702 0.88647-0.78213 0.22624
   3   7  -5-167.932 171.407   7-0.29826 0.48419 0.24515 0.61718-0.93650 0.64368
   3   7  -4 111.219 129.433   7-0.25593 0.44495 0.28266 0.57968-0.93632 0.70413
   3   7  -2-187.008 53.5522   9 0.97170-0.77036 0.23496 0.62555-0.00408-0.10576
   3   7  -1 1353.76 616.809   9 0.97301-0.76822 0.22929 0.63120-0.00407-0.04522
   3   7   0 371.106 336.905   9 0.97328-0.76503 0.22812 0.63234-0.00406 0.01532
   3   7   1-167.885 310.180   9 0.97251-0.76081 0.23147 0.62898-0.00407 0.07587
  -4  -7   1 372.992 314.995   4 0.34284-0.60906-0.52619-0.33795 0.79409-0.74561
  -4  -7   0 1244.50 515.709   4 0.29965-0.56877-0.56726-0.29684 0.78097-0.79315
  -4  -7  -1 60.5728 142.926   4 0.25201-0.52403-0.60907-0.25498 0.76367-0.83651
  -4  -7  -2 453.594 350.854   4 0.20032-0.47525-0.65059-0.21341 0.74177-0.87526
  -4  -7  -3 406.815 277.011   4 0.14475-0.42258-0.69105-0.17290 0.71482-0.90896
  -4  -7  -4 458.452 358.095   4 0.08563-0.36637-0.72955-0.13436 0.68244-0.93725
   4  -6  -9 241.597 277.293   3-0.50841 0.75068-0.15245-0.58756-0.87125 0.33780
   4  -6  -8-162.945 170.602   3-0.48123 0.72644-0.16482-0.57516-0.88337 0.41059
   4  -6  -7 355.936 286.463   3-0.44613 0.69428-0.18022-0.55973-0.89734 0.48523
   4  -6  -6 673.176 322.927   3-0.40158 0.65268-0.19886-0.54106-0.91250 0.56108
  -4  -6   6 851.802 426.058   4 0.53619-0.78787-0.29634-0.44462 0.81533-0.46367
   4  -6  -5 555.040 268.558   3-0.34586 0.59990-0.22088-0.51900-0.92773 0.63698
  -4  -6   5 458.145 276.662   4 0.51356-0.76814-0.32806-0.41285 0.81676-0.52576
   4  -6  -4 687.582 334.746   3-0.27712 0.53410-0.24621-0.49364-0.94123 0.71116
  -4  -6   4 130.415 196.533   4 0.48662-0.74411-0.36385-0.37701 0.81687-0.58653
  -4  -6   3 304.563 186.560   4 0.45502-0.71541-0.40340-0.33740 0.81502-0.64533
   4  -6  -3 58.8735 40.0953   3-0.19360 0.45353-0.27445-0.46537-0.95034 0.78094
  -4  -6   2 807.335 308.681   1 0.60196-0.86525-0.70262-0.03661-0.34989 0.45770
  -4  -6   2 921.266 426.120   4 0.41845-0.68174-0.44625-0.29451 0.81049-0.70145
  -4  -6   1 1709.16 577.378   4 0.37671-0.64291-0.49172-0.24899 0.80253-0.75415
   4  -6  -1 1297.57 400.676   2 0.75353-0.48800-0.09558-0.64365-0.61299 0.56555
   4  -6   0 313.838 201.969   2 0.78901-0.52053-0.13151-0.60773-0.56099 0.57416
  -4  -6   0 48.2430 116.155   4 0.32981-0.59890-0.53892-0.20174 0.79040-0.80268
  -4  -6  -1 894.086 424.953   4 0.27781-0.54981-0.58686-0.15375 0.77340-0.84633
   4  -6   1 364.220 219.324   2 0.81950-0.54808-0.16563-0.57362-0.50802 0.58178
   4  -6   2 695.702 362.068   1 0.52945-0.25516-0.35954-0.37943-0.74207 0.87580
  -4  -6  -2 617.176 336.494   4 0.22111-0.49601-0.63436-0.10621 0.75095-0.88455
   4  -6   2 701.792 306.924   2 0.84516-0.57079-0.19773-0.54153-0.45475 0.58912
  -4  -6  -3 762.438 333.035   4 0.16047-0.43828-0.68003-0.06049 0.72279-0.91704
   4  -6   3 518.493 294.161   1 0.54921-0.27200-0.41576-0.32317-0.69771 0.89207
   4  -6   3 1074.93 387.687   2 0.86630-0.58900-0.22776-0.51150-0.40170 0.59666
  -4  -6  -4 931.758 416.606   4 0.09597-0.37668-0.72314-0.01733 0.68838-0.94328
   4  -6   4 659.053 326.885   1 0.56593-0.28580-0.46958-0.26931-0.64969 0.90468
   4  -6   4 1253.02 439.915   2 0.88330-0.60305-0.25575-0.48352-0.34918 0.60475
  -4  -6  -5 918.421 439.676   4 0.02849-0.31210-0.76245 0.02203 0.64765-0.96321
   4  -6   5 1178.28 419.493   2 0.89653-0.61333-0.28178-0.45750-0.29743 0.61359
   4  -6   5 673.164 341.232   1 0.57947-0.29641-0.52041-0.21843-0.59863 0.91426
   4  -6   6-161.572 174.048   1 0.58979-0.30381-0.56783-0.17097-0.54518 0.92144
   4  -6   6 121.632 139.983   2 0.90633-0.62019-0.30597-0.43333-0.24654 0.62331
   4  -6   7 485.153 333.415   2 0.91303-0.62395-0.32843-0.41087-0.19656 0.63393
  -4  -6  -7-107.172 141.237   4-0.10884-0.18058-0.82449 0.08417 0.55016-0.98703
  -4  -6  -8 573.202 352.341   4-0.17727-0.11506-0.84625 0.10597 0.49412-0.99165
   4  -6   8 644.711 398.197   2 0.91688-0.62486-0.34928-0.39003-0.14749 0.64545
  -4  -5  11 299.333 151.602   2 0.73319-0.97002-0.51347-0.10293 0.48057 0.17305
   4  -5 -10 1245.25 470.733   3-0.60067 0.84000-0.10714-0.50962-0.82054 0.22647
  -4  -5  10 566.425 310.873   2 0.74016-0.97993-0.51254-0.10384 0.47033 0.12270
   4  -5  -9 1328.17 477.886   3-0.58384 0.82611-0.11582-0.50091-0.83099 0.29760
  -4  -5   9 1157.90 428.935   2 0.74492-0.98763-0.51185-0.10452 0.46319 0.06924
   4  -5  -8 885.723 378.115   3-0.56072 0.80593-0.12743-0.48926-0.84444 0.37172
  -4  -5   8 352.106 233.920   2 0.74706-0.99272-0.51153-0.10484 0.45993 0.01190
   4  -5  -7-49.6441 168.030   3-0.52997 0.77812-0.14234-0.47432-0.86078 0.44874
  -4  -5   7 221.701 208.145   2 0.74596-0.99456-0.51169-0.10466 0.46161-0.05038
   4  -5  -6 672.381 294.755   3-0.48993 0.74102-0.16091-0.45572-0.87962 0.52826
  -4  -5   6 997.962 342.269   2 0.74056-0.99211-0.51249-0.10386 0.46973-0.11910
   4  -5  -5 385.862 232.545   3-0.43859 0.69263-0.18344-0.43316-0.90010 0.60941
  -4  -5   5 906.298 298.177   2 0.72911-0.98360-0.51396-0.10238 0.48644-0.19641
  -4  -5   4 245.409 191.704   4 0.52204-0.77950-0.31636-0.30106 0.81637-0.58613
   4  -5  -4 580.797 303.222   3-0.37372 0.63070-0.21004-0.40652-0.92062 0.69061
  -4  -5   4 373.609 158.993   2 0.70845-0.96588-0.51601-0.10033 0.51501-0.28558
   4  -5  -3 1353.13 395.691   3-0.29303 0.55296-0.24052-0.37601-0.93861 0.76928
  -4  -5   3 1557.24 332.437   2 0.67241-0.93279-0.51791-0.09842 0.56057-0.39174
  -4  -5   3 2105.10 526.175   4 0.48802-0.74839-0.36204-0.25533 0.81690-0.64731
  -4  -5   2 439.234 240.604   1 0.60179-0.86502-0.70625 0.09023-0.34336 0.45125
   4  -5  -2 288.103 203.217   3-0.19475 0.45761-0.27408-0.34242-0.95027 0.84161
   4  -5  -2 100.767 88.4532   4 0.52859-0.26556-0.30717-0.30986 0.81595-0.92390
  -4  -5   2 176.020 53.7958   4 0.44806-0.71133-0.41179-0.20554 0.81434-0.70541
  -4  -5   1 810.205 351.338   4 0.40191-0.66808-0.46469-0.15259 0.80767-0.75939
  -4  -5   1 417.299 99.2408   1 0.60207-0.86822-0.67086 0.05479-0.40342 0.45068
   4  -5  -1 621.215 237.341   3-0.07840 0.34421-0.30915-0.30732-0.95063 0.90265
  -4  -5   0 1653.23 497.497   4 0.34955-0.61863-0.51953-0.09770 0.79589-0.80827
  -4  -5   0 1141.12 278.447   1 0.59897-0.86805-0.62813 0.01202-0.46726 0.45389
   4  -5   0 1051.68 329.914   2 0.71101-0.44247-0.05633-0.55968-0.66552 0.67867
   4  -5   0 1215.21 334.272   3 0.05410 0.21465-0.34321-0.27322-0.93416 0.94685
  -4  -5  -1 3461.07 704.998   4 0.29130-0.56327-0.57485-0.04233 0.77815-0.85118
   4  -5   1 3548.23 643.627   2 0.75791-0.48642-0.09984-0.51618-0.60702 0.68077
  -4  -5  -1 3844.28 524.412   1 0.59140-0.86341-0.57649-0.03966-0.53473 0.46073
   4  -5   1 4189.97 609.217   3 0.19762 0.07407-0.37308-0.24332-0.89606 0.96943
   4  -5   2 2925.02 499.543   3 0.34393-0.06930-0.39552-0.22085-0.83417 0.96822
  -4  -5  -2 2288.63 550.176   4 0.22782-0.50270-0.62898 0.01185 0.75381-0.88750
   4  -5   2 2474.76 549.003   2 0.79753-0.52310-0.14070-0.47533-0.54709 0.68144
   4  -5   3-148.977 147.778   3 0.48335-0.20578-0.40825-0.20809-0.75028 0.94500
   4  -5   3 216.764 202.885   1 0.53621-0.25894-0.37808-0.23766-0.72805 0.92250
   4  -5   3 156.351 120.465   2 0.83026-0.55289-0.17864-0.43740-0.48685 0.68179
  -4  -5  -3-141.472 105.053   4 0.16022-0.43801-0.68021 0.06313 0.72267-0.91701
  -4  -5  -4 2300.06 563.903   4 0.08902-0.36971-0.72746 0.11043 0.68440-0.93940
   4  -5   4 2289.63 434.598   3 0.60742-0.32690-0.41066-0.20564-0.64997 0.90537
   4  -5   4 2026.01 521.381   2 0.85671-0.57639-0.21362-0.40242-0.42708 0.68263
   4  -5   4 2202.59 586.583   1 0.55757-0.27738-0.44175-0.17394-0.67524 0.93032
   4  -5   5 100.463 231.393   1 0.57460-0.29148-0.50108-0.11457-0.61876 0.93447
   4  -5   5 200.609 139.024   2 0.87754-0.59428-0.24575-0.37031-0.36831 0.68446
  -4  -5  -5 391.726 283.193   4 0.01544-0.29903-0.76938 0.15240 0.63923-0.95489
   4  -5   6-186.643 236.694   1 0.58735-0.30131-0.55555-0.06006-0.55962 0.93596
   4  -5   6 30.8111 46.8809   2 0.89343-0.60722-0.27519-0.34087-0.31082 0.68757
  -4  -5  -7 404.302 268.814   4-0.13060-0.15879-0.83209 0.21520 0.53289-0.96986
   4  -5   7 126.155 162.263   1 0.59603-0.30706-0.60493-0.01065-0.49874 0.93571
   4  -5   7 147.174 123.240   2 0.90496-0.61581-0.30216-0.31391-0.25475 0.69210
  -4  -5  -8 883.271 361.729   4-0.20144-0.09086-0.85240 0.23557 0.47309-0.97071
   4  -5   8 908.271 412.242   1 0.60090-0.30902-0.64916 0.03363-0.43687 0.93447
   4  -5   8 841.868 390.243   2 0.91264-0.62055-0.32687-0.28921-0.20012 0.69807
  -4  -5  -9 745.849 422.006   4-0.26898-0.02622-0.86517 0.24838 0.41068-0.96897
   4  -5   9 135.626 202.594   1 0.60230-0.30749-0.68838 0.07289-0.37462 0.93286
   4  -5   9 411.224 300.915   2 0.91691-0.62188-0.34953-0.26656-0.14690 0.70544
  -4  -5 -10 230.503 263.358   4-0.33375 0.03564-0.87080 0.25406 0.34547-0.96441
  -4  -4  12 177.993 153.550   2 0.72792-0.96175-0.51410 0.02093 0.48814 0.22607
   4  -4 -11 635.159 320.976   3-0.66680 0.90318-0.07090-0.42261-0.77336 0.11869
  -4  -4  11 835.985 407.256   2 0.73708-0.97385-0.51296 0.01980 0.47488 0.17873
   4  -4 -10 892.566 365.139   3-0.65798 0.89731-0.07594-0.41754-0.78026 0.18626
  -4  -4  10 969.571 432.084   2 0.74433-0.98403-0.51194 0.01879 0.46408 0.12893
   4  -4  -9 398.997 184.830   3-0.64426 0.88653-0.08365-0.40979-0.79061 0.25729
  -4  -4   9 238.854 135.618   2 0.74941-0.99206-0.51116 0.01801 0.45634 0.07607
  -4  -4   8 3837.04 730.034   2 0.75193-0.99753-0.51075 0.01761 0.45243 0.01938
   4  -4  -8 3425.44 713.289   3-0.62456 0.86977-0.09445-0.39895-0.80467 0.33203
  -4  -4   7 1847.31 343.749   8-0.69047 0.44140-0.55010 0.05629-0.50489 0.91631
   4  -4  -7 1873.04 504.746   3-0.59743 0.84559-0.10882-0.38455-0.82259 0.41063
  -4  -4   7 1878.13 476.731   2 0.75128-0.99981-0.51085 0.01773 0.45345-0.04224
   4  -4  -6 3908.63 691.355   3-0.56105 0.81215-0.12727-0.36608-0.84425 0.49296
  -4  -4   6 4336.59 689.923   2 0.74642-0.99790-0.51162 0.01851 0.46091-0.11030
  -4  -4   5 3560.28 574.961   2 0.73565-0.99007-0.51315 0.02004 0.47699-0.18697
   4  -4  -5 3272.57 608.130   3-0.51311 0.76715-0.15027-0.34304-0.86904 0.57842
   4  -4  -4 1540.69 248.971   4 0.24872 0.00853-0.61183 0.11833 0.76237-0.99173
   4  -4  -4 1622.26 422.110   3-0.45084 0.70782-0.17818-0.31509-0.89557 0.66563
  -4  -4   4 1998.35 412.315   2 0.71591-0.97327-0.51536 0.02225 0.50493-0.27551
   4  -4  -3 1718.81 420.287   3-0.37132 0.63124-0.21099-0.28225-0.92127 0.75201
  -4  -4   3 1616.29 452.444   4 0.51383-0.77417-0.32768-0.16625 0.81675-0.64726
   4  -4  -3 1684.80 289.691   4 0.45698-0.19683-0.40102-0.09252 0.81519-0.98389
  -4  -4   3 1484.11 320.646   2 0.68139-0.94170-0.51761 0.02452 0.54969-0.38088
   4  -4  -2 6532.98 771.854   3-0.27200 0.53487-0.24802-0.24519-0.94202 0.83343
  -4  -4   2 5933.98 844.887   4 0.46870-0.73194-0.38659-0.10730 0.81607-0.70723
  -4  -4   1 1113.00 212.561   1 0.60220-0.86830-0.69507 0.20220-0.36316 0.41050
  -4  -4   1 1433.01 409.194   4 0.41584-0.68199-0.44920-0.04464 0.81007-0.76189
  -4  -4   1 1194.35 123.277   3-0.50539 0.23958-0.15385-0.33926-0.87266 0.92003
   4  -4  -1 1724.77 365.802   3-0.15185 0.41766-0.28758-0.20560-0.95205 0.90414
  -4  -4   0 3062.94 410.832   1 0.60078-0.86980-0.64752 0.15461-0.43931 0.42602
  -4  -4   0 2998.39 301.050   3 0.03435-0.30310-0.33853-0.15462-0.93774 0.92444
  -4  -4   0 3153.61 598.545   4 0.35541-0.62446-0.51365 0.01986 0.79742-0.80989
   4  -4   0 3324.64 519.772   3-0.01281 0.28156-0.32678-0.16636-0.94470 0.95746
  -4  -4  -1 1063.65 363.601   4 0.28805-0.56000-0.57777 0.08402 0.77702-0.85016
   4  -4   1 1102.79 321.032   2 0.68679-0.41523-0.03541-0.45738-0.69176 0.76549
  -4  -4  -1 1100.00 244.731   1 0.59269-0.86463-0.58378 0.09083-0.52575 0.45183
  -4  -4  -1 868.326 191.728   3 0.31352-0.58521-0.39156-0.10162-0.84908 0.77511
   4  -4   1 1175.18 311.691   3 0.13908 0.13262-0.36179-0.13132-0.91419 0.98763
  -4  -4  -2 913.625 314.631   4 0.21507-0.48992-0.63914 0.14545 0.74834-0.88213
   4  -4   2 719.798 259.562   2 0.74362-0.46912-0.08610-0.40670-0.62608 0.76041
  -4  -4  -2 1081.00 222.058   1 0.57377-0.84865-0.49793 0.00494-0.62195 0.48740
   4  -4   2 908.151 255.171   3 0.29398-0.01934-0.38882-0.10426-0.85808 0.99220
  -4  -4  -3 3253.23 368.959   1 0.53893-0.81672-0.38572-0.10732-0.72211 0.52692
   4  -4   3 3636.35 543.738   3 0.44077-0.16320-0.40536-0.08769-0.77878 0.97357
   4  -4   3 3276.26 637.225   1 0.52523-0.24790-0.34827-0.14427-0.75031 0.94484
  -4  -4  -3 3632.27 667.588   4 0.13821-0.41597-0.69554 0.20189 0.71142-0.90586
   4  -4   3 3756.99 649.665   2 0.79039-0.51295-0.13298-0.35983-0.55879 0.75372
   4  -4   4 6134.11 901.698   1 0.55199-0.27174-0.42423-0.06827-0.69053 0.94569
   4  -4   4 6150.90 848.220   2 0.82795-0.54757-0.17579-0.31702-0.49152 0.74705
   4  -4   4 6544.16 726.346   3 0.57046-0.28995-0.41098-0.08203-0.68283 0.93830
  -4  -4  -4 6998.27 921.979   4 0.05871-0.33937-0.74557 0.25197 0.66648-0.92158
   4  -4   5 3716.53 683.356   2 0.85740-0.57407-0.21461-0.27821-0.42533 0.74146
   4  -4   5 3395.57 704.833   1 0.57262-0.28944-0.49357 0.00112-0.62633 0.94212
  -4  -4  -5 4241.19 741.411   4-0.02150-0.26207-0.78782 0.29428 0.61443-0.93019
   4  -4   6 894.276 337.583   1 0.58739-0.30129-0.55575 0.06333-0.55940 0.93582
   4  -4   6 553.571 257.450   2 0.87985-0.59358-0.24968-0.24315-0.36085 0.73757
  -4  -4  -6 443.760 179.487   4-0.09941-0.18706-0.82101 0.32751 0.55748-0.93390
  -4  -4  -7-84.6370 194.369   4-0.17477-0.11460-0.84556 0.35211 0.49625-0.93332
   4  -4   7 125.686 110.679   1 0.59683-0.30781-0.61067 0.11830-0.49113 0.92818
   4  -4   7 194.405 218.627   2 0.89632-0.60711-0.28133-0.21151-0.29836 0.73569
  -4  -4  -8 1412.62 480.672   4-0.24578-0.04650-0.86154 0.36814 0.43274-0.93046
   4  -4   8 1038.90 427.975   1 0.60152-0.30957-0.65860 0.16626-0.42260 0.92029
   4  -4   8 1520.63 482.275   2 0.90768-0.61553-0.30991-0.18294-0.23798 0.73590
  -4  -4  -9 2959.85 677.168   4-0.31350 0.01833-0.86978 0.37642 0.36645-0.92483
   4  -4   9 2271.07 601.124   2 0.91466-0.61956-0.33575-0.15711-0.17964 0.73817
   4  -4   9 2658.65 683.493   1 0.60206-0.30719-0.69996 0.20767-0.35460 0.91292
   4  -4  10 595.540 373.255   2 0.91782-0.61978-0.35916-0.13370-0.12324 0.74237
  -4  -4 -10-9.40394 168.806   4-0.37570 0.07762-0.87063 0.37733 0.30012-0.91916
   4  -4  11 1513.81 558.466   2 0.91764-0.61666-0.38040-0.11248-0.06863 0.74835
  -4  -4 -11 130.735 160.473   4-0.43384 0.13285-0.86480 0.37155 0.23272-0.91241
  -4  -4 -12-297.361 226.944   4-0.48594 0.18206-0.85320 0.35999 0.16711-0.90746
   4  -3 -12 462.432 291.589   3-0.71153 0.94497-0.04413-0.32612-0.73497 0.01969
  -4  -3  12 217.091 232.918   2 0.72029-0.95404-0.51493 0.14499 0.49889 0.21531
   4  -3 -11 677.535 366.036   3-0.70880 0.94519-0.04583-0.32440-0.73749 0.08288
  -4  -3  11 595.868 303.049   2 0.72926-0.96596-0.51395 0.14401 0.48623 0.16736
   4  -3 -10 134.697 156.674   3-0.70224 0.94156-0.04986-0.32033-0.74344 0.14951
  -4  -3  10 164.085 174.239   2 0.73622-0.97586-0.51308 0.14315 0.47615 0.11685
   4  -3  -9 2265.16 600.292   3-0.69102 0.93329-0.05666-0.31350-0.75330 0.22005
  -4  -3   9 1366.87 461.505   2 0.74088-0.98347-0.51244 0.14253 0.46926 0.06314
  -4  -3   8 492.697 205.180   8-0.81072 0.56476-0.48314 0.11303-0.37212 0.84456
   4  -3  -8 527.576 249.419   3-0.67403 0.91924-0.06670-0.30342-0.76754 0.29496
  -4  -3   8 440.291 273.044   2 0.74278-0.98831-0.51217 0.14226 0.46641 0.00538
  -4  -3   7 1672.12 343.875   8-0.71904 0.47009-0.53724 0.16702-0.47750 0.88914
   4  -3  -7 1594.24 439.832   3-0.64973 0.89789-0.08060-0.28949-0.78654 0.37464
   4  -3  -7 1285.66 182.062   7-0.73044 0.97856-0.29463-0.07524-0.65227 0.24161
  -4  -3   7 1349.58 395.525   2 0.74120-0.98967-0.51239 0.14250 0.46878-0.05758
  -4  -3   6 6883.28 665.901   8-0.60124 0.34929-0.58154 0.21121-0.57860 0.92944
   4  -3  -6 5046.86 235.710   7-0.63888 0.89009-0.13881-0.23106-0.78813 0.43809
   4  -3  -6 4451.23 226.477   7-0.23695 0.48815 0.29896-0.66882-0.93529 0.58525
   4  -3  -6 6901.46 881.831   3-0.61606 0.86716-0.09902-0.27104-0.81046 0.45923
  -4  -3   6 7149.26 868.849   2 0.73498-0.98639-0.51324 0.14335 0.47796-0.12737
   4  -3  -5 1803.60 452.595   3-0.57029 0.82433-0.12267-0.24735-0.83900 0.54845
  -4  -3   5 1566.04 369.193   2 0.72215-0.97651-0.51474 0.14486 0.49629-0.20629
   4  -3  -4 5200.82 703.176   3-0.50906 0.76604-0.15216-0.21784-0.87095 0.64108
  -4  -3   4 5366.72 633.539   2 0.69927-0.95657-0.51668 0.14681 0.52710-0.29770
   4  -3  -4 3940.82 258.419   4 0.05057 0.20670-0.75023 0.38017 0.66150-0.89095
   4  -3  -4 4459.27 256.702   4-0.63002 0.88729-0.77641 0.40635-0.05069-0.17877
   4  -3  -3 9898.27 906.016   3-0.42853 0.68846-0.18769-0.18226-0.90366 0.73446
  -4  -3   3 8890.94 748.829   2 0.65992-0.92016-0.51813 0.14827 0.57526-0.40647
  -4  -3   3 10348.9 1000.39   4 0.53011-0.79043-0.30502-0.06548 0.81584-0.64645
   4  -3  -3 8723.97 493.237   4 0.47591-0.21573-0.37754 0.00743 0.81647-0.98527
  -4  -3   2 1567.44 180.516   3-0.65821 0.39534-0.07581-0.29399-0.78008 0.88820
  -4  -3   2 1981.99 400.724   4 0.47648-0.73970-0.37682 0.00636 0.81650-0.70776
   4  -3  -2 2322.56 438.493   3-0.32524 0.58811-0.22868-0.14124-0.93238 0.82386
  -4  -3   1 2069.29 238.592   3-0.25765-0.00816-0.25304-0.11679-0.94405 0.99150
  -4  -3   1 2232.71 451.183   4 0.41276-0.67889-0.45265 0.08225 0.80957-0.76149
   4  -3  -1 2220.09 433.204   3-0.19760 0.46340-0.27316-0.09673-0.95008 0.90223
  -4  -3   0 1176.39 312.902   4 0.33970-0.60873-0.52929 0.15893 0.79322-0.80580
  -4  -3   0 1203.52 201.700   3 0.09672-0.36548-0.35285-0.01701-0.92507 0.91184
   4  -3   0 1338.86 320.069   3-0.04806 0.31681-0.31749-0.05237-0.94843 0.96126
  -4  -3  -1 14233.4 638.785   1 0.60147-0.87336-0.65766 0.28791-0.42403 0.35019
   4  -3   1 14175.5 987.345   3 0.11533 0.15636-0.35686-0.01296-0.92052 0.99403
  -4  -3  -1 13208.7 765.349   3 0.33329-0.60499-0.39418 0.02428-0.83951 0.76561
  -4  -3  -1 14055.7 1150.09   4 0.25876-0.53069-0.60336 0.23305 0.76629-0.83952
  -4  -3  -2 801.810 243.965   4 0.17289-0.44772-0.67109 0.30083 0.72889-0.86278
  -4  -3  -2 759.088 131.943   1 0.58506-0.85987-0.54470 0.17490-0.57203 0.43756
   4  -3   2 471.801 246.440   2 0.68601-0.41145-0.03476-0.33481-0.69256 0.82687
   4  -3   2 933.197 261.038   3 0.28003-0.00539-0.38677 0.01697-0.86423 0.99841
  -4  -3  -3 1574.77 191.763   1 0.52356-0.80130-0.34387-0.02597-0.75347 0.55836
  -4  -3  -3 1942.36 438.452   4 0.08463-0.36237-0.73016 0.35995 0.68186-0.87641
   4  -3   3 1672.30 377.919   1 0.51873-0.24135-0.33133-0.03801-0.76229 0.95691
   4  -3   3 1800.01 447.598   2 0.74989-0.47239-0.09207-0.27750-0.61786 0.81277
   4  -3   3 1976.31 381.231   3 0.43301-0.15544-0.40473 0.03497-0.78369 0.97855
  -4  -3  -4 1082.43 334.519   4-0.00389-0.27675-0.77925 0.40909 0.62643-0.88163
   4  -3   4 822.557 225.796   3 0.56519-0.28467-0.41095 0.04122-0.68730 0.94283
   4  -3   4 1044.16 330.111   2 0.80044-0.51999-0.14389-0.22569-0.54219 0.79770
   4  -3   4 1042.40 323.549   1 0.55159-0.27128-0.42299 0.05369-0.69159 0.94683
   4  -3   5 5362.29 764.426   2 0.83939-0.55600-0.19017-0.17942-0.46762 0.78373
   4  -3   5 4956.55 736.925   1 0.57534-0.29210-0.50391 0.13465-0.61586 0.93174
  -4  -3  -5 5347.37 749.485   4-0.08886-0.19468-0.81697 0.44686 0.56557-0.88142
  -4  -3  -6 34.1101 82.3500   4-0.16927-0.11717-0.84403 0.47396 0.50093-0.87744
   4  -3   6 271.688 147.021   1 0.59091-0.30475-0.57379 0.20457-0.53802 0.91452
  -4  -3  -7 214.664 182.747   4-0.24371-0.04564-0.86118 0.49117 0.43467-0.87184
   4  -3   7 323.119 226.943   1 0.59950-0.31042-0.63315 0.26397-0.46017 0.89731
   4  -3   7 303.897 175.152   2 0.88969-0.60041-0.26769-0.10192-0.32582 0.76313
  -4  -3  -8 955.162 375.403   4-0.31329 0.02103-0.86976 0.49980 0.36668-0.86450
   4  -3   8 844.860 329.123   1 0.60230-0.31030-0.68296 0.31382-0.38372 0.88149
   4  -3   8 588.454 342.937   2 0.90416-0.61194-0.30002-0.06960-0.25932 0.75723
  -4  -3  -9 596.073 295.446   4-0.37610 0.08095-0.87062 0.50070 0.29967-0.85815
   4  -3   9 392.772 258.525   2 0.91311-0.61795-0.32879-0.04084-0.19573 0.75424
  -4  -3 -10-132.759 310.737   4-0.43385 0.13579-0.86480 0.49493 0.23270-0.85183
   4  -3  10 786.167 347.624   2 0.91745-0.61935-0.35446-0.01517-0.13487 0.75398
   4  -3  11 667.560 275.694   2 0.91786-0.61681-0.37743 0.00779-0.07648 0.75618
  -4  -3 -11 101.246 106.534   4-0.48498 0.18402-0.85348 0.48366 0.16838-0.84817
   4  -3  12 373.639 331.281   2 0.91486-0.61087-0.39804 0.02838-0.02030 0.76061
  -4  -3 -12 941.505 457.152   4-0.53200 0.22814-0.83694 0.46716 0.10423-0.84468
  -4  -3 -13 1466.59 556.444   4-0.57427 0.26751-0.81591 0.44618 0.04155-0.84265
   4  -2 -13 194.450 255.140   3-0.73833 0.96883-0.02704-0.21996-0.70892-0.06697
  -4  -2  13 345.733 317.193   2 0.68995-0.92070-0.51723 0.27051 0.53902 0.23575
   4  -2 -12 410.656 239.801   3-0.74022 0.97366-0.02580-0.22117-0.70699-0.00823
  -4  -2  12 197.593 159.876   2 0.70020-0.93389-0.51662 0.26991 0.52590 0.18828
   4  -2 -11 474.337 301.873   3-0.73901 0.97540-0.02659-0.22035-0.70822 0.05368
  -4  -2  11 599.084 303.967   2 0.70841-0.94504-0.51601 0.26931 0.51507 0.13850
   4  -2 -10 1500.51 323.706   7-0.75469 0.99345-0.34860 0.10194-0.59314 0.00061
   4  -2 -10 1663.46 482.470   3-0.73413 0.97346-0.02977-0.21713-0.71317 0.11931
  -4  -2  10 1511.43 473.418   2 0.71433-0.95390-0.51550 0.26881 0.50708 0.08589
   4  -2  -9 575.269 182.061   7-0.75313 0.99498-0.34481 0.09816-0.59751 0.06561
   4  -2  -9 718.583 275.972   3-0.72474 0.96701-0.03582-0.21105-0.72245 0.18926
  -4  -2   9 678.181 343.535   2 0.71757-0.96009-0.51520 0.26851 0.50264 0.02973
  -4  -2   8 181.286 117.400   8-0.83903 0.59319-0.46094 0.21441-0.33211 0.80478
   4  -2  -8 50.9465 5.65985   7-0.74722 0.99215-0.33092 0.08426-0.61328 0.14200
   4  -2  -8 183.525 98.5171   3-0.70964 0.95485-0.04531-0.20153-0.73672 0.26420
  -4  -2   8-17.5554 98.7432   2 0.71753-0.96300-0.51520 0.26853 0.50269-0.03092
  -4  -2   7 1315.91 307.936   8-0.76671 0.51788-0.51193 0.26529-0.42655 0.83842
   4  -2  -7 1165.89 347.863   3-0.68714 0.93530-0.05897-0.18783-0.75662 0.34479
   4  -2  -7 1100.24 220.835   7-0.73295 0.98096-0.29980 0.05315-0.64690 0.23624
  -4  -2   7 995.434 372.954   2 0.71328-0.96168-0.51560 0.26893 0.50851-0.09733
   4  -2  -6 1104.67 177.150   7-0.69889 0.94999-0.23492-0.01173-0.71006 0.36003
  -4  -2   6 1075.74 139.391   5-0.82121 0.56936-0.34725 0.10056-0.49085 0.84193
   4  -2  -6 1066.45 310.136   3-0.65488 0.90598-0.07770-0.16907-0.78264 0.43148
  -4  -2   6 1027.78 329.124   2 0.70329-0.95464-0.51640 0.26974 0.52185-0.17128
  -4  -2   6 1236.19 293.319   8-0.67151 0.41968-0.55781 0.31106-0.52196 0.87303
   4  -2  -5 4816.63 668.544   3-0.60958 0.86362-0.10246-0.14428-0.81476 0.52428
  -4  -2   5 4580.25 623.654   2 0.68507-0.93936-0.51746 0.27081 0.54514-0.25516
  -4  -2   5 4126.53 337.729   5-0.92248 0.66776 0.04086-0.28754-0.42723 0.71768
   4  -2  -5 4206.39 287.583   7-0.60333 0.85752-0.08855-0.15810-0.82219 0.53278
  -4  -2   4 10947.6 875.372   2 0.65432-0.91155-0.51817 0.27153 0.58167-0.35230
   4  -2  -4 11795.6 968.361   3-0.54701 0.80399-0.13415-0.11255-0.85193 0.62212
  -4  -2   3 6846.02 476.756   3-0.75399 0.49406-0.01663-0.22985-0.69248 0.86134
   4  -2  -3 6333.23 516.151   6-0.01211 0.27251-0.79231 0.54576 0.60917-0.77811
   4  -2  -3 7058.77 713.978   3-0.46217 0.72210-0.17326-0.07341-0.89118 0.72205
  -4  -2   3 6764.95 704.313   4 0.53089-0.79118-0.30392 0.05685 0.81578-0.64649
   4  -2  -2 10608.1 477.322   4-0.41082 0.67393-0.86794 0.62122 0.26007-0.36831
   4  -2  -2 10631.2 619.947   6 0.04923 0.21412-0.62525 0.37866 0.78073-0.88894
  -4  -2   2 11194.0 605.534   3-0.52624 0.26338-0.14411-0.10240-0.86264 0.97083
   4  -2  -2 11144.7 862.312   3-0.35041 0.61327-0.21914-0.02750-0.92664 0.81819
  -4  -2   2 10674.3 879.012   4 0.46177-0.72496-0.39517 0.14815 0.81558-0.70694
   4  -2  -1 18249.5 780.032   6 0.11931 0.14699-0.37250 0.12587 0.92528-0.97277
  -4  -2   1 19217.2 809.529   3-0.22221-0.04360-0.26508 0.01854-0.94809 0.99560
   4  -2  -1 18707.9 1089.38   3-0.20983 0.47564-0.26917 0.02257-0.94917 0.90139
  -4  -2   1 18682.0 1170.98   4 0.37899-0.64509-0.48933 0.24236 0.80303-0.75505
   4  -2  -1 18121.5 757.084   4-0.49507 0.76108-0.85046 0.60369 0.15505-0.20263
   4  -2   0 6626.80 638.482   3-0.04465 0.31340-0.31841 0.07184-0.94813 0.96102
   4  -2   0 6612.16 468.063   6 0.18098 0.08827-0.07304-0.17363 0.98845-0.97522
  -4  -2   0 6780.47 515.684   3 0.07097-0.33972-0.34711 0.10053-0.93078 0.91762
  -4  -2   0 7064.30 720.463   4 0.28504-0.55405-0.58045 0.33353 0.77597-0.78865
   4  -2   0 6856.30 538.160   4-0.52401 0.79292-0.84022 0.59340 0.11552-0.10245
  -4  -2  -1 1836.38 394.935   4 0.18477-0.45668-0.66234 0.41547 0.73458-0.80791
  -4  -2  -1 2027.54 295.646   3 0.29312-0.56482-0.38870 0.14209-0.85846 0.78462
   4  -2   1 1802.11 314.574   3 0.13318 0.13851-0.36059 0.11405-0.91582 0.98939
   4  -2   1 1714.70 315.598   4-0.53330 0.80512-0.83638 0.58951 0.10238-0.02865
  -4  -2  -2 218.555 146.609   4 0.08305-0.35786-0.73112 0.48430 0.68095-0.81493
   4  -2   2 0.88003 80.2778   3 0.30704-0.03241-0.39067 0.14417-0.85212 0.98637
   4  -2   3 7116.69 722.991   1 0.52109-0.24365-0.33742 0.09128-0.75804 0.95273
   4  -2   3 7028.87 753.172   2 0.71292-0.43535-0.05802-0.18832-0.66335 0.85824
   4  -2   3 7614.24 701.624   3 0.46241-0.18483-0.40694 0.16047-0.76464 0.95957
  -4  -2  -3 7340.17 800.145   4-0.01632-0.26139-0.78534 0.53857 0.61800-0.81264
   4  -2   4 1263.72 302.848   3 0.59166-0.31114-0.41092 0.16448-0.66432 0.91992
  -4  -2  -4 1119.01 138.259   1 0.60231-0.88291-0.68512 0.43844-0.38012 0.12447
  -4  -2  -4 1126.69 282.789   4-0.10896-0.17166-0.82454 0.57781 0.55006-0.80536
   4  -2   4 1338.82 342.214   2 0.77846-0.49794-0.12046-0.12589-0.57740 0.83289
   4  -2   4 1197.14 294.485   1 0.55984-0.27947-0.44908 0.20298-0.66866 0.92399
  -4  -2  -5 273.231 87.5879   1 0.60180-0.88533-0.70595 0.45923-0.34391 0.02763
  -4  -2  -5 424.428 187.943   4-0.19388-0.08964-0.85057 0.60389 0.47973-0.79569
   4  -2   5 243.531 152.077   1 0.58446-0.30116-0.54195 0.29589-0.57511 0.89107
   4  -2   5 593.888 262.343   2 0.82739-0.54394-0.17511-0.07125-0.49264 0.80873
   4  -2   6 236.907 204.840   1 0.59769-0.31147-0.61722 0.37120-0.48231 0.85889
  -4  -2  -6 198.654 208.467   4-0.27018-0.01624-0.86534 0.61871 0.40952-0.78613
   4  -2   6 200.125 135.581   2 0.86284-0.57644-0.22254-0.02383-0.41116 0.78785
  -4  -2  -6 23.7225 18.8950   1 0.60183-0.88828-0.70554 0.45877-0.34465-0.03226
  -4  -2  -7 1088.27 364.789   4-0.33898 0.04966-0.87095 0.62437 0.33995-0.77722
   4  -2   7 942.215 305.391   1 0.60223-0.31309-0.67730 0.43132-0.39303 0.83025
   4  -2   7 480.828 217.977   2 0.88758-0.59824-0.26363 0.01725-0.33384 0.77113
  -4  -2  -7 690.281 189.027   1 0.60213-0.89150-0.69791 0.45111-0.35821-0.07933
  -4  -2  -8 856.057 288.833   4-0.40010 0.10787-0.86902 0.62249 0.27251-0.77044
   4  -2   8 881.837 350.002   2 0.90389-0.61160-0.29931 0.05292-0.26084 0.75873
   4  -2   9 613.820 301.250   2 0.91350-0.61827-0.33043 0.08403-0.19197 0.75046
  -4  -2  -9-242.652 264.441   4-0.45514 0.16001-0.86085 0.61437 0.20654-0.76511
  -4  -2 -10 491.038 257.825   4-0.50288 0.20484-0.84794 0.60150 0.14458-0.76381
   4  -2  10 569.207 273.148   2 0.91772-0.61955-0.35770 0.11130-0.12686 0.74595
   4  -2  11 199.539 257.476   2 0.91752-0.61640-0.38173 0.13531-0.06509 0.74478
  -4  -2 -11 532.283 344.572   4-0.54632 0.24538-0.83054 0.58415 0.08359-0.76348
   4  -2  12 616.029 364.017   2 0.91359-0.60953-0.40296 0.15654-0.00625 0.74654
  -4  -2 -12 2051.01 607.012   4-0.58503 0.28119-0.80945 0.56311 0.02470-0.76525
  -4  -2 -13 2205.24 642.710   4-0.61950 0.31276-0.78511 0.53882-0.03227-0.76893
   4  -2  13 232.987 224.968   2 0.90645-0.59945-0.42179 0.17536 0.05006 0.75083
   4  -1 -14 218.758 190.456   3-0.74936 0.97692-0.01974-0.10401-0.69744-0.13906
  -4  -1  14-84.0051 113.271   2 0.64517-0.87291-0.51814 0.39465 0.59194 0.24341
   4  -1 -13 173.246 125.753   7-0.73617 0.96557-0.30656 0.18312-0.63979-0.13461
   4  -1 -13 315.333 278.340   3-0.75486 0.98536-0.01603-0.10768-0.69153-0.08429
  -4  -1  13 252.216 220.203   2 0.65635-0.88703-0.51816 0.39467 0.57936 0.19540
   4  -1 -12 451.537 246.945   7-0.73994 0.97243-0.31467 0.19122-0.63113-0.08265
   4  -1 -12 44.0318 154.152   3-0.75771 0.99116-0.01410-0.10959-0.68842-0.02673
  -4  -1  12 186.290 255.182   2 0.66534-0.89897-0.51806 0.39458 0.56895 0.14521
   4  -1 -11 884.209 289.493   7-0.74195 0.97752-0.31906 0.19561-0.62637-0.02679
   4  -1 -11 659.350 340.375   3-0.75751 0.99390-0.01423-0.10941-0.68864 0.03417
  -4  -1  11 852.010 374.983   2 0.67191-0.90848-0.51792 0.39445 0.56117 0.09238
   4  -1 -10 1185.25 324.843   7-0.74180 0.98046-0.31873 0.19529-0.62672 0.03419
   4  -1 -10 1147.73 399.799   3-0.75365 0.99297-0.01685-0.10676-0.69285 0.09905
  -4  -1  10 1166.12 429.238   2 0.67567-0.91518-0.51781 0.39435 0.55666 0.03630
   4  -1  -9 1806.36 372.267   7-0.73876 0.98050-0.31210 0.18866-0.63388 0.10198
   4  -1  -9 1848.29 454.756   3-0.74522 0.98749-0.02250-0.10109-0.70180 0.16868
  -4  -1   9 1316.32 418.447   2 0.67606-0.91851-0.51780 0.39435 0.55618-0.02383
   4  -1  -8 1009.55 258.592   7-0.73138 0.97621-0.29657 0.17313-0.65027 0.17899
   4  -1  -8 1348.10 414.801   3-0.73091 0.97613-0.03185-0.09169-0.71638 0.24394
   4  -1  -8 949.362 211.703   5-0.58670 0.83298-0.67501 0.55163-0.47411 0.00186
  -4  -1   8 1126.40 362.428   2 0.67223-0.91762-0.51791 0.39447 0.56079-0.08904
  -4  -1   7 366.215 143.888   8-0.82253 0.57381-0.47429 0.35123-0.35599 0.76808
   4  -1  -7 355.904 132.968   7-0.71679 0.96470-0.26769 0.14425-0.67929 0.26863
   4  -1  -7 73.6694 85.3750   3-0.70878 0.95694-0.04584-0.07768-0.73750 0.32573
   4  -1  -7 472.949 151.767   5-0.58028 0.82943-0.68117 0.55778-0.47284 0.06122
  -4  -1   7 336.024 195.351   2 0.66286-0.91120-0.51810 0.39466 0.57185-0.16069
   4  -1  -6 5444.07 493.307   7-0.68890 0.93991-0.21763 0.09419-0.72541 0.37538
   4  -1  -6 6148.99 726.788   3-0.67598 0.92708-0.06557-0.05792-0.76595 0.41486
  -4  -1   6 6104.49 748.092   2 0.64590-0.89719-0.51815 0.39472 0.59113-0.24057
   4  -1  -6 5402.34 512.109   5-0.56233 0.81436-0.69787 0.57447-0.46915 0.11816
  -4  -1   6 5424.10 620.209   8-0.75239 0.50068-0.52011 0.39694-0.44263 0.79393
   4  -1  -5 4441.67 401.587   7-0.63441 0.88850-0.13226 0.00883-0.79282 0.50341
   4  -1  -5 4912.94 631.266   3-0.62843 0.88247-0.09236-0.03109-0.80198 0.51156
   4  -1  -5 4681.92 475.836   5-0.53336 0.78826-0.72333 0.59990-0.46276 0.17240
  -4  -1   5 4558.79 550.798   8-0.66087 0.40617-0.56188 0.43860-0.53118 0.82168
   4  -1  -4 330.267 98.7996   7-0.52426 0.78143 0.01178-0.13522-0.87706 0.64828
   4  -1  -4 197.418 130.981   5-0.49378 0.75156-0.75532 0.63188-0.45323 0.22351
   4  -1  -4 300.515 124.818   3-0.56060 0.81759-0.12749 0.00407-0.84450 0.61476
  -4  -1   3 3705.51 395.479   3-0.69759 0.43767-0.05269-0.07050-0.74757 0.91650
   4  -1  -3 3660.89 482.109   3-0.46584 0.72577-0.17165 0.04827-0.88972 0.72066
  -4  -1   3 3606.57 432.336   4 0.49804-0.75831-0.34893 0.22529 0.81702-0.64783
   4  -1  -3 3763.25 289.045   7-0.30922 0.56948 0.23516-0.35860-0.93605 0.76789
  -4  -1   2 7023.57 529.310   3-0.50761 0.24474-0.15283 0.02960-0.87163 0.97988
   4  -1  -2 7230.79 648.168   3-0.33819 0.60106-0.22381 0.10045-0.92952 0.82114
  -4  -1   2 7799.02 631.988   4 0.39622-0.65939-0.47090 0.34732 0.80660-0.69806
   4  -1  -2 6731.87 357.168   4 0.24398 0.01915-0.61578 0.49249 0.76047-0.86881
  -4  -1   1 15971.3 665.548   6 0.15300-0.41925-0.22080 0.09748 0.96968-0.92196
   4  -1  -1 15969.9 436.737   6 0.04100 0.22528-0.65041 0.52710 0.75998-0.80754
  -4  -1   1 17561.9 838.589   3-0.26449-0.00132-0.25066 0.12740-0.94311 0.99069
   4  -1  -1 17333.1 971.935   3-0.17658 0.44239-0.27988 0.15656-0.95126 0.90355
  -4  -1   1 17126.4 973.382   4 0.27708-0.54316-0.58750 0.46397 0.77313-0.72525
   4  -1  -1 16724.8 704.575   4-0.07697 0.34300-0.81225 0.68892 0.57454-0.62222
  -4  -1   0 9574.34 529.054   6 0.07874-0.34794-0.52766 0.40438 0.84896-0.86196
  -4  -1   0 9437.54 626.326   3-0.01274-0.25601-0.32680 0.20351-0.94469 0.93159
   4  -1   0 10017.6 710.557   3 0.01009 0.25866-0.33258 0.20929-0.94160 0.95457
  -4  -1   0 10123.1 745.573   4 0.15171-0.42069-0.68621 0.56273 0.71838-0.73115
   4  -1   0 9955.45 609.046   4-0.23148 0.50042-0.85891 0.73553 0.44600-0.43303
  -4  -1  -1 56628.6 1409.43   6 0.01096-0.28310-0.73494 0.61170 0.67823-0.75196
  -4  -1  -1 57850.0 1643.31   3 0.20101-0.47270-0.37369 0.25037-0.89490 0.82113
   4  -1   1 56192.6 1740.54   3 0.20276 0.06893-0.37401 0.25076-0.89430 0.96794
   4  -1   1 59163.0 1646.51   4-0.31011 0.58194-0.86954 0.74611 0.36992-0.29629
  -4  -1  -1 59780.7 1875.84   4 0.03030-0.30218-0.76147 0.63804 0.64880-0.72223
  -4  -1  -2 9405.97 631.850   6-0.03987-0.23523-0.85268 0.72947 0.51888-0.65333
   4  -1   2 9461.52 736.829   3 0.38043-0.10579-0.39973 0.27651-0.81475 0.94907
  -4  -1  -2 8980.26 766.184   4-0.08090-0.19389-0.81383 0.69044 0.57159-0.70568
   4  -1   3 614.158 189.152   3 0.52979-0.25222-0.41027 0.28708-0.71595 0.91094
  -4  -1  -3 592.845 188.252   4-0.17854-0.09915-0.84659 0.72325 0.49303-0.68777
   4  -1   3 528.732 174.548   2 0.68565-0.40801-0.03445-0.08866-0.69293 0.88781
   4  -1   3 728.568 198.369   1 0.54044-0.26294-0.39002 0.26707-0.71872 0.91349
  -4  -1  -4 9331.56 479.232   1 0.54212-0.82266-0.39484 0.27136-0.71487 0.45930
   4  -1   4 10093.2 872.964   2 0.76792-0.48734-0.10975-0.01338-0.59294 0.84842
   4  -1   4 9449.18 757.599   1 0.58030-0.29988-0.52387 0.40096-0.59494 0.85034
  -4  -1  -4 9766.94 881.327   4-0.26254-0.01805-0.86425 0.74095 0.41687-0.67227
  -4  -1  -5 2580.86 300.875   1 0.57584-0.85931-0.50588 0.38235-0.61385 0.29765
  -4  -1  -5 2731.14 471.435   4-0.33536 0.05186-0.87085 0.74761 0.34377-0.65983
   4  -1   5 2947.69 482.133   2 0.82623-0.54271-0.17370 0.05057-0.49495 0.81103
   4  -1   5 2438.20 410.784   1 0.59834-0.31499-0.62261 0.49974-0.47493 0.79097
   4  -1   6 58.4216 84.6954   1 0.60223-0.31595-0.69396 0.57113-0.36508 0.74175
  -4  -1  -6 153.204 92.3820   1 0.58707-0.87346-0.55416 0.43059-0.56124 0.18440
  -4  -1  -6 206.158 114.735   4-0.39789 0.11149-0.86922 0.74602 0.27505-0.65176
   4  -1   6 72.2275 141.880   2 0.86606-0.57959-0.22739 0.10425-0.40238 0.77905
  -4  -1  -7-88.8496 241.063   4-0.45267 0.16337-0.86136 0.73822 0.20961-0.64698
   4  -1   7 362.322 188.652   2 0.89209-0.60268-0.27244 0.14930-0.31634 0.75361
  -4  -1  -8 467.859 289.300   4-0.49930 0.20710-0.84912 0.72602 0.14939-0.64741
   4  -1   8 179.936 177.757   2 0.90786-0.61551-0.31046 0.18730-0.23677 0.73464
  -4  -1  -9 1201.24 396.531   4-0.54108 0.24597-0.83296 0.70991 0.09121-0.64989
   4  -1   9 820.650 311.422   2 0.91595-0.62065-0.34279 0.21963-0.16306 0.72154
   4  -1  10 1485.63 463.365   2 0.91812-0.61988-0.37052 0.24735-0.09448 0.71356
  -4  -1 -10 2299.69 563.387   4-0.57797 0.27996-0.81374 0.69074 0.03581-0.65514
   4  -1  11 83.8133 96.2718   2 0.91563-0.61445-0.39448 0.27130-0.03029 0.70996
  -4  -1 -11 2620.64 678.104   4-0.61068 0.30976-0.79191 0.66896-0.01722-0.66277
   4  -1  12 493.697 287.620   2 0.90935-0.60522-0.41532 0.29213 0.03020 0.71008
   4  -1  13 1191.33 439.910   2 0.89985-0.59278-0.43352 0.31032 0.08754 0.71333
  -4  -1 -13 1340.62 478.721   7-0.77111 0.46168-0.63309 0.51008-0.10084-0.70099
   4  -1  14 86.2317 194.257   2 0.88754-0.57753-0.44944 0.32624 0.14225 0.71923
   4   0 -15 20.9442 21.2442   7-0.71013 0.93326-0.25521 0.25498-0.69127-0.20438
   4   0 -14 735.638 335.160   7-0.71602 0.94224-0.26623 0.26600-0.68070-0.15432
   4   0 -14 144.592 159.837   3-0.75379 0.98135-0.01676 0.01630-0.69269-0.14374
   4   0 -13 25.1838 28.7329   7-0.72031 0.94962-0.27447 0.27424-0.67263-0.10177
   4   0 -13-174.767 159.145   3-0.75987 0.99037-0.01262 0.01220-0.68604-0.08971
   4   0 -12 409.251 289.966   7-0.72289 0.95528-0.27951 0.27928-0.66763-0.04614
   4   0 -12 499.992 285.638   3-0.76320 0.99665-0.01033 0.00994-0.68233-0.03275
   4   0 -11 1405.93 409.508   7-0.72350 0.95898-0.28070 0.28047-0.66644 0.01329
   4   0 -11 1414.50 443.217   3-0.76335 0.99974-0.01023 0.00987-0.68217 0.02776
   4   0 -10 2894.93 531.846   7-0.72168 0.96024-0.27714 0.27691-0.66999 0.07747
   4   0 -10 2949.31 592.255   3-0.75962 0.99894-0.01280 0.01247-0.68632 0.09259
   4   0  -9 136.908 129.807   7-0.71667 0.95832-0.26748 0.26725-0.67949 0.14759
   4   0  -9 159.722 53.2528   3-0.75097 0.99324-0.01866 0.01836-0.69572 0.16267
   4   0  -8 2168.82 418.029   7-0.70714 0.95187-0.24972 0.24949-0.69644 0.22516
   4   0  -8 2171.25 479.287   3-0.73582 0.98104-0.02867 0.02841-0.71147 0.23909
   4   0  -7 7889.57 727.171   7-0.69081 0.93863-0.22089 0.22066-0.72257 0.31191
   4   0  -7 7694.62 808.056   3-0.71178 0.95993-0.04398 0.04375-0.73474 0.32304
   4   0  -6 968.220 245.353   7-0.66374 0.91464-0.17656 0.17633-0.75955 0.40952
  -4   0   6 655.691 218.594   8-0.83037 0.57878-0.46809 0.46851-0.34485 0.69637
   4   0  -6 954.207 281.715   3-0.67517 0.92627-0.06604 0.06584-0.76661 0.41559
  -4   0   6 735.251 120.184   5-0.92438 0.67241 0.08541-0.08537-0.41533 0.76635
  -4   0   5 388.423 119.552   8-0.76914 0.51456-0.51049 0.51080-0.42375 0.71448
   4   0  -5 300.423 80.3825   3-0.62055 0.87459-0.09661 0.09645-0.80742 0.51707
   4   0  -5 435.370 142.737   7-0.61916 0.87315-0.11045 0.11023-0.80790 0.51849
  -4   0   5 308.351 77.4422   5-0.84003 0.58520-0.30505 0.30511-0.48763 0.77802
  -4   0   4 4001.10 404.438   7-0.75764 0.50057-0.35592 0.35615-0.58455 0.81334
   4   0  -4 4067.04 493.203   3-0.54035 0.79733-0.13738 0.13725-0.85545 0.62578
  -4   0   4 3911.17 345.101   5-0.67188 0.41417-0.58279 0.58286-0.48790 0.71766
   4   0  -4 3978.31 417.799   7-0.54631 0.80339-0.01488 0.01466-0.86416 0.63538
  -4   0   4 3937.32 369.486   4 0.50573-0.76308-0.33867 0.33842 0.81696-0.58721
  -4   0   3 6833.57 491.625   7-0.68265 0.42249-0.20711 0.20733-0.73447 0.90263
   4   0  -3 6778.22 510.119   7-0.43126 0.69142 0.11554-0.11577-0.91563 0.74747
   4   0  -3 7104.30 617.384   3-0.42556 0.68548-0.18894 0.18885-0.90468 0.73569
  -4   0   3 7110.64 513.624   5-0.49363 0.23304-0.75544 0.75553-0.45319 0.62232
  -4   0   3 6903.94 474.548   4 0.35248-0.61273-0.51660 0.51640 0.79666-0.62757
  -4   0   2 18298.2 791.447   7-0.54507 0.28183-0.01336 0.01358-0.86493 0.97247
   4   0  -2 19119.3 975.590   3-0.26963 0.53250-0.24885 0.24879-0.94237 0.83405
  -4   0   2 18503.3 924.107   3-0.54181 0.27895-0.13667 0.13673-0.85468 0.96300
   4   0  -2 18627.3 809.175   7-0.26570 0.52894 0.27415-0.27437-0.93663 0.82909
   4   0  -2 17638.1 768.522   4 0.52503-0.26188-0.31218 0.31233 0.81620-0.92464
  -4   0   2 18679.3 790.764   4 0.17179-0.43494-0.67189 0.67174 0.72836-0.61992
  -4   0   1 2442.95 294.709   7-0.34832 0.08199 0.19859-0.19837-0.93269 0.97960
   4   0  -1 2217.52 321.296   3-0.07631 0.34212-0.30973 0.30970-0.95051 0.90287
   4   0  -1 2153.81 285.773   4 0.31629-0.05024-0.55180 0.55190 0.78633-0.83411
  -4   0   1 2314.90 293.950   4 0.00419-0.27024-0.77518 0.77508 0.63183-0.58404
   4   0   0 46394.3 672.461   6 0.13460 0.13462-0.30663 0.30659 0.94789-0.93481
   4   0   0 44954.8 1433.23   3 0.13438 0.13438-0.36083 0.36083-0.91549 0.92852
   4   0   0 43769.7 1386.12   4 0.13388 0.13508-0.69847 0.69852 0.70914-0.69627
  -4   0   0 44101.6 1359.97   4-0.13491-0.13405-0.83352 0.83347 0.52941-0.54228
   4   0   1 13606.0 536.648   6-0.00073 0.27289-0.76482 0.76474 0.64392-0.57012
   4   0   1 13283.7 814.021   3 0.33366-0.06197-0.39422 0.39426-0.83933 0.91304
   4   0   1 14486.8 853.542   4 0.00192 0.26994-0.77633 0.77633 0.63032-0.55679
  -4   0  -1 13696.8 821.334   4-0.24231-0.02955-0.86093 0.86093 0.43598-0.50951
   4   0   2 231.258 107.465   3 0.50080-0.22617-0.40915 0.40922-0.73779 0.87218
  -4   0  -2 212.544 116.092   4-0.32680 0.05204-0.87053 0.87057 0.35273-0.48691
   4   0   3 2378.67 381.904   3 0.63031-0.35273-0.40996 0.41006-0.62816 0.82322
   4   0   3 2103.86 355.706   2 0.67831-0.40060-0.02830 0.02842-0.70041 0.89526
   4   0   3 2043.24 262.121   1 0.58653-0.30896-0.55157 0.55182-0.56421 0.75907
  -4   0  -3 2149.41 328.476   4-0.39348 0.11581-0.86958 0.86967 0.28010-0.47494
  -4   0  -4 355.556 130.446   4-0.44868 0.16811-0.86216 0.86230 0.21456-0.47006
   4   0   4 396.323 110.385   2 0.77742-0.49678-0.11939 0.11950-0.57896 0.83441
   4   0   4 504.030 142.666   1 0.60230-0.32181-0.68258 0.68287-0.38435 0.63984
  -4   0  -5-101.895 110.686   4-0.49398 0.21051-0.85080 0.85099 0.15650-0.47265
  -4   0  -5 185.447 112.177   1 0.52556-0.80897-0.34914 0.34881-0.74968 0.43356
   4   0   5 55.6721 128.316   2 0.84153-0.55794-0.19295 0.19305-0.46290 0.77896
   4   0   6 4181.44 579.539   2 0.88095-0.59442-0.25160 0.25169-0.35718 0.73383
  -4   0  -6 4995.60 719.499   4-0.53344 0.24707-0.83632 0.83656 0.10217-0.47898
   4   0   7 2025.83 426.398   2 0.90361-0.61413-0.29859 0.29867-0.26237 0.69963
  -4   0  -7 3661.60 654.789   4-0.56782 0.27854-0.81955 0.81984 0.05148-0.48894
   4   0   8 556.836 236.687   2 0.91485-0.62243-0.33672 0.33680-0.17737 0.67522
  -4   0  -8 2455.90 617.072   4-0.59813 0.30595-0.80089 0.80123 0.00361-0.50173
   4   0   9 2798.71 560.727   2 0.91813-0.62277-0.36814 0.36820-0.10059 0.65905
  -4   0  -9 4916.98 904.434   4-0.62510 0.33002-0.78056 0.78094-0.04201-0.51676
   4   0  10 2653.76 568.863   2 0.91565-0.61735-0.39438 0.39444-0.03056 0.64962
  -4   0 -11 776.966 346.306   7-0.76894 0.46558-0.63660 0.63681-0.09091-0.58966
   4   0  11 1225.62 421.504   2 0.90882-0.60757-0.41657 0.41662 0.03401 0.64565
  -4   0 -12 802.121 357.432   7-0.77866 0.47222-0.61888 0.61909-0.13898-0.60222
   4   0  12 968.201 406.059   2 0.89853-0.59434-0.43551 0.43555 0.09414 0.64612
  -4   0 -13 68.5834 127.205   7-0.78608 0.47654-0.60019 0.60039-0.18510-0.61673
   4   0  13 324.755 209.765   2 0.88537-0.57823-0.45177 0.45180 0.15067 0.65019
   4   0  14 1547.73 555.145   2 0.86968-0.55960-0.46577 0.46579 0.20424 0.65721
   4   1 -15 95.9632 148.185   7-0.69021 0.91324-0.21986 0.34284-0.72347-0.17217
   4   1 -15 88.2546 94.4234   3-0.73607 0.96069-0.02851 0.15130-0.71121-0.18583
  -4   1  15 211.500 229.258   6-0.01720-0.20778-0.80409 0.92687 0.59322 0.30447
   4   1 -14 213.214 161.768   7-0.69506 0.92118-0.22821 0.35119-0.71609-0.11893
  -4   1  14-2.83971 68.7985   6-0.02330-0.20463-0.81779 0.94061 0.57373 0.26323
   4   1 -14 241.858 228.434   3-0.74496 0.97252-0.02267 0.14549-0.70207-0.13429
  -4   1  13 538.781 306.640   6-0.02879-0.20208-0.82974 0.95260 0.55586 0.22038
   4   1 -13 353.463 217.153   3-0.75114 0.98165-0.01854 0.14140-0.69554-0.08015
   4   1 -13 631.099 315.710   7-0.69818 0.92738-0.23367 0.35665-0.71119-0.06320
  -4   1  12 109.374 146.751   6-0.03359-0.20024-0.83985 0.96275 0.54002 0.17550
   4   1 -12 211.094 221.847   7-0.69939 0.93168-0.23580 0.35879-0.70926-0.00451
   4   1 -12 66.5825 79.7770   3-0.75426 0.98771-0.01644 0.13933-0.69218-0.02283
   4   1 -11 932.568 372.125   7-0.69838 0.93376-0.23402 0.35701-0.71087 0.05772
  -4   1  11 1039.00 418.776   6-0.03753-0.19925-0.84796 0.97089 0.52680 0.12800
   4   1 -11 479.293 234.255   3-0.75376 0.99015-0.01678 0.13970-0.69272 0.03839
   4   1 -10 1019.19 350.479   7-0.69466 0.93312-0.22752 0.35051-0.71670 0.12418
  -4   1  10 1492.58 446.826   6-0.04042-0.19931-0.85377 0.97675 0.51701 0.07706
   4   1 -10 1144.59 339.580   3-0.74877 0.98810-0.02013 0.14309-0.69807 0.10441
   4   1  -9 1785.73 426.437   7-0.68747 0.92901-0.21519 0.33818-0.72753 0.19563
  -4   1   9 2551.16 540.618   6-0.04194-0.20074-0.85678 0.97979 0.51185 0.02150
   4   1  -9 1653.76 420.191   3-0.73793 0.98021-0.02730 0.15029-0.70932 0.17634
   4   1  -9 1628.55 320.200   9 0.88151-0.64161-0.46341 0.58810-0.00236-0.52719
   4   1  -8 1365.47 364.057   7-0.67561 0.92024-0.19552 0.31851-0.74419 0.27291
  -4   1   8 1671.13 397.877   6-0.04157-0.20405-0.85607 0.97912 0.51308-0.04045
   4   1  -8 1391.31 369.462   3-0.71915 0.96436-0.03936 0.16238-0.72782 0.25551
  -4   1   7 513.534 125.452   4-0.33456 0.08595-0.87083 0.99387 0.34461 0.06700
   4   1  -7 506.101 192.382   7-0.65726 0.90498-0.16649 0.28948-0.76743 0.35678
  -4   1   7 784.932 279.730   6-0.03851-0.21007-0.84995 0.97304 0.52348-0.11158
   4   1  -7 422.589 115.398   3-0.68907 0.93722-0.05783 0.18088-0.75498 0.34335
   4   1  -6 5657.98 642.753   7-0.62970 0.88050-0.12544 0.24843-0.79762 0.44760
  -4   1   6 5818.86 608.128   6-0.03131-0.22022-0.83508 0.95821 0.54758-0.19640
   4   1  -6 5562.87 608.596   3-0.64245 0.89355-0.08466 0.20775-0.79194 0.44098
  -4   1   6 5323.77 476.949   5-0.92404 0.67202 0.07273 0.05067-0.41881 0.76980
  -4   1   6 5259.68 321.177   4-0.35326 0.10175-0.87112 0.99421 0.32469 0.02627
  -4   1   5 4139.46 380.982   7-0.78329 0.52920-0.60799 0.73143-0.16634 0.45575
  -4   1   5 4584.32 462.313   6-0.01726-0.23722-0.80422 0.92738 0.59304-0.30258
  -4   1   5 4187.73 423.320   5-0.89823 0.64333-0.12485 0.24828-0.46338 0.75374
   4   1  -5 4468.21 504.613   3-0.57130 0.82534-0.12216 0.24529-0.83841 0.54813
   4   1  -5 4477.09 543.926   7-0.58893 0.84281-0.06922 0.19221-0.83411 0.54471
   4   1  -4 366.740 162.987   7-0.52962 0.78660 0.00538 0.11761-0.87408 0.64529
  -4   1   4 386.162 118.569   6 0.00915-0.26658-0.73967 0.86287 0.67302-0.44328
  -4   1   4 378.668 99.9518   7-0.79649 0.53932-0.53228 0.65571-0.32585 0.55463
   4   1  -4 106.592 62.4029   3-0.46454 0.72152-0.17222 0.29538-0.89024 0.66064
  -4   1   4 294.593 58.9002   5-0.83990 0.58213-0.30537 0.42881-0.48766 0.71739
  -4   1   3 3429.89 263.137   7-0.76530 0.50504-0.37605 0.49949-0.56025 0.72841
   4   1  -3 4182.51 485.923   7-0.44587 0.70593 0.10006 0.02293-0.91106 0.74291
  -4   1   3 3527.79 290.007   6 0.05974-0.32013-0.59184 0.71508 0.80617-0.63715
   4   1  -3 3567.81 399.573   3-0.31071 0.57064-0.23408 0.35727-0.93534 0.76641
  -4   1   3 3186.39 396.479   5-0.76026 0.49961-0.45949 0.58295-0.49428 0.66337
  -4   1   2 6893.87 348.909   7-0.59186 0.32851-0.07311 0.19654-0.83176 0.93930
  -4   1   2 7235.44 331.007   6 0.15344-0.41677-0.21864 0.34191 0.97012-0.86183
   4   1  -2 7423.77 536.521   3-0.10769 0.37056-0.30078 0.42400-0.95187 0.84361
   4   1  -2 7176.06 598.148   2 0.67359-0.41053-0.51787 0.64127 0.55917-0.66732
  -4   1   2 7567.93 620.165   5-0.67150 0.40798-0.58325 0.70672-0.48785 0.59632
   4   1  -2 7537.27 617.744   7-0.33372 0.59686 0.21243-0.08943-0.93427 0.82674
  -4   1   2 7162.16 349.680   4-0.51505 0.25192-0.84366 0.96694 0.12797-0.01963
   4   1  -1 16752.4 828.478   3 0.12373 0.14208-0.35863 0.48188-0.91835 0.87077
  -4   1   1 17208.1 615.168   7-0.24284-0.02359 0.29393-0.17050-0.93567 0.98258
  -4   1   1 16706.4 972.493   5-0.58404 0.31764-0.67758 0.80106-0.47359 0.52142
   4   1  -1 17523.7 955.773   4 0.50658-0.24051-0.33752 0.46106 0.81695-0.86483
  -4   1   1 17052.2 669.002   4-0.52750 0.26147-0.83881 0.96215 0.11061-0.06293
   4   1   0 9589.40 628.938   3 0.34410-0.07535-0.39554 0.51882-0.83408 0.84718
  -4   1   0 8845.09 709.218   5-0.50503 0.23576-0.74654 0.87003-0.45603 0.44324
   4   1   0 9667.10 728.801   4 0.38504-0.11606-0.48292 0.60641 0.80434-0.79156
  -4   1   0 9966.48 593.417   4-0.54459 0.27566-0.83134 0.95473 0.08611-0.09908
   4   1   1 58685.5 1414.01   6 0.12387 0.14828-0.35334 0.47658 0.93241-0.85868
   4   1   1 59455.4 1653.76   3 0.52334-0.25164-0.41006 0.53338-0.72094 0.79471
  -4   1  -1 56955.9 1589.91   4-0.56293 0.29109-0.82220 0.94563 0.05890-0.13253
   4   1   2 9624.06 637.645   6 0.07190 0.20319-0.55134 0.67455 0.83403-0.69958
  -4   1  -2 9081.08 720.786   4-0.58144 0.30670-0.81166 0.93514 0.03037-0.16465
   4   1   3 734.760 195.084   6 0.03501 0.24304-0.66817 0.79134 0.74442-0.54925
   4   1   3 714.092 173.213   2 0.70941-0.43164-0.05492 0.17827-0.66733 0.86217
   4   1   4 10063.9 682.543   2 0.81865-0.53794-0.16463 0.28797-0.50962 0.76505
   4   1   4 10077.4 804.327   6 0.01038 0.27062-0.73646 0.85959 0.67656-0.42067
  -4   1  -4 13394.1 1054.39   4-0.61740 0.33686-0.78677 0.91034-0.02866-0.22694
   4   1   5 2565.90 375.277   2 0.87710-0.59344-0.24500 0.36833-0.36972 0.68576
   4   1   5 3256.68 501.537   6-0.00568 0.28962-0.77696 0.90005 0.62898-0.31237
   4   1   6 53.5359 85.5644   2 0.90551-0.61891-0.30367 0.42699-0.25150 0.62814
   4   1   6 180.936 180.099   6-0.01585 0.30275-0.80100 0.92405 0.59747-0.22013
   4   1   7 365.310 167.866   2 0.91665-0.62711-0.34751 0.47083-0.15177 0.58901
   4   1   7 449.132 235.532   6-0.02195 0.31180-0.81479 0.93780 0.57809-0.14002
   4   1   8 91.6694 35.8338   2 0.91756-0.62508-0.38128 0.50459-0.06627 0.56411
   4   1   8 301.539 231.699   6-0.02513 0.31793-0.82182 0.94479 0.56781-0.06902
   4   1   8 369.627 162.946   9 0.85517-0.55654-0.51020 0.63452-0.00222 0.50197
   4   1   9 639.566 242.274   2 0.91204-0.61661-0.40805 0.53135 0.00855 0.54989
  -4   1  -9 510.851 223.175   7-0.77600 0.47871-0.62429 0.74772-0.12480-0.43452
   4   1   9 761.154 337.149   6-0.02617 0.32192-0.82408 0.94701 0.56443-0.00493
  -4   1 -10 859.285 297.692   7-0.78307 0.48270-0.60856 0.73199-0.16495-0.45500
   4   1  10 1267.08 470.732   6-0.02558 0.32427-0.82279 0.94568 0.56637 0.05387
   4   1  10 1104.08 349.251   2 0.90215-0.60378-0.42978 0.55307 0.07537 0.54367
   4   1  11 46.4594 71.0242   2 0.88908-0.58776-0.44774 0.57102 0.13614 0.54350
   4   1  11 227.242 170.045   6-0.02370 0.32535-0.81868 0.94154 0.57243 0.10852
  -4   1 -11 155.249 157.216   7-0.78854 0.48508-0.59211 0.71554-0.20382-0.47676
  -4   1 -12 158.405 129.106   7-0.79254 0.48599-0.57491 0.69833-0.24168-0.49952
   4   1  12 430.700 239.521   2 0.87346-0.56920-0.46276 0.58604 0.19228 0.54796
   4   1  12 389.113 259.841   6-0.02080 0.32539-0.81222 0.93504 0.58178 0.15990
  -4   1 -13 1338.50 502.295   7-0.79514 0.48551-0.55690 0.68032-0.27873-0.52309
   4   1  13 1189.85 430.363   2 0.85566-0.54846-0.47543 0.59869 0.24481 0.55602
   4   1  13 1097.57 435.349   6-0.01703 0.32458-0.80371 0.92649 0.59374 0.20866
   4   2 -14 603.013 334.319   7-0.66789 0.89391-0.18313 0.42932-0.75431-0.08071
  -4   2  14 313.922 231.036   6 0.01936-0.24730-0.71244 0.95858 0.70202 0.13486
   4   2 -13 88.1209 97.7883   7-0.66972 0.89882-0.18603 0.43223-0.75196-0.02243
  -4   2  13 427.820 350.486   6 0.01694-0.24784-0.71899 0.96517 0.69526 0.08091
   4   2 -12 171.822 251.031   7-0.66942 0.90161-0.18556 0.43176-0.75235 0.03858
  -4   2  12 361.879 254.903   6 0.01571-0.24955-0.72232 0.96854 0.69177 0.02367
   4   2 -12 236.170 188.651   3-0.72525 0.95869-0.03549 0.28167-0.72195 0.00701
   4   2 -11 872.451 353.161   7-0.66666 0.90194-0.18117 0.42737-0.75588 0.10273
  -4   2  11 528.707 276.004   6 0.01590-0.25270-0.72179 0.96805 0.69233-0.03761
   4   2 -11 871.841 327.301   3-0.72225 0.95864-0.03740 0.28361-0.72485 0.07058
   4   2 -10 1516.01 459.401   7-0.66095 0.89931-0.17219 0.41840-0.76299 0.17047
  -4   2  10 1521.50 454.704   6 0.01788-0.25763-0.71644 0.96273 0.69791-0.10391
   4   2 -10 1345.93 349.089   3-0.71336 0.95269-0.04299 0.28924-0.73327 0.13968
   4   2  -9 896.517 336.331   7-0.65155 0.89299-0.15774 0.40394-0.77413 0.24223
  -4   2   9 859.240 335.980   6 0.02214-0.26484-0.70479 0.95112 0.70975-0.17648
   4   2  -9 514.292 208.543   3-0.69649 0.93876-0.05336 0.29964-0.74854 0.21562
   4   2  -9 713.224 258.662   9 0.96821-0.72751-0.23689 0.48431-0.00299-0.52660
   4   2  -8 304.842 189.777   9 0.94059-0.69644-0.32863 0.57604-0.00274-0.46630
   4   2  -8-2.88761 105.317   7-0.63744 0.88197-0.13668 0.38289-0.78966 0.31838
  -4   2   8 117.026 103.122   6 0.02932-0.27497-0.68459 0.93096 0.72933-0.25678
   4   2  -8 69.4076 75.9500   3-0.66831 0.91353-0.07002 0.31633-0.77215 0.29991
   4   2  -7 1183.21 337.110   7-0.61718 0.86480-0.10767 0.35387-0.80976 0.39911
  -4   2   7 952.294 279.690   6 0.04042-0.28902-0.65215 0.89855 0.75849-0.34667
   4   2  -7 864.878 245.716   3-0.62341 0.87157-0.09507 0.34141-0.80546 0.39389
   4   2  -7 1288.31 324.522   9 0.91082-0.66321-0.40319 0.65057-0.00253-0.40596
   4   2  -6 1062.99 317.977   7-0.58883 0.83953-0.06908 0.31529-0.83419 0.48416
  -4   2   6 1285.38 283.473   6 0.05695-0.30850-0.60087 0.84731 0.79952-0.44841
   4   2  -6 1130.72 246.902   3-0.55302 0.80412-0.13122 0.37760-0.84869 0.49780
  -4   2   6 1156.37 284.392   5-0.92457 0.67249 0.11205 0.13473-0.40776 0.75872
   4   2  -6 944.079 267.356   9 0.88151-0.63045-0.46342 0.71077-0.00236-0.34559
   4   2  -5 4151.63 578.012   7-0.54985 0.80364-0.01925 0.26546-0.86193 0.57253
   4   2  -5 4548.40 611.442   9 0.85450-0.59998-0.51133 0.75866-0.00221-0.28519
  -4   2   5 4473.94 491.969   6 0.08034-0.33484-0.52203 0.76851 0.85236-0.56198
   4   2  -5 4519.48 456.462   3-0.44381 0.69785-0.18121 0.42762-0.89819 0.60798
  -4   2   5 4415.55 524.626   5-0.91705 0.66209-0.01741 0.26420-0.44141 0.73173
   4   2  -4 10672.5 895.069   7-0.49727 0.75415 0.04324 0.20296-0.89072 0.66194
  -4   2   4 10734.3 702.201   6 0.11226-0.36970-0.40142 0.64793 0.91363-0.68397
   4   2  -4 10947.2 660.192   3-0.27934 0.53632-0.24542 0.49187-0.94089 0.71135
  -4   2   4 10592.5 832.694   5-0.89446 0.63663-0.14078 0.38758-0.46617 0.69587
   4   2  -3 6367.34 668.110   7-0.42810 0.68806 0.11886 0.12735-0.91655 0.74839
  -4   2   3 6578.39 507.479   6 0.15274-0.41313-0.22208 0.46864 0.96942-0.80048
   4   2  -3 6918.81 492.150   3-0.05212 0.31204-0.31639 0.56287-0.94878 0.77992
  -4   2   3 6567.60 663.656   5-0.85987 0.59916-0.25455 0.50137-0.48250 0.65157
   4   2  -2 11314.9 709.104   1 0.59578-0.33272-0.60319 0.84963-0.50101 0.39288
   4   2  -2 10380.0 833.296   7-0.34038 0.60343 0.20614 0.04007-0.93360 0.82607
   4   2  -2 11034.6 738.078   2 0.84042-0.57730-0.48389 0.73052 0.28372-0.39189
   4   2  -2 11621.8 624.041   3 0.21089 0.05198-0.37546 0.62197-0.89144 0.78326
  -4   2   2 10733.9 841.994   5-0.81701 0.55342-0.35607 0.60290-0.49140 0.59984
  -4   2   1 18938.0 1004.79   8-0.79419 0.52788-0.49467 0.74169-0.39354 0.44153
  -4   2   1 17159.8 436.242   7-0.79514 0.52861-0.50075 0.74740-0.38115 0.42807
   4   2  -1 18158.5 1092.16   7-0.23468 0.50081 0.30088-0.05467-0.93513 0.88822
   4   2  -1 18041.4 776.458   1 0.57563-0.30965-0.50505 0.75153-0.61470 0.56720
   4   2  -1 18902.6 876.620   2 0.79581-0.52974-0.50098 0.74759 0.37787-0.42545
   4   2  -1 18461.4 795.661   3 0.44928-0.18347-0.40601 0.65255-0.77330 0.72579
  -4   2   1 18011.4 1139.29   5-0.76980 0.50334-0.44380 0.69065-0.49428 0.54209
  -4   2   0 7020.15 571.784   8-0.73382 0.46451-0.52996 0.77686-0.46247 0.44966
  -4   2   0 6602.66 386.507   7-0.78869 0.51908-0.59156 0.83820-0.20508 0.19137
   4   2   0 6479.00 463.224   2 0.71960-0.45059-0.51500 0.76160 0.49984-0.48682
   4   2   0 7131.88 522.291   3 0.62384-0.35509-0.41020 0.65678-0.63444 0.64761
  -4   2   0 7214.78 737.349   5-0.72193 0.45260-0.51733 0.76419-0.49276 0.47994
  -4   2  -1 1551.89 224.878   7-0.78178 0.50908-0.61179 0.85843-0.15698 0.08265
   4   2   1 1777.76 315.217   6 0.16799 0.10413-0.14460 0.39115 0.98223-0.90858
  -4   2  -1 1851.01 379.091   5-0.67648 0.40427-0.57717 0.82405-0.48846 0.41501
  -4   2  -1 1642.64 260.710   8-0.65403 0.38173-0.56440 0.81119-0.53698 0.46337
  -4   2  -2 336.410 108.090   7-0.77974 0.50395-0.61654 0.86318-0.14501 0.01005
   4   2   2 204.019 109.345   6 0.13444 0.14064-0.30732 0.55384 0.94768-0.81331
  -4   2  -2 417.514 196.043   5-0.63575 0.36067-0.62447 0.87137-0.48279 0.34870
  -4   2  -3 6822.06 612.843   7-0.78039 0.50152-0.61505 0.86170-0.14878-0.04680
   4   2   3 7259.50 438.556   2 0.81414-0.53630-0.15936 0.40594-0.51803 0.71285
   4   2   3 7432.91 703.956   6 0.10451 0.17352-0.43220 0.67867 0.90000-0.70490
  -4   2  -3 7698.77 779.253   5-0.60124 0.32328-0.66070 0.90760-0.47687 0.28215
   4   2   4 1184.88 294.963   6 0.07982 0.20115-0.52385 0.77029 0.85127-0.59545
   4   2   4 1246.68 203.216   2 0.89601-0.61523-0.28066 0.52723-0.29973 0.55515
  -4   2  -4 1314.01 345.249   5-0.57375 0.29292-0.68734 0.93426-0.47152 0.21618
  -4   2  -4 1340.81 292.899   7-0.78242 0.50046-0.61021 0.85686-0.16089-0.09532
   4   2   5 366.535 119.942   2 0.91704-0.63332-0.35053 0.59710-0.14446 0.46048
  -4   2  -5 427.842 181.577   7-0.78505 0.50001-0.60319 0.84983-0.17796-0.13887
   4   2   5 443.103 162.205   6 0.06059 0.22334-0.58907 0.83548 0.80817-0.49163
  -4   2  -5 339.967 179.151   5-0.55357 0.26987-0.70577 0.95270-0.46727 0.15130
   4   2   6 94.2137 85.5507   2 0.91579-0.62913-0.39369 0.64024-0.03249 0.40911
  -4   2  -6-0.90973 54.0206   7-0.78784 0.49971-0.59455 0.84119-0.19824-0.17921
   4   2   6 222.546 149.380   6 0.04603 0.24085-0.63513 0.88150 0.77275-0.39549
  -4   2  -6 102.006 152.267   5-0.54061 0.25403-0.71713 0.96408-0.46441 0.08780
  -4   2  -7 786.730 285.361   7-0.79049 0.49927-0.58458 0.83123-0.22071-0.21737
   4   2   7 662.126 183.289   2 0.90590-0.61629-0.42291 0.66945 0.05353 0.38369
   4   2   7 853.322 292.060   6 0.03545 0.25438-0.66687 0.91320 0.74559-0.30760
  -4   2  -7 784.355 306.456   5-0.53457 0.24511-0.72230 0.96927-0.46304 0.02580
  -4   2  -8 982.188 334.062   7-0.79280 0.49850-0.57347 0.82011-0.24473-0.25397
   4   2   8 1204.24 399.500   6 0.02803 0.26475-0.68827 0.93456 0.72585-0.22714
  -4   2  -8 881.001 312.315   5-0.53503 0.24270-0.72191 0.96889-0.46314-0.03473
   4   2   8 1115.06 297.575   2 0.89205-0.59950-0.44423 0.69077 0.12380 0.37402
  -4   2  -9 326.350 215.426   7-0.79464 0.49725-0.56129 0.80793-0.26991-0.28941
   4   2   9 18.0869 106.379   6 0.02315 0.27258-0.70198 0.94823 0.71254-0.15311
  -4   2  -9 423.409 230.997   5-0.54155 0.24635-0.71631 0.96331-0.46462-0.09388
   4   2   9 195.748 103.639   2 0.87595-0.58046-0.46067 0.70719 0.18409 0.37433
  -4   2 -10 474.434 265.844   7-0.79589 0.49542-0.54812 0.79476-0.29597-0.32397
   4   2  10 683.041 263.835   2 0.85823-0.55980-0.47381 0.72033 0.23776 0.38126
   4   2  10 865.988 368.767   6 0.02031 0.27837-0.70983 0.95605 0.70468-0.08452
  -4   2 -10 561.049 244.279   5-0.55371 0.25563-0.70564 0.95265-0.46730-0.15183
  -4   2 -11-38.4264 138.508   7-0.79647 0.49291-0.53397 0.78061-0.32272-0.35785
   4   2  11-59.6891 88.3903   6 0.01912 0.28251-0.71309 0.95926 0.70136-0.02048
  -4   2 -11-154.757 133.561   5-0.57110 0.27015-0.68981 0.93683-0.47098-0.20878
  -4   2 -12 767.240 397.575   7-0.79631 0.48966-0.51886 0.76550-0.35001-0.39119
   4   2  12 508.121 240.141   6 0.01930 0.28528-0.71258 0.95872 0.70188 0.03972
  -4   2 -13 158.827 156.097   7-0.79532 0.48559-0.50278 0.74942-0.37774-0.42408
   4   2  13-129.558 194.166   6 0.02064 0.28689-0.70891 0.95501 0.70561 0.09672
  -4   3  14-260.341 223.643   6 0.06097-0.28894-0.58783 0.95729 0.80906 0.02775
   4   3 -13 108.383 163.853   7-0.63486 0.86387-0.13293 0.50234-0.79235 0.01795
  -4   3  13-0.72403 38.5186   6 0.06101-0.29193-0.58771 0.95720 0.80915-0.03306
  -4   3  12 335.865 216.904   6 0.06248-0.29635-0.58289 0.95242 0.81259-0.09723
   4   3 -12 386.782 252.637   7-0.63299 0.86507-0.13019 0.49961-0.79429 0.08052
  -4   3  11 1273.24 446.784   6 0.06558-0.30240-0.57264 0.94221 0.81976-0.16512
   4   3 -11 1147.35 452.443   7-0.62844 0.86361-0.12363 0.49305-0.79889 0.14574
   4   3 -10-3.99587 181.051   7-0.62075 0.85901-0.11268 0.48210-0.80639 0.21387
  -4   3  10-110.819 149.039   6 0.07066-0.31042-0.55558 0.92519 0.83126-0.23734
   4   3  -9 2061.47 539.236   7-0.60925 0.85060-0.09666 0.46608-0.81700 0.28510
  -4   3   9 1298.34 399.771   6 0.07813-0.32085-0.52980 0.89944 0.84765-0.31446
   4   3  -9 1536.65 438.282   9 0.99519-0.75369-0.07075 0.44091-0.00340-0.52623
   4   3  -8 160.231 77.5264   7-0.59310 0.83753-0.07476 0.44418-0.83076 0.35949
  -4   3   8 590.286 250.235   6 0.08833-0.33399-0.49333 0.86301 0.86893-0.39645
   4   3  -8 668.465 269.850   9 0.98616-0.74121-0.14825 0.51839-0.00321-0.46587
   4   3  -7 1647.83 433.295   7-0.57116 0.81868-0.04608 0.41550-0.84753 0.43688
  -4   3   7 1455.10 368.433   6 0.10185-0.35046-0.44253 0.81225 0.89513-0.48338
   4   3  -7 1234.45 247.839   3-0.46628 0.71444-0.17146 0.54109-0.88955 0.47805
   4   3  -7 1411.98 401.502   9 0.97373-0.72532-0.21362 0.58374-0.00305-0.40549
   4   3  -6 7294.72 881.137   7-0.54203 0.79264-0.00964 0.37906-0.86680 0.51677
  -4   3   6 6209.38 719.091   6 0.11861-0.37017-0.37541 0.74517 0.92415-0.57313
   4   3  -6 7059.29 526.520   3-0.33235 0.58345-0.22601 0.59568-0.93084 0.58001
   4   3  -6 6995.09 883.718   9 0.96058-0.70872-0.26562 0.63571-0.00291-0.34508
   4   3  -5 1281.98 336.327   7-0.50406 0.75775 0.03544 0.33398-0.88749 0.59809
   4   3  -5 1465.25 209.584   3-0.12113 0.37517-0.29684 0.66653-0.95214 0.66199
  -4   3   5 1541.30 374.325   6 0.13926-0.39378-0.28558 0.65537 0.95401-0.66371
  -4   3   5 2559.15 621.309   5-0.92389 0.66888 0.06864 0.30152-0.41992 0.71022
   4   3  -5 1200.31 375.963   9 0.94768-0.69236-0.30787 0.67795-0.00280-0.28465
  -4   3   4 5569.98 596.258   6 0.16304-0.42050-0.17048 0.54031 0.97866-0.74908
   4   3  -4 4822.32 334.860   3 0.18217 0.07482-0.37022 0.73995-0.90120 0.67173
  -4   3   4 5545.02 700.168   5-0.91642 0.65853-0.02247 0.39264-0.44256 0.67223
   4   3  -4 5224.27 686.384   7-0.45545 0.71223 0.08976 0.27967-0.90779 0.67901
   4   3  -4 5305.58 757.853   9 0.93607-0.67730-0.34115 0.71120-0.00271-0.22419
   4   3  -3 8768.64 407.185   3 0.51018-0.25025-0.40957 0.77933-0.73088 0.56209
  -4   3   3 9173.19 917.121   5-0.90188 0.64111-0.10831 0.47849-0.46035 0.62939
   4   3  -3 9575.01 901.006   7-0.39456 0.65442 0.15326 0.21616-0.92495 0.75680
   4   3  -3 9353.70 1005.64   9 0.92653-0.66430-0.36602 0.73605-0.00264-0.16372
   4   3  -2 1694.41 430.426   9 0.91962-0.65394-0.38288 0.75289-0.00259-0.10322
   4   3  -2 1855.33 387.476   7-0.32039 0.58333 0.22487 0.14455-0.93537 0.82784
  -4   3   2 1979.32 433.919   5-0.88188 0.61824-0.18754 0.55774-0.47366 0.58207
  -4   3   1 1433.05 128.093   7-0.40749 0.14086 0.14016 0.22970-0.92200 0.96892
   4   3  -1 1940.24 273.673   2 0.91666-0.65053-0.38867 0.75852-0.04632-0.00127
   4   3  -1 2268.90 443.044   7-0.23320 0.49924 0.30213 0.06729-0.93502 0.88811
  -4   3   1 1860.79 407.554   5-0.85818 0.59166-0.25916 0.62937-0.48303 0.53080
  -4   3   0 1230.86 178.086   7-0.69019 0.42047-0.21982 0.58969-0.72350 0.70979
   4   3   0 1356.52 193.658   2 0.91724-0.64817-0.38434 0.75417-0.05809 0.07109
  -4   3   0 1216.97 281.642   5-0.83251 0.56312-0.32248 0.69271-0.48908 0.47623
  -4   3  -1 14416.5 739.464   7-0.75839 0.48559-0.35781 0.72768-0.58232 0.50799
  -4   3  -1 14164.4 1118.65   5-0.80654 0.53428-0.37720 0.74745-0.49252 0.41904
   4   3   1 12872.6 446.547   2 0.91759-0.64557-0.35601 0.72584-0.13105 0.20466
  -4   3  -2 656.658 166.847   7-0.78080 0.50492-0.42451 0.79437-0.49699 0.36204
   4   3   2 880.924 270.006   6 0.16906 0.10600-0.13895 0.50878 0.98291-0.84862
   4   3   2 785.867 338.354   9 0.92341-0.64390-0.37374 0.74367-0.00262 0.13900
  -4   3  -2 538.291 211.302   5-0.78172 0.50659-0.42333 0.79359-0.49404 0.35992
   4   3   3 1755.35 396.877   6 0.14733 0.13068-0.24806 0.61785 0.96366-0.76865
  -4   3  -3 1719.50 392.811   5-0.75926 0.48125-0.46110 0.83137-0.49427 0.29952
   4   3   3 1772.30 455.451   9 0.93197-0.64901-0.35207 0.72197-0.00268 0.19961
  -4   3  -3 1632.11 303.203   7-0.78918 0.51020-0.45991 0.82977-0.44598 0.25040
  -4   3  -4 964.399 282.060   7-0.79251 0.51045-0.47907 0.84893-0.41645 0.16024
   4   3   4 1095.64 332.896   6 0.12745 0.15351-0.33797 0.70773 0.93779-0.68205
   4   3   4 1223.05 376.533   9 0.94288-0.65646-0.32210 0.69197-0.00276 0.26024
  -4   3  -4 1123.12 338.766   5-0.74007 0.45919-0.49091 0.86120-0.49376 0.23838
  -4   3  -5 3629.21 221.734   8-0.82946 0.54531-0.46882 0.83875-0.34616 0.02958
  -4   3  -5 4380.68 601.698   7-0.79384 0.50869-0.48870 0.85856-0.40103 0.08420
   4   3   5 3897.67 238.923   2 0.72101-0.43722-0.51486 0.88465 0.49789-0.18188
  -4   3  -5 4746.76 680.373   5-0.72481 0.44105-0.51323 0.88354-0.49295 0.17695
   4   3   5 4419.30 728.698   9 0.95543-0.66556-0.28328 0.65314-0.00286 0.32089
   4   3   5 4979.83 698.000   6 0.11017 0.17374-0.40981 0.77953 0.91004-0.59358
  -4   3  -6 60.7380 69.1632   7-0.79426 0.50603-0.49221 0.86207-0.39530 0.01785
   4   3   6 142.170 100.464   6 0.09590 0.19096-0.46522 0.83490 0.88390-0.50672
  -4   3  -6 335.118 196.773   5-0.71388 0.42724-0.52855 0.89886-0.49218 0.11554
   4   3   6 38.2014 77.4039   9 0.96870-0.67537-0.23493 0.60476-0.00299 0.38156
  -4   3  -7 160.807 114.886   7-0.79417 0.50286-0.49148 0.86134-0.39650-0.04157
   4   3   7 185.939 95.0789   9 0.98148-0.68470-0.17573 0.54555-0.00315 0.44226
   4   3   7-27.9835 200.780   6 0.08406 0.20575-0.50878 0.87842 0.86018-0.42227
  -4   3  -7 250.877 63.1235   5-0.70749 0.41797-0.53726 0.90759-0.49166 0.05439
  -4   3  -8 606.957 292.703   7-0.79370 0.49930-0.48761 0.85746-0.40280-0.09590
   4   3   8 336.859 231.423   6 0.07491 0.21786-0.54103 0.91063 0.84066-0.34202
  -4   3  -8 457.073 182.310   5-0.70568 0.41329-0.53968 0.91003-0.49150-0.00640
   4   3   8 672.361 285.329   9 0.99224-0.69201-0.10233 0.47213-0.00333 0.50299
  -4   3  -9 388.421 252.678   7-0.79284 0.49535-0.48127 0.85113-0.41295-0.14637
   4   3   9 639.774 289.314   6 0.06797 0.22774-0.56467 0.93424 0.82520-0.26584
  -4   3  -9 333.894 238.836   5-0.70841 0.41315-0.53600 0.90637-0.49174-0.06679
  -4   3 -10 813.614 334.288   7-0.79154 0.49096-0.47291 0.84276-0.42610-0.19384
   4   3  10 966.568 392.953   6 0.06303 0.23563-0.58110 0.95063 0.81386-0.19378
  -4   3 -10 1133.74 375.989   5-0.71556 0.41742-0.52623 0.89661-0.49231-0.12685
  -4   3 -11 956.315 366.868   7-0.78974 0.48608-0.46281 0.83266-0.44161-0.23896
   4   3  11 615.889 382.530   6 0.05979 0.24183-0.59170 0.96120 0.80626-0.12546
  -4   3 -12 434.468 288.147   7-0.78736 0.48062-0.45116 0.82101-0.45901-0.28219
   4   3  12 449.658 274.741   6 0.05796 0.24660-0.59760 0.96705 0.80195-0.06042
  -4   4  13-295.111 233.815   6 0.10119-0.33212-0.44507 0.93788 0.89391-0.11790
  -4   4  12 124.272 103.702   6 0.10411-0.33799-0.43375 0.92660 0.89927-0.18399
   4   4 -11 839.974 393.754   7-0.58380 0.81887-0.06246 0.55509-0.83812 0.18498
  -4   4  11 722.950 360.090   6 0.10862-0.34546-0.41597 0.90886 0.90734-0.25278
   4   4 -10 730.233 349.117   7-0.57424 0.81240-0.05003 0.54267-0.84530 0.25278
  -4   4  10 918.249 368.360   6 0.11485-0.35463-0.39089 0.88381 0.91799-0.32415
   4   4  -9 475.583 305.163   7-0.56084 0.80209-0.03297 0.52560-0.85472 0.32283
  -4   4   9 609.682 283.348   6 0.12290-0.36563-0.35742 0.85038 0.93093-0.39781
   4   4  -9 165.297 174.989   9 0.99690-0.75460 0.05668 0.43621-0.00370-0.52598
   4   4  -8 4147.99 774.369   7-0.54290 0.78723-0.01070 0.50333-0.86627 0.39500
  -4   4   8 3080.10 589.789   6 0.13308-0.37877-0.31335 0.80635 0.94582-0.47343
   4   4  -8 2873.95 653.804   9 0.99808-0.75233-0.00590 0.49877-0.00356-0.46558
   4   4  -7 1968.36 503.942   7-0.51955 0.76696 0.01737 0.47527-0.87961 0.46896
  -4   4   7 2104.90 481.209   6 0.14523-0.39386-0.25797 0.75100 0.96127-0.54960
   4   4  -7 1835.83 491.851   9 0.99599-0.74678-0.05952 0.55237-0.00343-0.40516
   4   4  -6 4143.41 710.432   7-0.48977 0.74027 0.05178 0.44085-0.89413 0.54411
  -4   4   6 4367.42 645.492   6 0.15932-0.41091-0.18942 0.68250 0.97560-0.62465
   4   4  -6 4563.09 821.135   9 0.99190-0.73924-0.10540 0.59823-0.00332-0.34472
   4   4  -5 3849.50 677.755   7-0.45245 0.70604 0.09300 0.39964-0.90884 0.61944
  -4   4   5 3807.31 590.325   6 0.17500-0.42953-0.10670 0.59982 0.98618-0.69596
   4   4  -5 3602.87 693.788   9 0.98696-0.73084-0.14306 0.63587-0.00323-0.28426
   4   4  -4 1655.24 469.585   9 0.98183-0.72226-0.17382 0.66661-0.00315-0.22379
   4   4  -4 1673.73 431.283   7-0.40648 0.66315 0.14119 0.35145-0.92225 0.69347
  -4   4   4 1020.91 318.593   5-0.92411 0.66616 0.07495 0.41859-0.41821 0.64784
   4   4  -3 1059.88 358.392   9 0.97759-0.71456-0.19569 0.68845-0.00309-0.16330
   4   4  -3 2161.51 475.056   7-0.35091 0.61067 0.19611 0.29653-0.93237 0.76422
  -4   4   3 1620.69 443.023   5-0.91981 0.65898 0.00778 0.48577-0.43547 0.60448
   4   4  -2 5679.78 748.765   7-0.28524 0.54809 0.25686 0.23578-0.93677 0.82924
  -4   4   2 5996.50 822.849   5-0.91178 0.64808-0.05489 0.54846-0.44969 0.55806
   4   4  -2 5825.51 859.985   9 0.97446-0.70797-0.21036 0.70310-0.00306-0.10279
   4   4  -1 2228.37 535.503   9 0.97267-0.70273-0.21830 0.71102-0.00304-0.04227
  -4   4   1 1732.97 423.238   5-0.90099 0.63442-0.11244 0.60602-0.46112 0.50887
  -4   4   0 2981.05 315.900   7-0.48844 0.21862 0.05328 0.43979-0.89472 0.88102
  -4   4   0 3513.83 637.675   5-0.88840 0.61895-0.16437 0.65796-0.47008 0.45720
   4   4   0 3485.46 671.661   9 0.97237-0.69898-0.21958 0.71228-0.00303 0.01828
  -4   4  -1 977.914 372.134   5-0.87494 0.60261-0.21032 0.70393-0.47692 0.40341
  -4   4  -1 976.100 222.897   7-0.62088 0.34798-0.11287 0.60595-0.80626 0.73193
   4   4   1 640.977 280.111   9 0.97359-0.69675-0.21422 0.70690-0.00305 0.07884
  -4   4  -2 848.353 231.155   7-0.68814 0.41215-0.21633 0.70941-0.72655 0.59159
  -4   4  -2 1156.40 348.284   5-0.86149 0.58630-0.25007 0.74369-0.48198 0.34784
   4   4   2 709.987 267.259   9 0.97624-0.69593-0.20214 0.69480-0.00308 0.13942
   4   4   3 3263.35 589.639   6 0.17581 0.10218-0.10221 0.59532 0.98655-0.79162
   4   4   3 3076.90 710.667   9 0.98013-0.69637-0.18289 0.67553-0.00313 0.20001
  -4   4  -3 3146.90 591.531   5-0.84884 0.57077-0.28351 0.77715-0.48561 0.29084
  -4   4  -3 3009.09 447.385   7-0.72434 0.44527-0.28236 0.77544-0.66477 0.46919
  -4   4  -4 6092.77 697.933   7-0.74473 0.46257-0.32526 0.81833-0.61957 0.36337
   4   4   4 6627.77 869.481   6 0.16062 0.12032-0.18285 0.67592 0.97671-0.72105
  -4   4  -4 6955.82 884.422   5-0.83766 0.55671-0.31065 0.80431-0.48812 0.23271
   4   4   4 6823.56 951.747   9 0.98499-0.69778-0.15558 0.64819-0.00320 0.26063
   4   4   5 3818.93 735.005   9 0.99008-0.69941-0.12059 0.61318-0.00328 0.32126
  -4   4  -5 3489.73 560.004   7-0.75653 0.47129-0.35315 0.84622-0.58782 0.27100
   4   4   5 3100.81 604.704   6 0.14656 0.13733-0.25170 0.74474 0.96279-0.64641
  -4   4  -5 3317.29 609.675   5-0.82847 0.54465-0.33152 0.82519-0.48977 0.17373
  -4   4  -6 893.359 311.147   7-0.76339 0.47506-0.37086 0.86393-0.56663 0.18918
   4   4   6 942.402 359.581   6 0.13402 0.15282-0.30918 0.80218 0.94711-0.57000
  -4   4  -6 944.106 339.243   5-0.82170 0.53500-0.34620 0.83989-0.49079 0.11412
   4   4   6 741.192 345.461   9 0.99460-0.70048-0.07800 0.57057-0.00339 0.38191
  -4   4  -7 144.817 159.007   7-0.76720 0.47578-0.38134 0.87441-0.55368 0.11561
   4   4   7-164.209 193.564   6 0.12313 0.16666-0.35644 0.84940 0.93128-0.49345
  -4   4  -7 173.369 104.105   5-0.81764 0.52807-0.35474 0.84844-0.49132 0.05402
   4   4   7 48.0920 91.8326   9 0.99758-0.70000-0.02777 0.52032-0.00351 0.44258
   4   4   8 613.068 305.147   9 0.99786-0.69682 0.03099 0.46154-0.00364 0.50326
   4   4   8 1241.60 437.119   6 0.11409 0.17865-0.39397 0.88689 0.91673-0.41818
  -4   4  -8 1168.80 367.038   5-0.81648 0.52403-0.35716 0.85088-0.49146-0.00646
  -4   4  -8 1210.51 375.128   7-0.76899 0.47449-0.38647 0.87954-0.54724 0.04854
  -4   4  -9 2152.55 551.799   7-0.76934 0.47175-0.38748 0.88055-0.54596-0.01337
   4   4   9 2398.17 634.675   6 0.10671 0.18898-0.42355 0.91643 0.90396-0.34468
  -4   4  -9 2134.38 512.155   5-0.81829 0.52297-0.35339 0.84711-0.49124-0.06732
  -4   4 -10 486.043 227.027   7-0.76856 0.46788-0.38521 0.87828-0.54883-0.07112
   4   4  10 253.270 189.884   6 0.10103 0.19761-0.44567 0.93852 0.89362-0.27362
  -4   4 -11 908.228 390.957   7-0.76680 0.46304-0.38023 0.87329-0.55507-0.12550
   4   4  11 471.705 278.325   6 0.09671 0.20489-0.46218 0.95499 0.88545-0.20472
  -4   5  11 861.912 403.581   6 0.14408-0.38093-0.26338 0.87958 0.95992-0.30543
  -4   5  10 406.071 269.137   6 0.15020-0.39000-0.23437 0.85060 0.96679-0.37302
   4   5  -9 726.391 346.394   7-0.50644 0.74759 0.03269 0.58315-0.88633 0.35444
   4   5  -9 179.023 227.235   9 0.98601-0.74291 0.16187 0.45376-0.00393-0.52580
   4   5  -8 323.442 230.442   7-0.48698 0.73121 0.05493 0.56092-0.89536 0.42409
  -4   5   8 325.296 212.731   6 0.16638-0.41208-0.15310 0.76941 0.98114-0.50882
   4   5  -8-48.3041 69.5653   9 0.99278-0.74622 0.11008 0.50553-0.00382-0.46536
   4   5  -7-65.8225 184.526   9 0.99643-0.74642 0.06527 0.55032-0.00372-0.40491
  -4   5   7 126.057 167.281   6 0.17630-0.42495-0.09951 0.71587 0.98677-0.57517
   4   5  -6 888.192 362.702   7-0.43219 0.68260 0.11457 0.50128-0.91535 0.56533
   4   5  -6 735.638 415.456   9 0.99794-0.74447 0.02751 0.58805-0.00363-0.34445
   4   5  -5 367.666 169.947   7-0.39537 0.64886 0.15244 0.46341-0.92478 0.63538
   4   5  -5 620.721 351.176   9 0.99810-0.74118-0.00456 0.62010-0.00356-0.28398
   4   5  -4 146.317 76.5520   7-0.35132 0.60789 0.19572 0.42014-0.93232 0.70354
   4   5  -4 221.373 268.396   9 0.99750-0.73713-0.02994 0.64546-0.00350-0.22349
   4   5  -3 1481.53 490.200   9 0.99663-0.73280-0.04898 0.66448-0.00346-0.16299
   4   5  -3 1713.15 459.539   7-0.29949 0.55915 0.24404 0.37182-0.93646 0.76831
  -4   5   3 1681.02 462.398   5-0.92458 0.66370 0.10741 0.50950-0.40910 0.57808
   4   5  -2 329.716 235.864   7-0.23965 0.50240 0.29665 0.31920-0.93547 0.82795
  -4   5   2 428.291 240.486   5-0.92339 0.65963 0.05684 0.56009-0.42307 0.53142
   4   5  -2 265.138 194.005   9 0.99584-0.72856-0.06174 0.67722-0.00343-0.10247
  -4   5   1 805.538 324.040   5-0.92004 0.65341 0.01021 0.60674-0.43489 0.48260
   4   5  -1 942.684 469.617   9 0.99530-0.72456-0.06927 0.68473-0.00341-0.04194
  -4   5   0 1151.79 390.735   5-0.91515 0.64564-0.03211 0.64908-0.44473 0.43182
   4   5   0 1509.20 558.078   9 0.99521-0.72102-0.07038 0.68581-0.00340 0.01860
  -4   5  -1 3543.53 680.826   5-0.90930 0.63692-0.06982 0.68680-0.45280 0.37926
   4   5   1 3100.09 760.682   9 0.99556-0.71791-0.06569 0.68111-0.00342 0.07916
  -4   5  -2 2248.77 387.656   7-0.55950 0.28341-0.03128 0.64757-0.85563 0.72068
   4   5   2 2221.04 702.783   9 0.99630-0.71520-0.05462 0.67002-0.00344 0.13974
  -4   5  -2 2927.72 637.420   5-0.90306 0.62780-0.10267 0.71966-0.45929 0.32511
  -4   5  -3 333.663 177.774   7-0.61977 0.34060-0.11131 0.72760-0.80732 0.61175
  -4   5  -3-192.576 167.325   5-0.89693 0.61880-0.13047 0.74748-0.46438 0.26957
   4   5   3 297.191 200.964   9 0.99718-0.71262-0.03794 0.65331-0.00348 0.20032
  -4   5  -4 2185.48 444.494   7-0.65899 0.37673-0.16916 0.78545-0.76536 0.50916
   4   5   4 2299.39 640.059   9 0.99792-0.70991-0.01531 0.63066-0.00353 0.26092
  -4   5  -4 2103.40 517.445   5-0.89137 0.61036-0.15308 0.77010-0.46825 0.21281
  -4   5  -5 330.553 221.275   7-0.68488 0.39953-0.21083 0.82712-0.73129 0.41446
   4   5   5 316.960 278.949   6 0.17376 0.11012-0.11354 0.72989 0.98558-0.66927
  -4   5  -5 416.482 285.399   5-0.88676 0.60288-0.17038 0.78742-0.47104 0.15497
   4   5   5 429.993 297.115   9 0.99813-0.70666 0.01385 0.60148-0.00360 0.32154
  -4   5  -6 33.9906 35.9355   7-0.70208 0.41365-0.24058 0.85687-0.70490 0.32746
   4   5   6-171.339 195.920   6 0.16349 0.12334-0.16815 0.78446 0.97901-0.60198
  -4   5  -6-216.021 181.935   5-0.88342 0.59666-0.18226 0.79931-0.47287 0.09617
   4   5   6-131.739 44.0503   9 0.99722-0.70230 0.04966 0.56565-0.00368 0.38216
   4   5   7 55.9357 159.469   9 0.99451-0.69614 0.09176 0.52352-0.00378 0.44281
  -4   5  -7 257.690 228.618   7-0.71343 0.42192-0.26136 0.87764-0.68541 0.24734
   4   5   7 536.661 318.931   6 0.15422 0.13556-0.21484 0.83112 0.97089-0.53313
  -4   5  -7-103.862 102.465   5-0.88158 0.59195-0.18858 0.80564-0.47382 0.03649
   4   5   8 123.320 246.616   9 0.98909-0.68726 0.14081 0.47446-0.00388 0.50346
  -4   5  -8 699.353 318.894   7-0.72071 0.42611-0.27524 0.89153-0.67187 0.17318
   4   5   8 998.797 422.384   6 0.14607 0.14666-0.25404 0.87027 0.96223-0.46375
  -4   5  -8 785.976 314.825   5-0.88140 0.58890-0.18918 0.80626-0.47390-0.02405
  -4   5  -9-31.1894 78.3226   7-0.72502 0.42733-0.28370 0.89999-0.66343 0.10411
   4   5   9 519.268 312.973   6 0.13911 0.15657-0.28628 0.90248 0.95382-0.39462
  -4   5  -9 408.628 254.733   5-0.88297 0.58759-0.18381 0.80090-0.47310-0.08549
  -4   5 -10 69.6792 166.533   7-0.72706 0.42629-0.28778 0.90407-0.65929 0.03934
   4   6  -8-336.990 275.601   9 0.97709-0.72973 0.21065 0.52770-0.00403-0.46519
   4   6  -7 41.4558 143.632   7-0.39988 0.64710 0.14789 0.59117-0.92378 0.51314
   4   6  -7 130.956 304.801   9 0.98432-0.73351 0.17227 0.56605-0.00395-0.40472
   4   6  -6 695.406 334.069   7-0.36924 0.61954 0.17837 0.56069-0.92972 0.57970
   4   6  -6 609.056 389.780   9 0.98924-0.73498 0.13969 0.59861-0.00388-0.34425
   4   6  -5 365.312 242.994   7-0.33286 0.58625 0.21324 0.52583-0.93435 0.64496
   4   6  -5-217.018 172.613   9 0.99250-0.73479 0.11267 0.62561-0.00382-0.28376
   4   6  -4 317.528 266.152   7-0.29030 0.54677 0.25233 0.48674-0.93670 0.70793
   4   6  -4-71.2180 161.284   9 0.99457-0.73340 0.09105 0.64721-0.00378-0.22326
   4   6  -3 89.2461 43.6398   7-0.24126 0.50082 0.29528 0.44379-0.93558 0.76743
   4   6  -3 195.944 217.991   9 0.99585-0.73122 0.07443 0.66381-0.00374-0.16275
   4   6  -2-374.484 277.616   9 0.99654-0.72846 0.06325 0.67496-0.00371-0.10222
   4   6  -1 565.878 309.008   9 0.99688-0.72534 0.05702 0.68117-0.00370-0.04169
  -4   6   1 1390.00 457.193   5-0.92452 0.65782 0.11763 0.62269-0.40613 0.45382
  -4   6   0 504.870 328.405   5-0.92432 0.65476 0.08301 0.65732-0.41599 0.40305
   4   6   0 177.047 227.153   9 0.99693-0.72194 0.05603 0.68214-0.00370 0.01885
  -4   6  -1 715.556 341.287   5-0.92315 0.65071 0.05222 0.68812-0.42428 0.35071
   4   6   1 198.081 300.866   9 0.99671-0.71826 0.06027 0.67788-0.00371 0.07941
   4   6   2 305.484 179.457   9 0.99617-0.71427 0.06944 0.66869-0.00373 0.13998
  -4   6  -2 679.698 315.198   5-0.92137 0.64606 0.02551 0.71485-0.43112 0.29692
  -4   6  -3 1007.95 370.304   5-0.91934 0.64115 0.00306 0.73731-0.43661 0.24177
   4   6   3 611.574 366.916   9 0.99515-0.70979 0.08395 0.65415-0.00376 0.20056
   4   6   4 434.252 322.877   9 0.99344-0.70463 0.10351 0.63457-0.00380 0.26115
  -4   6  -4 901.626 363.611   5-0.91735 0.63628-0.01492 0.75531-0.44083 0.18537
   4   6   5 120.596 232.722   9 0.99069-0.69843 0.12843 0.60963-0.00386 0.32175
  -4   6  -5 862.296 355.070   5-0.91567 0.63173-0.02825 0.76865-0.44387 0.12777
  -4   6  -6-9.11142 80.7472   5-0.91451 0.62769-0.03674 0.77716-0.44576 0.06903
   4   6   6 237.515 212.060   9 0.98647-0.69075 0.15888 0.57916-0.00392 0.38236
  -4   6  -7 409.093 290.236   5-0.91402 0.62433-0.04017 0.78060-0.44651 0.00915
   4   6   7 79.8835 241.118   9 0.98021-0.68103 0.19506 0.54296-0.00400 0.44298
  -4   6  -8 1015.94 442.968   5-0.91429 0.62173-0.03826 0.77871-0.44609-0.05190
   5  -6  -8 202.273 273.570   3-0.42040 0.73280-0.19110-0.54888-0.90643 0.43691
   5  -6  -7 41.7305 141.749   3-0.38357 0.69891-0.20613-0.53382-0.91787 0.50902
   5  -6  -6 229.594 217.726   3-0.33796 0.65624-0.22389-0.51602-0.92958 0.58141
  -5  -6   6 93.2164 131.759   4 0.49590-0.81482-0.35175-0.38922 0.81702-0.46858
   5  -6  -5 1721.23 536.654   3-0.28232 0.60354-0.24436-0.49552-0.94041 0.65291
  -5  -6   5 1317.45 521.249   4 0.47219-0.79402-0.38222-0.35870 0.81627-0.52849
   5  -6  -4 26.8285 108.200   3-0.21545 0.53962-0.26732-0.47253-0.94870 0.72188
  -5  -6   4-25.4899 266.461   4 0.44438-0.76910-0.41618-0.32469 0.81395-0.58682
  -5  -6   3 265.087 216.375   4 0.41221-0.73984-0.45327-0.28755 0.80948-0.64301
   5  -6  -3 479.547 259.332   3-0.13643 0.46354-0.29227-0.44755-0.95222 0.78607
   5  -6  -2 156.256 83.1418   2 0.67982-0.35001-0.02956-0.70963-0.69888 0.59411
  -5  -6   2-199.525 175.783   4 0.37550-0.70604-0.49299-0.24778 0.80226-0.69644
   5  -6  -2 259.197 166.595   3-0.04491 0.37496-0.31834-0.42144-0.94815 0.84268
  -5  -6   1 381.342 257.200   4 0.33423-0.66767-0.53463-0.20609 0.79168-0.74652
   5  -6  -1 332.782 203.756   2 0.72137-0.38861-0.06557-0.67363-0.65355 0.60938
  -5  -6   0 154.999 47.6020   4 0.28830-0.62464-0.57754-0.16313 0.77711-0.79261
   5  -6   0 89.3529 142.607   2 0.75899-0.42329-0.10089-0.63831-0.60554 0.62196
  -5  -6  -1 450.336 263.046   4 0.23811-0.57735-0.62062-0.12001 0.75809-0.83424
   5  -6   1 58.0872 97.2381   2 0.79236-0.45372-0.13509-0.60412-0.55561 0.63263
  -5  -6  -2-231.175 198.112   4 0.18407-0.52622-0.66286-0.07772 0.73425-0.87106
   5  -6   2 78.8980 236.093   1 0.52358-0.18210-0.34393-0.39501-0.75343 0.89040
   5  -6   2 58.2227 99.1849   2 0.82137-0.47979-0.16785-0.57137-0.50444 0.64207
  -5  -6  -3 679.413 373.796   4 0.12660-0.47165-0.70335-0.03717 0.70528-0.90274
   5  -6   3 604.662 351.215   1 0.54382-0.19942-0.39978-0.33912-0.71089 0.90850
   5  -6   3 918.116 420.158   2 0.84609-0.50157-0.19898-0.54025-0.45261 0.65084
  -5  -6  -4 892.248 397.835   4 0.06591-0.41386-0.74138 0.00090 0.67082-0.92894
   5  -6   4 876.480 411.552   2 0.86671-0.51924-0.22838-0.51086-0.40058 0.65940
   5  -6   4 463.160 316.720   1 0.56123-0.21390-0.45366-0.28520-0.66450 0.92274
  -5  -6  -5 196.000 188.540   4 0.00289-0.35375-0.77584 0.03541 0.63097-0.94974
   5  -6   5 225.971 249.494   1 0.57560-0.22534-0.50492-0.23389-0.61483 0.93370
   5  -6   5 89.5094 17.2384   2 0.88345-0.53304-0.25602-0.48323-0.34867 0.66809
  -5  -6  -6 221.250 237.335   4-0.06054-0.29321-0.80543 0.06505 0.58669-0.96612
   5  -6   6 196.654 253.989   2 0.89660-0.54324-0.28194-0.45732-0.29712 0.67714
  -5  -6  -7 27.9417 70.3822   4-0.12422-0.23244-0.82993 0.08959 0.53801-0.97810
   5  -6   7 337.726 272.529   2 0.90640-0.55011-0.30618-0.43309-0.24608 0.68671
  -5  -6  -8 209.633 230.373   4-0.18780-0.17176-0.84903 0.10874 0.48504-0.98578
   5  -5 -10 77.2675 157.754   3-0.54181 0.84833-0.13667-0.48009-0.85468 0.26388
  -5  -5  10 407.519 300.404   2 0.68394-0.99094-0.51751-0.09891 0.54653 0.04323
   5  -5  -9 1211.19 482.948   3-0.52213 0.83159-0.14605-0.47068-0.86468 0.33455
  -5  -5   9 1605.29 529.606   2 0.68470-0.99464-0.51748-0.09894 0.54560-0.01643
   5  -5  -8 1286.06 485.000   3-0.49606 0.80846-0.15813-0.45857-0.87691 0.40745
  -5  -5   8 985.058 397.807   2 0.68175-0.99463-0.51760-0.09881 0.54924-0.08067
   5  -5  -7 91.6905 199.166   3-0.46244 0.77779-0.17314-0.44352-0.89107 0.48230
  -5  -5   7 172.718 212.436   2 0.67405-0.98987-0.51786-0.09853 0.55861-0.15064
   5  -5  -6 693.774 325.316   3-0.41996 0.73824-0.19128-0.42534-0.90658 0.55848
  -5  -5   6 1113.35 457.356   4 0.52986-0.84875-0.30538-0.31215 0.81586-0.46752
  -5  -5   6 631.378 280.018   2 0.65993-0.97869-0.51813-0.09825 0.57525-0.22789
  -5  -5   5 16.4245 83.8221   4 0.50466-0.82646-0.34011-0.27737 0.81698-0.52930
   5  -5  -5-98.6377 168.254   3-0.36710 0.68832-0.21265-0.40395-0.92240 0.63497
   5  -5  -4 863.547 341.656   3-0.30236 0.62653-0.23714-0.37943-0.93693 0.71018
  -5  -5   4 578.869 325.432   4 0.47469-0.79939-0.37908-0.23836 0.81641-0.58938
   5  -5  -3 137.151 141.693   3-0.22444 0.55155-0.26433-0.35220-0.94787 0.78180
  -5  -5   3 189.366 250.396   4 0.43961-0.76721-0.42183-0.19556 0.81340-0.64703
  -5  -5   2 1.96064 74.9624   4 0.39919-0.72970-0.46766-0.14967 0.80716-0.70145
   5  -5  -2-170.852 148.279   3-0.13267 0.46272-0.29340-0.32310-0.95222 0.84682
  -5  -5   1 1853.53 550.546   4 0.35338-0.68680-0.51569-0.10160 0.79690-0.75184
   5  -5  -1 2614.97 536.940   3-0.02745 0.36045-0.32298-0.29349-0.94640 0.90168
  -5  -5   0 2626.73 638.504   4 0.30227-0.63858-0.56486-0.05238 0.78184-0.79743
   5  -5   0 1881.11 449.708   2 0.67923-0.34346-0.02906-0.58691-0.69948 0.71589
   5  -5   0 2478.94 523.391   3 0.08913 0.24681-0.35118-0.26525-0.92683 0.94278
  -5  -5  -1 760.590 345.513   4 0.24626-0.58547-0.61388-0.00331 0.76139-0.83764
   5  -5   1 1291.64 396.626   2 0.72734-0.38864-0.07099-0.54499-0.64641 0.72342
   5  -5   1 1479.18 389.618   3 0.21310 0.12578-0.37585-0.24055-0.89066 0.96729
  -5  -5  -2 2401.02 601.650   4 0.18637-0.52849-0.66115 0.04401 0.73533-0.87223
   5  -5   2 2780.32 528.447   3 0.33887 0.00295-0.39488-0.22148-0.83673 0.97404
   5  -5   2 2825.64 610.276   2 0.76940-0.42776-0.11124-0.50476-0.59080 0.72841
   5  -5   3 131.915 126.857   3 0.46017-0.11541-0.40679-0.20954-0.76613 0.96411
  -5  -5  -3 398.157 257.579   4 0.12297-0.46800-0.70576 0.08867 0.70333-0.90089
   5  -5   3 455.461 263.171   1 0.52992-0.18545-0.36079-0.25491-0.74114 0.93883
   5  -5   3 77.5632 78.8477   2 0.80538-0.46079-0.14938-0.46662-0.53370 0.73191
  -5  -5  -4-132.785 156.418   4 0.05676-0.40468-0.74669 0.12965 0.66529-0.92351
   5  -5   4-10.6016 59.2780   3 0.57136-0.22366-0.41098-0.20532-0.68206 0.94072
   5  -5   4-51.4911 82.4750   2 0.83550-0.48797-0.18520-0.43081-0.47596 0.73477
   5  -5   4 263.510 277.207   1 0.55199-0.20460-0.42422-0.19144-0.69054 0.94885
  -5  -5  -5 32.3384 40.5130   4-0.01108-0.33975-0.78280 0.16580 0.62157-0.94045
   5  -5   5-39.3725 78.9966   2 0.86016-0.50968-0.21860-0.39741-0.41822 0.73763
  -5  -5  -6-119.189 133.193   4-0.07839-0.27534-0.81283 0.19588 0.57347-0.95301
   5  -5   6 126.162 94.5576   1 0.58385-0.23061-0.53921-0.07637-0.57817 0.95775
  -5  -5  -7 142.020 129.365   4-0.14534-0.21129-0.83688 0.21998 0.52090-0.96109
   5  -5   7 102.417 27.7647   2 0.89493-0.53856-0.27833-0.33770-0.30446 0.74507
   5  -5   7 366.574 261.632   1 0.59370-0.23754-0.58979-0.02575-0.51823 0.95844
  -5  -5  -8 2053.21 630.060   4-0.21023-0.14931-0.85444 0.23759 0.46527-0.96611
   5  -5   8 1641.48 589.814   1 0.59973-0.24065-0.63549 0.01999-0.45684 0.95768
   5  -5   8 1749.09 568.731   2 0.90594-0.54664-0.30487-0.31117-0.24890 0.75011
   5  -5   9 113.289 209.680   2 0.91325-0.55100-0.32938-0.28667-0.19438 0.75619
  -5  -5  -9 48.6877 122.843   4-0.27323-0.08921-0.86574 0.24894 0.40658-0.96808
  -5  -5 -10 339.158 343.879   4-0.33362-0.03172-0.87080 0.25404 0.34560-0.96776
   5  -4 -11-18.5814 143.974   3-0.60908 0.91265-0.10272-0.39079-0.81509 0.16368
  -5  -4  11 87.8815 68.8618   2 0.68406-0.98805-0.51750 0.02430 0.54638 0.10396
   5  -4 -10 771.399 412.927   3-0.59713 0.90364-0.10898-0.38449-0.82279 0.23205
  -5  -4  10 935.370 428.543   2 0.68807-0.99500-0.51732 0.02413 0.54139 0.04836
   5  -4  -9 86.0628 54.3914   3-0.57990 0.88936-0.11783-0.37562-0.83336 0.30329
  -5  -4   9-2.52635 94.9647   2 0.68912-0.99899-0.51727 0.02409 0.54007-0.01093
   5  -4  -8 1168.76 439.561   3-0.55638 0.86878-0.12957-0.36383-0.84685 0.37746
  -5  -4   8 835.987 317.146   2 0.68654-0.99935-0.51739 0.02422 0.54331-0.07476
  -5  -4   7 153.255 115.531   8-0.63728 0.32082-0.57026 0.07639-0.55076 0.95886
   5  -4  -7-54.6787 78.5791   3-0.52529 0.84063-0.14456-0.34882-0.86312 0.45441
  -5  -4   7 152.498 160.648   2 0.67930-0.99506-0.51769 0.02453 0.55224-0.14429
   5  -4  -6 2061.87 514.552   3-0.48510 0.80338-0.16309-0.33025-0.88172 0.53368
  -5  -4   6 2327.69 504.797   2 0.66582-0.98452-0.51805 0.02489 0.56839-0.22104
   5  -4  -5 890.722 316.104   3-0.43402 0.75525-0.18538-0.30793-0.90173 0.61438
  -5  -4   5 870.228 314.479   4 0.53051-0.85229-0.30445-0.18960 0.81581-0.52823
  -5  -4   4-37.1888 63.4626   4 0.49728-0.82195-0.34993-0.14406 0.81702-0.59009
   5  -4  -4 106.323 75.8488   3-0.37017 0.69434-0.21144-0.28183-0.92158 0.69490
   5  -4  -3 3540.86 621.073   3-0.29184 0.61895-0.24095-0.25229-0.93881 0.77281
  -5  -4   3 3359.43 659.692   4 0.45781-0.78539-0.40001-0.09394 0.81526-0.64899
   5  -4  -3 2964.92 352.017   4 0.49379-0.16640-0.35451-0.13902 0.81700-0.98248
  -5  -4   2 1076.00 402.522   4 0.41185-0.74233-0.45368-0.04022 0.80942-0.70380
   5  -4  -2 843.166 334.589   3-0.19795 0.52801-0.27305-0.22017-0.95005 0.84472
   5  -4  -1 866.710 301.325   3-0.08879 0.42179-0.30621-0.18697-0.95117 0.90652
  -5  -4   1 761.847 298.575   4 0.35943-0.69281-0.50958 0.01572 0.79843-0.75347
  -5  -4   0 3372.36 667.600   4 0.30083-0.63712-0.56618 0.07237 0.78136-0.79706
   5  -4   0 3380.09 563.022   3 0.03334 0.30260-0.33828-0.15486-0.93791 0.95394
   5  -4   1 11115.1 1017.92   3 0.16380 0.17508-0.36671-0.12640-0.90698 0.98368
  -5  -4  -1 9970.80 1145.26   4 0.23693-0.57613-0.62158 0.12783 0.75761-0.83396
  -5  -4  -2 1962.28 495.954   4 0.16910-0.51119-0.67384 0.18014 0.72705-0.86406
   5  -4   2 1995.52 473.939   2 0.71226-0.37055-0.05744-0.43532-0.66410 0.80170
   5  -4   2 1775.07 402.573   3 0.29605 0.04577-0.38912-0.10396-0.85715 0.99452
   5  -4   3 1377.93 454.862   1 0.51785-0.17333-0.32908-0.16343-0.76386 0.96163
   5  -4   3 1378.23 347.901   3 0.42303-0.07827-0.40388-0.08916-0.78988 0.98793
  -5  -4  -3 1068.77 374.285   4 0.09826-0.44326-0.72170 0.22804 0.68967-0.88734
   5  -4   3 1324.95 408.856   2 0.76145-0.41680-0.10332-0.38945-0.60211 0.80031
[truncated: 341,325 more chars]
