# Supplementary material for: (1S,3S,8R,9S,10R)-9,10-Ep­oxy-3,7,7,10-tetra­methyl­tri­cyclo­[6.4.0.01,3]dodeca­ne
Source: Acta Crystallogr Sect E Struct Rep Online. 2014 Mar 26;70(Pt 4):o480. doi: 10.1107/S1600536814006230 (PMC3998592; doi:10.1107/S1600536814006230)
Supplement: Supplementary file 2 [file e-70-0o480-Isup2.hkl]

#
# h,k,l, Fc-squared, Fo-squared, sigma(Fo-squared), status flag
#
data_I
_shelx_title ' exp_2737 in P2(1)'
_shelx_refln_list_code          4
_shelx_F_calc_maximum       87.05
_exptl_crystal_F_000       260.00
_reflns_d_resolution_high  0.8000

loop_
 _space_group_symop_operation_xyz
 'x, y, z'
 '-x, y+1/2, -z'

_cell_length_a    10.5563
_cell_length_b     5.7548
_cell_length_c    11.7096
_cell_angle_alpha  90.000
_cell_angle_beta   92.777
_cell_angle_gamma  90.000

_shelx_F_squared_multiplier     1.000

loop_
 _refln_index_h
 _refln_index_k
 _refln_index_l
 _refln_F_squared_calc
 _refln_F_squared_meas
 _refln_F_squared_sigma
 _refln_observed_status
   1  -7   0          4.03          2.01         4.00 o
   2  -7   0          2.40          2.99         1.50 o
   3  -7   0          5.31          0.95         2.80 o
   0  -6   0         35.59         32.37         6.81 o
   1  -6   0          2.11          3.64         1.00 o
   2  -6   0          2.04          1.04         3.66 o
   3  -6   0         18.38         17.72         3.98 o
   4  -6   0          5.07          3.22         2.94 o
   5  -6   0          0.22          3.09         1.00 o
   6  -6   0          5.47         10.75         4.59 o
   7  -6   0          2.61          3.83         3.26 o
   1  -5   0         30.52         29.97         2.78 o
   2  -5   0         31.92         38.46         4.20 o
   3  -5   0          2.78          4.96         1.49 o
   4  -5   0         23.11         27.07         3.74 o
   5  -5   0         52.20         50.82         6.67 o
   6  -5   0          0.82         -1.10         1.51 o
   7  -5   0         42.22         57.95         9.94 o
   8  -5   0          3.62          9.90         4.66 o
   9  -5   0         14.68         19.98         6.24 o
   0  -4   0        145.43        161.60         8.34 o
   1  -4   0         22.48         23.58         2.67 o
   2  -4   0         36.05         34.57         2.11 o
   3  -4   0          5.36          7.08         1.06 o
   4  -4   0         71.37         68.46         4.58 o
   5  -4   0         67.29         74.84         9.54 o
   6  -4   0         39.57         41.90         7.64 o
   7  -4   0         28.37         26.04         5.86 o
   8  -4   0         26.57         25.96         6.73 o
   9  -4   0          6.19          8.44         5.84 o
  10  -4   0          0.86          4.37         5.06 o
   1  -3   0        199.83        189.20         5.03 o
   2  -3   0         54.82         57.63         2.41 o
   3  -3   0        121.48        133.79         5.16 o
   4  -3   0         26.43         27.26         3.32 o
   5  -3   0         64.59         64.62         5.81 o
   6  -3   0         12.84          8.91         2.85 o
   7  -3   0         58.89         60.32         8.59 o
   8  -3   0        128.39        138.40        14.08 o
   9  -3   0          0.61          1.86         1.05 o
  10  -3   0          0.12          0.11         6.47 o
  11  -3   0         10.76         16.24         5.57 o
   0  -2   0         97.66         93.03         7.04 o
   1  -2   0        146.31        142.19         4.00 o
   2  -2   0        496.21        524.67         6.34 o
   3  -2   0        230.61        230.75         6.17 o
   4  -2   0        151.78        149.89         5.51 o
   5  -2   0         45.41         52.14         3.45 o
   6  -2   0         78.90         85.25         5.73 o
   7  -2   0        381.42        362.25        11.49 o
   8  -2   0        123.36        123.87        12.79 o
   9  -2   0         90.53         86.81        11.34 o
  10  -2   0         22.20         24.53         5.91 o
  11  -2   0          4.31         -0.26         6.78 o
  12  -2   0         48.13         48.98         9.89 o
   1  -1   0       2076.69       1939.70        10.03 o
   2  -1   0        354.77        342.69         7.36 o
   3  -1   0        723.19        691.64        10.00 o
   4  -1   0        205.35        216.83         6.24 o
   5  -1   0        592.38        615.13        12.85 o
   6  -1   0          9.68         10.60         2.08 o
   7  -1   0         33.83         38.18         4.17 o
   8  -1   0        106.45        106.07        10.88 o
   9  -1   0         77.37         57.83         8.52 o
  10  -1   0         49.36         49.44         8.43 o
  11  -1   0          2.55          3.52         2.75 o
  12  -1   0          7.10         15.30         5.55 o
  13  -1   0         13.07         14.36         5.61 o
   2   0   0         26.19         25.97         2.85 o
   3   0   0          9.04         10.13         1.41 o
   4   0   0        962.68       1009.35        14.88 o
   5   0   0        779.00        801.44        14.72 o
   6   0   0        155.86        147.60        10.30 o
   7   0   0         32.24         28.77         5.17 o
   8   0   0         53.65         50.35         7.17 o
   9   0   0         25.66         22.46         4.94 o
  10   0   0         45.59         44.84         7.80 o
  11   0   0         26.01         32.33         6.93 o
  12   0   0          6.34          3.37         5.73 o
  13   0   0          0.33          4.99         4.94 o
   1   1   0       2076.77       1954.00        15.29 o
   2   1   0        354.77        347.30         6.69 o
   3   1   0        723.19        704.56        10.86 o
   4   1   0        205.46        212.28         7.29 o
   5   1   0        592.21        604.34        15.70 o
   6   1   0          9.68         10.86         2.43 o
   7   1   0         33.83         33.15         4.17 o
   8   1   0        106.49         97.70         8.00 o
   9   1   0         77.35         73.73         8.00 o
  10   1   0         49.36         45.17         6.07 o
  11   1   0          2.55          0.37         2.13 o
  12   1   0          7.10         13.84         4.88 o
  13   1   0         13.08         15.13         8.87 o
   0   2   0         97.83         91.73         5.94 o
   1   2   0        146.48        135.35         3.97 o
   2   2   0        495.88        517.08         7.95 o
   3   2   0        230.57        228.49         5.62 o
   4   2   0        151.84        150.79         4.97 o
   5   2   0         45.29         46.66         3.22 o
   6   2   0         78.80         80.52         8.43 o
   7   2   0        381.47        355.58        14.69 o
   8   2   0        123.20        120.84         9.39 o
   9   2   0         90.41         79.44         8.12 o
  10   2   0         22.14         24.36         4.80 o
  11   2   0          4.34          1.78         1.72 o
  12   2   0         48.09         52.48         7.75 o
   1   3   0        199.88        175.67         8.00 o
   2   3   0         54.81         58.10         3.12 o
   3   3   0        121.48        127.43         7.16 o
   4   3   0         26.44         28.34         2.63 o
   5   3   0         64.58         61.00         3.96 o
   6   3   0         12.85         11.77         1.95 o
   7   3   0         58.87         60.46         5.14 o
   8   3   0        128.36        138.11        12.98 o
   9   3   0          0.61          0.20         1.49 o
  10   3   0          0.12         -0.43         2.71 o
  11   3   0         10.77         12.29         4.81 o
   0   4   0        145.34        146.37        11.43 o
   1   4   0         22.46         19.73         2.81 o
   2   4   0         35.93         35.64         4.37 o
   3   4   0          5.39          6.27         1.65 o
   4   4   0         71.41         70.15         5.78 o
   5   4   0         67.23         69.38         5.52 o
   6   4   0         39.52         47.88         8.90 o
   7   4   0         28.27         30.57         7.39 o
   8   4   0         26.63         35.86         8.17 o
   9   4   0          6.18          9.38         4.20 o
  10   4   0          0.87          7.26         6.21 o
   1   5   0         30.52         23.28         6.02 o
   2   5   0         31.92         28.45         4.88 o
   3   5   0          2.77          0.25         1.28 o
   4   5   0         23.11         28.79         7.09 o
   5   5   0         52.21         55.66         9.84 o
   6   5   0          0.82         -1.67         1.67 o
   7   5   0         42.24         57.32        10.58 o
   8   5   0          3.62         -0.78         3.10 o
   9   5   0         14.68         28.90         8.40 o
   0   6   0         35.50          8.32         8.73 o
   1   6   0          2.13         -3.13         4.89 o
   2   6   0          2.06         -2.14         2.14 o
   3   6   0         18.36          2.59         4.56 o
   4   6   0          5.10          6.89         4.14 o
   5   6   0          0.21          5.18         3.68 o
   6   6   0          5.49          7.69         5.39 o
   7   6   0          2.61          3.37         1.98 o
   1   7   0          4.03         10.58         9.15 o
   2   7   0          2.40         -0.97         0.97 o
   3   7   0          5.32          8.23         7.47 o
  -2  -7   1         10.94         12.05         6.70 o
  -1  -7   1          0.69          1.18         0.84 o
   0  -7   1          8.39          2.34         1.60 o
   1  -7   1         30.73         38.32         5.95 o
   2  -7   1          4.33          5.93         3.20 o
  -7  -6   1         29.28         33.15         6.50 o
  -6  -6   1          0.59          1.02         1.58 o
  -5  -6   1          5.05          7.85         3.54 o
  -4  -6   1         22.89         32.33         7.30 o
  -3  -6   1          2.75         -0.38         2.33 o
  -2  -6   1         39.24         43.61         6.49 o
  -1  -6   1          7.34          2.73         2.26 o
   0  -6   1         61.76         74.12         8.62 o
   1  -6   1         19.61         21.55         4.37 o
   2  -6   1          4.41          5.62         2.52 o
   3  -6   1         30.45         34.99         5.05 o
   4  -6   1         12.32         12.07         5.87 o
   5  -6   1          4.38          3.63         4.35 o
   6  -6   1         17.58         17.13         5.59 o
   7  -6   1         15.64         14.50         4.96 o
  -9  -5   1         10.14         11.67         5.25 o
  -8  -5   1          8.51          3.11         8.48 o
  -7  -5   1          6.53         10.83         8.12 o
  -6  -5   1         24.49         22.09         5.83 o
  -5  -5   1         43.69         51.16         8.52 o
  -4  -5   1         18.40         11.32         2.63 o
  -3  -5   1          3.89          4.84         1.68 o
  -2  -5   1         33.68         39.15         3.58 o
  -1  -5   1         73.26         69.73         4.49 o
   0  -5   1          6.23          5.39         1.10 o
   1  -5   1         43.89         52.51         3.81 o
   2  -5   1         58.66         65.14         5.45 o
   3  -5   1         36.02         42.14         4.57 o
   4  -5   1         78.03         84.50         6.76 o
   5  -5   1         23.91         26.31         4.80 o
   6  -5   1         15.87         21.75         4.53 o
   7  -5   1         27.23         29.47         5.66 o
   8  -5   1          9.04         13.42         4.16 o
   9  -5   1          7.47          8.19         3.84 o
 -10  -4   1          0.37          3.64         9.28 o
  -9  -4   1          1.91          1.50         1.97 o
  -8  -4   1         26.69         31.34         7.02 o
  -7  -4   1        176.35        184.15        16.64 o
  -6  -4   1          3.34          2.54         2.56 o
  -5  -4   1         17.55         18.04         4.70 o
  -4  -4   1         32.50         27.69         2.72 o
  -3  -4   1          9.14          5.40         1.59 o
  -2  -4   1         74.54         74.90         4.26 o
  -1  -4   1          4.63          5.11         1.25 o
   0  -4   1         35.67         34.11         2.29 o
   1  -4   1          0.03         -0.30         0.30 o
   2  -4   1         58.09         65.34         4.63 o
   3  -4   1         52.12         59.55         3.99 o
   4  -4   1         20.59         22.91         2.62 o
   5  -4   1        230.64        235.83        16.86 o
   6  -4   1          4.14          3.04         3.22 o
   7  -4   1         22.88         28.59         6.49 o
   8  -4   1         15.47         17.52         5.33 o
   9  -4   1         22.44         27.09         6.87 o
  10  -4   1         11.36         19.50         6.33 o
 -11  -3   1          2.18          1.54         4.24 o
 -10  -3   1         39.23         43.58         9.08 o
  -9  -3   1         16.22         13.15         4.57 o
  -8  -3   1        108.51        106.62        12.24 o
  -7  -3   1         63.02         80.03        10.54 o
  -6  -3   1         27.00         30.68         4.30 o
  -5  -3   1        123.56        129.03         6.50 o
  -4  -3   1         42.36         47.20         4.20 o
  -3  -3   1         92.86         92.04         3.78 o
  -2  -3   1         13.82         13.31         1.52 o
  -1  -3   1         25.89         27.62         2.47 o
   0  -3   1         58.95         59.34         3.43 o
   1  -3   1         19.48         19.60         1.66 o
   2  -3   1        123.24        126.51         5.04 o
   3  -3   1         62.92         65.02         4.14 o
   4  -3   1        302.71        308.53         9.09 o
   5  -3   1          0.41          0.57         1.28 o
   6  -3   1         67.79         73.36         9.27 o
   7  -3   1         52.50         48.59         8.19 o
   8  -3   1        102.96        100.41        12.09 o
   9  -3   1         19.47         22.34         5.88 o
  10  -3   1         19.36         28.55         7.53 o
  11  -3   1          0.39         -2.02         3.21 o
 -12  -2   1         28.65         34.21         7.81 o
 -11  -2   1          8.30          8.15         3.83 o
 -10  -2   1         30.58         26.45         6.34 o
  -9  -2   1         26.21         34.97         7.37 o
  -8  -2   1         91.34        102.71        11.41 o
  -7  -2   1        163.96        151.71         8.07 o
  -6  -2   1         33.02         32.44         2.87 o
  -5  -2   1         31.56         32.54         2.57 o
  -4  -2   1        380.91        411.37         8.70 o
  -3  -2   1         31.44         30.95         2.13 o
  -2  -2   1        178.38        171.89         3.40 o
  -1  -2   1         68.21         59.06         2.56 o
   0  -2   1        122.88        110.25         3.11 o
   1  -2   1        262.00        261.09         5.87 o
   2  -2   1        186.86        190.13         6.17 o
   3  -2   1        182.20        192.27         5.93 o
   4  -2   1         42.96         41.24         3.60 o
   5  -2   1        153.72        158.23        11.61 o
   6  -2   1         16.74         17.72         7.26 o
   7  -2   1        147.42        136.35        12.61 o
   8  -2   1        106.39        103.40        11.67 o
   9  -2   1          1.85         -0.80         1.98 o
  10  -2   1          2.46         -1.81         1.81 o
  11  -2   1         12.43         13.37         4.62 o
  12  -2   1         31.64         34.51         8.39 o
 -13  -1   1          6.56          2.48         4.50 o
 -12  -1   1         36.79         42.91         8.73 o
 -11  -1   1          6.76         11.72         4.64 o
 -10  -1   1         50.82         43.74         7.41 o
  -9  -1   1         23.44         21.57         5.07 o
  -8  -1   1         21.07         26.14         3.32 o
  -7  -1   1         44.22         41.93         4.05 o
  -6  -1   1         32.21         31.29         2.95 o
  -5  -1   1        668.97        720.34        14.65 o
  -4  -1   1        377.69        365.42         6.33 o
  -3  -1   1        807.94        792.92         9.35 o
  -2  -1   1        186.17        172.49         3.54 o
  -1  -1   1        175.46        164.22         5.10 o
   0  -1   1       7575.09       7082.60        48.36 o
   1  -1   1        407.77        399.48         8.34 o
   2  -1   1        121.33        121.20         4.57 o
   3  -1   1         79.35         78.56         3.64 o
   4  -1   1       1258.18       1281.31        16.26 o
   5  -1   1         65.81         70.44         5.31 o
   6  -1   1         13.86         15.33         2.83 o
   7  -1   1        132.11        134.22         6.49 o
   8  -1   1         71.51         57.75         7.83 o
   9  -1   1          4.18          3.07         2.89 o
  10  -1   1         19.61         20.27         5.20 o
  11  -1   1         35.64         37.96         7.83 o
  12  -1   1         12.64         17.61         8.53 o
 -13   0   1         19.51         22.72         7.10 o
 -12   0   1          0.21          6.96         6.61 o
 -11   0   1          5.48          9.33         3.04 o
 -10   0   1         10.34         12.99         4.57 o
  -9   0   1         62.30         52.99         9.44 o
  -8   0   1         68.66         53.90         7.32 o
  -7   0   1        108.03        107.30         9.46 o
  -6   0   1          1.40         -1.45         1.53 o
  -5   0   1        349.68        326.00         9.37 o
  -4   0   1         49.80         50.72         3.30 o
  -3   0   1        726.55        685.90        11.98 o
  -2   0   1         33.89         31.50         1.77 o
   2   0   1       1262.05       1191.20        18.91 o
   3   0   1         25.91         32.40         2.79 o
   4   0   1        313.53        304.22         7.92 o
   5   0   1         77.22         85.12         4.93 o
   6   0   1         53.21         46.19         3.80 o
   7   0   1        192.91        184.29         7.73 o
   8   0   1        105.67         95.16         5.52 o
   9   0   1         62.22         71.63        14.50 o
  10   0   1          7.08          7.02         3.29 o
  11   0   1          7.55          9.19         4.15 o
  12   0   1          7.82          7.01         2.26 o
  13   0   1         32.30         38.57        12.38 o
 -13   1   1          6.60          5.42         3.38 o
 -12   1   1         36.71         42.05         8.91 o
 -11   1   1          6.80          6.78         3.06 o
 -10   1   1         50.75         50.52         6.27 o
  -9   1   1         23.44         21.16         3.67 o
  -8   1   1         20.99         22.36         3.27 o
  -7   1   1         44.15         37.83         3.98 o
  -6   1   1         32.36         28.03         2.79 o
  -5   1   1        669.60        728.42        13.15 o
  -4   1   1        378.19        378.35         7.61 o
  -3   1   1        807.42        795.74        10.39 o
  -2   1   1        186.49        186.33         4.23 o
  -1   1   1        175.77        160.05         5.21 o
   0   1   1       7577.74       7029.79        32.88 o
   1   1   1        407.70        404.65         8.38 o
   2   1   1        121.24        122.27         6.44 o
   3   1   1         79.22         79.78         4.69 o
   4   1   1       1258.53       1293.98        19.73 o
   5   1   1         65.90         78.65         5.71 o
   6   1   1         13.93         11.43         1.78 o
   7   1   1        131.90        133.55         7.62 o
   8   1   1         71.46         69.17         8.11 o
   9   1   1          4.16          3.90         2.40 o
  10   1   1         19.55         20.46         4.51 o
  11   1   1         35.68         31.86         5.75 o
  12   1   1         12.60         22.44         6.65 o
 -12   2   1         28.66         26.07         5.60 o
 -11   2   1          8.30         11.74         3.31 o
 -10   2   1         30.57         29.66         5.33 o
  -9   2   1         26.18         24.41         5.17 o
  -8   2   1         91.35         97.02         8.44 o
  -7   2   1        163.98        161.73         6.21 o
  -6   2   1         33.02         32.95         2.78 o
  -5   2   1         31.54         33.96         2.94 o
  -4   2   1        380.97        397.07         6.30 o
  -3   2   1         31.46         31.75         2.19 o
  -2   2   1        178.38        167.63         5.24 o
  -1   2   1         68.20         59.89         3.94 o
   0   2   1        122.77        108.76         3.55 o
   1   2   1        261.72        251.95         6.87 o
   2   2   1        186.75        196.46         6.53 o
   3   2   1        182.17        197.86         4.84 o
   4   2   1         42.98         37.01         3.09 o
   5   2   1        153.62        144.85         8.17 o
   6   2   1         16.69         14.89         2.73 o
   7   2   1        147.34        130.40        11.48 o
   8   2   1        106.36        110.69        11.45 o
   9   2   1          1.86          2.27         3.22 o
  10   2   1          2.47          4.58         3.48 o
  11   2   1         12.44          8.24         3.46 o
  12   2   1         31.60         36.34         6.51 o
 -11   3   1          2.20         -0.05         2.96 o
 -10   3   1         39.23         41.96         6.22 o
  -9   3   1         16.26         15.55         3.61 o
  -8   3   1        108.45         97.48         8.31 o
  -7   3   1         63.16         63.03         6.33 o
  -6   3   1         27.09         22.97         2.61 o
  -5   3   1        123.44        130.73         8.48 o
  -4   3   1         42.44         36.26         4.37 o
  -3   3   1         92.95         88.48         4.15 o
  -2   3   1         13.90         12.72         1.64 o
  -1   3   1         25.82         25.39         3.08 o
   0   3   1         58.86         61.26         6.13 o
   1   3   1         19.55         22.14         2.60 o
   2   3   1        123.48        123.63         6.60 o
   3   3   1         63.00         65.48         6.19 o
   4   3   1        302.82        297.30        11.99 o
   5   3   1          0.40          0.20         0.61 o
   6   3   1         67.66         72.40         4.94 o
   7   3   1         52.61         48.57         5.07 o
   8   3   1        103.07         89.89        10.12 o
   9   3   1         19.48         22.87         5.61 o
  10   3   1         19.38         23.42         5.88 o
  11   3   1          0.39         -0.26         5.90 o
 -10   4   1          0.37          9.16         5.22 o
  -9   4   1          1.91          4.63         8.29 o
  -8   4   1         26.68         32.55         7.72 o
  -7   4   1        176.28        202.79        18.82 o
  -6   4   1          3.34          7.47         3.59 o
  -5   4   1         17.54         20.39         5.07 o
  -4   4   1         32.56         43.30         7.36 o
  -3   4   1          9.13         11.61         2.04 o
  -2   4   1         74.45         76.09         7.39 o
  -1   4   1          4.63          1.73         1.59 o
   0   4   1         35.63         22.12         3.88 o
   1   4   1          0.03          0.12         0.98 o
   2   4   1         58.07         60.71         4.89 o
   3   4   1         52.18         58.27         5.78 o
   4   4   1         20.57         19.57         3.50 o
   5   4   1        230.62        226.66        11.64 o
   6   4   1          4.13          0.78         2.24 o
   7   4   1         22.88         28.08         6.70 o
   8   4   1         15.48         12.26         6.70 o
   9   4   1         22.40         29.49         7.56 o
  10   4   1         11.36          7.41         4.61 o
  -9   5   1         10.12         16.47         5.98 o
  -8   5   1          8.55         11.33         5.46 o
  -7   5   1          6.54         13.37         5.03 o
  -6   5   1         24.51         13.09         8.57 o
  -5   5   1         43.72         54.98         9.69 o
  -4   5   1         18.40         19.09         5.91 o
  -3   5   1          3.92          6.03         2.89 o
  -2   5   1         33.64         34.94         9.37 o
  -1   5   1         73.20         59.00         8.90 o
   0   5   1          6.26          5.86         2.55 o
   1   5   1         44.01         36.84        12.44 o
   2   5   1         58.64         61.42         7.80 o
   3   5   1         36.09         41.15         5.47 o
   4   5   1         77.92         74.49        11.24 o
   5   5   1         23.97         26.69         7.23 o
   6   5   1         15.87         19.76         5.98 o
   7   5   1         27.21         32.93         7.97 o
   8   5   1          9.06         17.11         5.66 o
   9   5   1          7.48         13.00         5.55 o
  -7   6   1         29.28         41.92         9.99 o
  -6   6   1          0.59         -0.20         2.51 o
  -5   6   1          5.04          1.68         2.59 o
  -4   6   1         22.87         19.97         9.13 o
  -3   6   1          2.76         -1.32         3.22 o
  -2   6   1         39.26         26.75        10.59 o
  -1   6   1          7.33          3.56         4.68 o
   0   6   1         61.74         15.22         7.46 o
   1   6   1         19.63         14.40         8.90 o
   2   6   1          4.42         12.83         8.37 o
   3   6   1         30.48         23.03        17.27 o
   4   6   1         12.34          9.76         5.73 o
   5   6   1          4.39          7.26         4.60 o
   6   6   1         17.61         23.98         7.66 o
   7   6   1         15.64         27.32         8.36 o
  -2   7   1         10.91          1.02         3.03 o
  -1   7   1          0.68         -5.79         5.79 o
   1   7   1         30.68          7.13         6.93 o
   2   7   1          4.34          2.56         3.71 o
  -2  -7   2          9.86         11.67         4.53 o
  -1  -7   2          3.69          2.05         0.73 o
   0  -7   2         31.77         27.93         5.03 o
   1  -7   2          1.56          0.28         2.00 o
   2  -7   2          0.52          3.47         3.72 o
  -7  -6   2          0.64         -0.51         1.39 o
  -6  -6   2         10.20         12.14         6.00 o
  -5  -6   2          2.59          2.15         2.71 o
  -4  -6   2         11.59         18.95         5.54 o
  -3  -6   2          5.50          7.72         2.75 o
  -2  -6   2          2.77          2.73         1.92 o
  -1  -6   2         28.91         37.69         5.93 o
   0  -6   2          2.66          2.98         1.51 o
   1  -6   2         86.97        107.38         9.96 o
   2  -6   2         19.93         27.97         4.41 o
   3  -6   2          6.78          9.98         3.15 o
   4  -6   2         14.08         14.89         4.26 o
   5  -6   2          0.28         -0.28         1.99 o
   6  -6   2          2.30          3.55         2.38 o
  -9  -5   2          6.04          7.85         3.41 o
  -8  -5   2          7.00          4.54         2.29 o
  -7  -5   2         54.21         56.23         9.79 o
  -6  -5   2          6.72          7.11         3.49 o
  -5  -5   2          0.08         -1.24         1.92 o
  -4  -5   2          3.98          4.33         1.44 o
  -3  -5   2         93.44        103.22         6.32 o
  -2  -5   2         87.03         92.14         5.39 o
  -1  -5   2         54.19         48.93         4.06 o
   0  -5   2        152.59        161.33         7.03 o
   1  -5   2         17.80         19.45         2.91 o
   2  -5   2         67.29         70.84         4.87 o
   3  -5   2         34.55         36.51         3.93 o
   4  -5   2         49.89         57.97         6.80 o
   5  -5   2         54.65         59.63         7.38 o
   6  -5   2         49.64         58.20         7.79 o
   7  -5   2         35.46         41.32         6.98 o
   8  -5   2         19.12         24.82         5.67 o
   9  -5   2         30.18         39.20         7.36 o
 -10  -4   2         12.12         15.80         5.67 o
  -9  -4   2          3.09         -0.17         2.02 o
  -8  -4   2         51.45         45.01         8.36 o
  -7  -4   2          4.54          2.54         2.07 o
  -6  -4   2         55.53         58.05         9.09 o
  -5  -4   2         16.33         21.03         5.70 o
  -4  -4   2        136.60        139.07        12.63 o
  -3  -4   2         56.45         60.52         3.81 o
  -2  -4   2          4.92          4.62         1.09 o
  -1  -4   2          5.71          2.85         0.86 o
   0  -4   2         34.01         35.39         3.03 o
   1  -4   2         63.73         55.22         2.71 o
   2  -4   2         28.56         25.44         3.26 o
   3  -4   2         29.51         29.62         2.97 o
   4  -4   2         15.81         20.78         2.85 o
   5  -4   2         41.95         42.09         5.78 o
   6  -4   2         34.22         35.56         5.59 o
   7  -4   2          1.32          1.05         1.55 o
   8  -4   2          5.26         14.34         4.80 o
   9  -4   2          3.42          4.17         3.06 o
  10  -4   2         14.82         19.61         6.38 o
 -11  -3   2          9.79         10.65         4.89 o
 -10  -3   2         28.41         29.35         7.02 o
  -9  -3   2         16.42         21.49         5.94 o
  -8  -3   2         31.48         25.29         5.65 o
  -7  -3   2        368.55        374.80        22.38 o
  -6  -3   2         38.86         42.10         3.82 o
  -5  -3   2         36.45         37.72         3.28 o
  -4  -3   2         31.22         39.09         5.08 o
  -3  -3   2         90.66        108.45        10.13 o
  -2  -3   2        105.97        112.68         4.51 o
  -1  -3   2        175.90        174.56         6.07 o
   0  -3   2         20.64         19.94         2.37 o
   1  -3   2         76.45         75.83         3.54 o
   2  -3   2         44.37         52.41         4.87 o
   3  -3   2        281.50        276.50         9.87 o
   4  -3   2         15.17         16.68         2.16 o
   5  -3   2         40.52         36.63         6.19 o
   6  -3   2        112.44        120.09        11.73 o
   7  -3   2        100.91        105.84        11.87 o
   8  -3   2          4.37          1.43         3.43 o
   9  -3   2          0.09         -0.58         1.56 o
  10  -3   2         22.68         22.18         6.18 o
  11  -3   2         21.04         26.87         7.22 o
 -12  -2   2         20.92         28.26         7.56 o
 -11  -2   2          5.23          9.39         4.61 o
 -10  -2   2          7.49          8.29         3.41 o
  -9  -2   2         44.75         48.54         8.25 o
  -8  -2   2         11.59         14.97         4.85 o
  -7  -2   2          1.98          1.65         0.38 o
  -6  -2   2         72.22         73.22         4.29 o
  -5  -2   2        139.16        142.68         5.22 o
  -4  -2   2        241.22        239.67         6.30 o
  -3  -2   2        308.78        302.00         7.61 o
  -2  -2   2        599.58        624.88         9.56 o
  -1  -2   2         25.77         25.98         1.64 o
   0  -2   2        518.24        526.70         7.95 o
   1  -2   2         50.72         51.71         2.98 o
   2  -2   2        269.09        276.35         9.94 o
   3  -2   2        312.86        319.15         9.84 o
   4  -2   2          5.57          1.73         2.41 o
   5  -2   2        150.25        153.85        11.79 o
   6  -2   2         53.40         66.22         8.60 o
   7  -2   2         77.07         73.06         9.30 o
   8  -2   2        357.33        336.56        21.30 o
   9  -2   2         13.31         16.72         4.93 o
  10  -2   2         26.64         24.09         6.65 o
  11  -2   2          0.52          3.61         2.60 o
  12  -2   2         10.83         19.87         6.40 o
 -13  -1   2          7.37          6.29         4.50 o
 -12  -1   2         11.48         13.22         5.38 o
 -11  -1   2         19.40         22.69         5.94 o
 -10  -1   2          4.62          6.27         2.49 o
  -9  -1   2          1.62          1.48         2.26 o
  -8  -1   2         50.49         47.36         4.36 o
  -7  -1   2         34.89         32.20         2.94 o
  -6  -1   2         15.35         15.96         1.98 o
  -5  -1   2         91.70         89.22         4.47 o
  -4  -1   2        150.25        156.31         5.49 o
  -3  -1   2       1386.88       1406.78        14.55 o
  -2  -1   2         76.20         77.17         3.37 o
  -1  -1   2          9.44          5.90         2.03 o
   0  -1   2        401.74        391.44         6.04 o
   1  -1   2        414.96        401.46         6.20 o
   2  -1   2        206.36        197.24         6.57 o
   3  -1   2         48.29         50.89         3.16 o
   4  -1   2        208.46        206.29         9.01 o
   5  -1   2         91.11         95.93         8.56 o
   6  -1   2          0.56          2.02         1.70 o
   7  -1   2         58.46         57.06         7.76 o
   8  -1   2        135.45        138.22         7.91 o
   9  -1   2         16.79         18.42         5.09 o
  10  -1   2          4.41          7.90         3.47 o
  11  -1   2         20.58         23.56         9.74 o
  12  -1   2          2.24          1.33         2.28 o
 -13   0   2         24.42         22.35         6.69 o
 -12   0   2         22.86         25.23         6.48 o
 -11   0   2         28.62         34.90         6.80 o
 -10   0   2          1.57         -1.60         1.60 o
  -9   0   2          9.45         11.46         3.09 o
  -8   0   2        234.70        256.00        15.59 o
  -7   0   2          1.76          3.52         1.24 o
  -6   0   2        494.69        500.06        14.75 o
  -5   0   2        477.05        524.58        11.60 o
  -4   0   2        391.48        408.61         7.54 o
  -3   0   2          0.46         -0.54         1.05 o
  -2   0   2       1866.53       1831.31        16.69 o
  -1   0   2        294.21        280.86         6.68 o
   0   0   2       1282.60       1130.70        20.62 o
   1   0   2        309.28        306.17         9.06 o
   2   0   2        148.27        153.98         4.62 o
   3   0   2        190.38        188.37         6.90 o
   4   0   2          0.39          4.93         1.75 o
   5   0   2        159.26        148.40         7.41 o
   6   0   2         31.49         27.07         3.35 o
   7   0   2        269.81        265.62        10.96 o
   8   0   2         13.08         14.25         2.39 o
   9   0   2          4.28          4.37         2.95 o
  10   0   2          1.24          0.19         1.58 o
  11   0   2          1.06         -1.58         7.81 o
  12   0   2         12.93         12.72         3.63 o
 -13   1   2          7.35          5.93         4.41 o
 -12   1   2         11.46         14.61         4.29 o
 -11   1   2         19.43         21.63         4.37 o
 -10   1   2          4.62          5.39         3.65 o
  -9   1   2          1.63         -0.27         2.61 o
  -8   1   2         50.46         50.38         5.46 o
  -7   1   2         34.98         32.13         2.86 o
  -6   1   2         15.35         14.78         1.78 o
  -5   1   2         91.84         90.44         3.93 o
  -4   1   2        149.98        159.74         3.64 o
  -3   1   2       1387.35       1391.96        22.32 o
  -2   1   2         76.02         75.31         3.23 o
  -1   1   2          9.41          8.20         1.16 o
   0   1   2        402.11        411.12         8.73 o
   1   1   2        415.31        398.49         6.94 o
   2   1   2        206.45        205.42         6.42 o
   3   1   2         48.35         62.33        18.74 o
   4   1   2        208.46        208.19        10.58 o
   5   1   2         91.22         96.78         6.31 o
   6   1   2          0.58          0.54         0.58 o
   7   1   2         58.44         52.41         3.54 o
   8   1   2        135.61        132.54         6.00 o
   9   1   2         16.79         15.90         2.96 o
  10   1   2          4.40          9.42         3.70 o
  11   1   2         20.57         26.90         5.47 o
  12   1   2          2.24         -0.38         3.30 o
 -12   2   2         20.90         30.38         6.08 o
 -11   2   2          5.22          9.14         3.07 o
 -10   2   2          7.51          6.47         2.25 o
  -9   2   2         44.74         46.68         6.14 o
  -8   2   2         11.54         15.87         3.56 o
  -7   2   2          1.99          2.03         0.67 o
  -6   2   2         72.31         68.55         3.54 o
  -5   2   2        139.18        145.94         6.82 o
  -4   2   2        241.33        246.61         7.29 o
  -3   2   2        308.94        309.67         6.40 o
  -2   2   2        599.92        624.87        10.45 o
  -1   2   2         25.83         24.95         2.28 o
   0   2   2        518.35        526.58         9.51 o
   1   2   2         50.85         52.52         3.01 o
   2   2   2        269.34        279.80         8.27 o
   3   2   2        312.70        313.43         5.88 o
   4   2   2          5.53          6.72         1.59 o
   5   2   2        150.39        145.07        10.84 o
   6   2   2         53.36         61.48         7.32 o
   7   2   2         77.07         75.71         8.35 o
   8   2   2        357.25        336.70        18.35 o
   9   2   2         13.34         14.04         5.83 o
  10   2   2         26.61         25.21        10.10 o
  11   2   2          0.52         -0.42         2.87 o
  12   2   2         10.81          4.07         3.98 o
 -11   3   2          9.81          6.38         3.25 o
 -10   3   2         28.45         32.61         7.22 o
  -9   3   2         16.44         20.05         3.88 o
  -8   3   2         31.53         29.43         4.43 o
  -7   3   2        368.76        361.81        15.07 o
  -6   3   2         38.92         37.03         4.61 o
  -5   3   2         36.41         38.02         3.81 o
  -4   3   2         31.31         41.00         5.32 o
  -3   3   2         90.67         96.99         6.15 o
  -2   3   2        106.13        109.78         6.33 o
  -1   3   2        175.82        167.31         7.67 o
   0   3   2         20.57         20.59         1.86 o
   1   3   2         76.54         77.55         4.24 o
   2   3   2         44.34         45.72         3.73 o
   3   3   2        281.36        284.58        10.63 o
   4   3   2         15.16         15.37         2.47 o
   5   3   2         40.43         39.03         2.21 o
   6   3   2        112.41        111.00         7.37 o
   7   3   2        101.01         94.77         9.51 o
   8   3   2          4.35          4.72         1.45 o
   9   3   2          0.09         -1.01         3.64 o
  10   3   2         22.74         23.05         5.75 o
  11   3   2         21.06         25.88        10.13 o
 -10   4   2         12.15         14.28         5.44 o
  -9   4   2          3.11         -0.89         1.48 o
  -8   4   2         51.49         51.68         9.63 o
  -7   4   2          4.55          4.38         2.57 o
  -6   4   2         55.43         48.20         8.49 o
  -5   4   2         16.35         18.63         3.71 o
  -4   4   2        136.57        129.15        10.32 o
  -3   4   2         56.54         62.14         6.92 o
  -2   4   2          4.94          3.79         3.63 o
  -1   4   2          5.70          0.73         2.62 o
   0   4   2         33.98         33.56         4.92 o
   1   4   2         63.69         55.56         6.02 o
   2   4   2         28.51         27.77         3.37 o
   3   4   2         29.50         29.06         4.47 o
   4   4   2         15.85         19.64         3.46 o
   5   4   2         41.91         45.06         5.51 o
   6   4   2         34.25         30.45         4.63 o
   7   4   2          1.32          2.53         1.21 o
   8   4   2          5.28          2.58         3.08 o
   9   4   2          3.41          4.84         3.69 o
  10   4   2         14.81         16.11         8.25 o
  -9   5   2          6.06          1.66         1.75 o
  -8   5   2          7.00         12.80        10.33 o
  -7   5   2         54.15         59.41        11.01 o
  -6   5   2          6.70          5.60         3.27 o
  -5   5   2          0.08          0.13         2.51 o
  -4   5   2          4.00          7.43         2.82 o
  -3   5   2         93.33         96.22        19.22 o
  -2   5   2         86.99         80.16        19.17 o
  -1   5   2         54.20         45.46         7.99 o
   0   5   2        152.75         98.51        14.58 o
   1   5   2         17.84         16.77         4.75 o
   2   5   2         67.28         63.43         7.12 o
   3   5   2         34.58         32.77         5.25 o
   4   5   2         49.87         53.80         6.64 o
   5   5   2         54.72         61.00        10.58 o
   6   5   2         49.63         55.91        10.14 o
   7   5   2         35.53         47.60         9.69 o
   8   5   2         19.16         21.26         7.22 o
   9   5   2         30.18         30.72         8.29 o
  -7   6   2          0.65         13.20         9.10 o
  -6   6   2         10.19         16.68         5.65 o
  -5   6   2          2.60          1.86         2.42 o
  -4   6   2         11.55         -6.15         6.15 o
  -3   6   2          5.50          0.93         2.28 o
  -2   6   2          2.78          3.63         2.84 o
  -1   6   2         28.95         27.77         6.64 o
   0   6   2          2.66         -0.76         0.76 o
   1   6   2         86.89         89.21        28.67 o
   2   6   2         19.92         16.01         9.05 o
   3   6   2          6.77          4.89         6.63 o
   4   6   2         14.11          9.78         4.15 o
   5   6   2          0.27         -0.16         1.58 o
   6   6   2          2.31          1.48         3.04 o
  -2   7   2          9.89          7.23         5.88 o
  -1   7   2          3.70          3.29         3.50 o
   1   7   2          1.55          5.48         8.48 o
   2   7   2          0.53         -8.90         8.90 o
  -1  -7   3          1.74          6.01         3.58 o
   0  -7   3          3.48          6.56         3.72 o
   1  -7   3         11.62         12.51         6.28 o
  -6  -6   3          5.51         11.29         4.05 o
  -5  -6   3          6.87          8.04         3.68 o
  -4  -6   3          4.59          2.27         2.72 o
  -3  -6   3         12.35         12.73         5.09 o
  -2  -6   3          1.63          3.61         2.53 o
  -1  -6   3         18.38         17.91         4.95 o
   0  -6   3         22.32         23.14         5.78 o
   1  -6   3          6.88          2.31         2.33 o
   2  -6   3         32.08         36.79         6.03 o
   3  -6   3         12.54         18.64         4.59 o
   4  -6   3         16.00         16.84         4.25 o
   5  -6   3         11.71         16.05         4.84 o
   6  -6   3          1.75          2.90         5.72 o
  -9  -5   3          6.32          3.37         2.92 o
  -8  -5   3         17.60         18.06         6.17 o
  -7  -5   3          3.57          8.82         4.20 o
  -6  -5   3          3.56          6.95         3.69 o
  -5  -5   3          4.24          3.46         2.73 o
  -4  -5   3         38.99         36.27         5.08 o
  -3  -5   3          9.48         10.31         1.94 o
  -2  -5   3         26.97         27.95         3.66 o
  -1  -5   3          0.65          1.55         1.10 o
   0  -5   3         71.39         78.04         6.39 o
   1  -5   3         56.21         60.53         5.61 o
   2  -5   3         42.39         47.75         6.20 o
   3  -5   3          5.87          4.93         1.89 o
   4  -5   3          0.70          0.01         2.12 o
   5  -5   3          3.05          4.16         2.06 o
   6  -5   3          4.07          2.00         2.30 o
   7  -5   3          9.79         15.59         3.66 o
   8  -5   3          2.02          2.34         1.14 o
 -10  -4   3         24.40         28.62         7.65 o
  -9  -4   3          2.64          2.31         9.96 o
  -8  -4   3          0.04         -1.29         2.48 o
  -7  -4   3         69.88         67.57        10.19 o
  -6  -4   3          1.32          3.75         2.70 o
  -5  -4   3         73.60         70.24         6.16 o
  -4  -4   3         42.22         36.02         3.91 o
  -3  -4   3         88.62         89.75         4.17 o
  -2  -4   3         24.71         27.23         2.67 o
  -1  -4   3         44.51         43.10         3.57 o
   0  -4   3        211.02        217.20         9.73 o
   1  -4   3        141.83        120.96        12.61 o
   2  -4   3         62.86         61.22         5.07 o
   3  -4   3        159.51        171.94         9.23 o
   4  -4   3         70.14         76.61         5.25 o
   5  -4   3         30.77         28.65         4.33 o
   6  -4   3         16.69         15.69         3.45 o
   7  -4   3         13.29         17.82         4.09 o
   8  -4   3         40.81         44.75         7.25 o
   9  -4   3          3.44          0.11         1.32 o
  10  -4   3          3.29          2.82         1.48 o
 -11  -3   3          7.56          9.14         3.81 o
 -10  -3   3          2.42          2.82         4.65 o
  -9  -3   3         13.36         14.83         4.44 o
  -8  -3   3         38.27         43.12         7.82 o
  -7  -3   3        150.05        166.17        15.22 o
  -6  -3   3         43.56         38.39         3.56 o
  -5  -3   3         10.89          8.34         1.66 o
  -4  -3   3        206.58        203.41         8.42 o
  -3  -3   3          9.54          9.39         2.18 o
  -2  -3   3         48.78         53.60         3.17 o
  -1  -3   3          3.57          4.32         1.09 o
   0  -3   3        186.75        204.10         6.52 o
   1  -3   3         80.87         84.91         6.48 o
   2  -3   3         82.28         79.19         5.44 o
   3  -3   3         21.81         27.21         3.33 o
   4  -3   3         40.29         38.04         3.10 o
   5  -3   3         80.55         90.27         8.23 o
   6  -3   3        121.51        131.84        10.56 o
   7  -3   3         67.21         75.44         8.41 o
   8  -3   3         50.98         59.29         9.47 o
   9  -3   3         16.48         13.02         6.52 o
  10  -3   3          2.83          0.54         2.72 o
  11  -3   3          8.31         10.24         3.49 o
 -12  -2   3          8.93         14.33         5.45 o
 -11  -2   3          8.09         30.94        27.78 o
 -10  -2   3          7.51         11.96         4.55 o
  -9  -2   3          1.92          2.07         1.09 o
  -8  -2   3          4.95          0.53         1.58 o
  -7  -2   3        211.97        195.65         8.74 o
  -6  -2   3        352.60        345.07        30.70 o
  -5  -2   3          6.98          5.46         1.13 o
  -4  -2   3        146.76        148.91         6.36 o
  -3  -2   3        127.36        122.58        10.09 o
  -2  -2   3        254.25        261.18         6.51 o
  -1  -2   3         70.49         70.53         3.43 o
   0  -2   3         97.85        100.06         3.67 o
   1  -2   3       1097.22       1093.92        11.29 o
   2  -2   3        230.57        227.93         8.48 o
   3  -2   3        218.32        231.88         9.19 o
   4  -2   3        156.68        161.57         8.22 o
   5  -2   3         88.94         89.01         7.60 o
   6  -2   3         58.28         56.08         7.54 o
   7  -2   3        164.67        157.95        13.83 o
   8  -2   3         24.58         28.99         5.86 o
   9  -2   3          6.64          7.35         3.47 o
  10  -2   3         88.59         94.85        12.65 o
  11  -2   3          4.10          2.45         1.83 o
  12  -2   3         16.94         11.86         9.48 o
 -12  -1   3          5.19          1.24         2.73 o
 -11  -1   3          5.39          1.66         7.07 o
 -10  -1   3         12.99         11.53         4.34 o
  -9  -1   3         79.84         82.09        10.10 o
  -8  -1   3        118.09        115.24         5.85 o
  -7  -1   3        122.98        126.02         5.95 o
  -6  -1   3         57.43         57.93         4.58 o
  -5  -1   3        229.70        264.12        14.02 o
  -4  -1   3         77.40         82.12         4.19 o
  -3  -1   3         22.25         24.32         2.27 o
  -2  -1   3       1732.25       1785.07        16.16 o
  -1  -1   3         71.52         70.28         3.52 o
   0  -1   3       2521.36       2487.32        17.89 o
   1  -1   3        441.75        449.39         8.48 o
   2  -1   3         54.86         55.58         3.55 o
   3  -1   3        555.17        553.76         9.58 o
   4  -1   3         13.54         13.70         2.07 o
   5  -1   3        122.23        127.36         7.95 o
   6  -1   3         30.11         30.70         4.10 o
   7  -1   3        196.00        200.54        14.75 o
   8  -1   3        244.79        231.47        17.00 o
   9  -1   3         55.73         56.55         6.62 o
  10  -1   3         16.04         19.98         4.15 o
  11  -1   3          4.48          8.88         4.36 o
  12  -1   3         11.34         13.92         6.16 o
 -13   0   3         21.91         33.16        11.15 o
 -12   0   3          1.73          3.08         3.02 o
 -11   0   3          9.32         13.33         4.37 o
 -10   0   3          4.63          3.34         1.04 o
  -9   0   3          0.59         -0.09         1.34 o
  -8   0   3         10.46          7.95         2.65 o
  -7   0   3        260.73        266.25        14.57 o
  -6   0   3         36.91         35.36         5.17 o
  -5   0   3        455.73        473.77        11.10 o
  -4   0   3        153.15        153.70         5.11 o
  -3   0   3        192.83        197.90         5.39 o
  -2   0   3         32.72         32.32         3.01 o
  -1   0   3        127.75        128.72         5.39 o
   0   0   3        719.24        724.68        15.79 o
   1   0   3       4684.90       4451.92        72.76 o
   2   0   3          3.26          2.44         1.38 o
   3   0   3        168.06        178.59         7.31 o
   4   0   3         46.87         47.59         3.57 o
   5   0   3         31.82         27.03         2.84 o
   6   0   3          0.27          0.84         1.33 o
   7   0   3          5.20          3.99         1.83 o
   8   0   3        199.29        202.42         8.81 o
   9   0   3         53.17         48.84         5.36 o
  10   0   3          5.75          3.77         3.79 o
  11   0   3          1.53         -3.87         3.87 o
  12   0   3          2.52         -0.46         3.53 o
 -12   1   3          5.17          7.40         2.72 o
 -11   1   3          5.40         10.51         2.87 o
 -10   1   3         12.96          9.94         3.21 o
  -9   1   3         79.81         69.49         5.88 o
  -8   1   3        118.01        121.95         7.31 o
  -7   1   3        123.07        129.43         5.82 o
  -6   1   3         57.46         57.58         3.45 o
  -5   1   3        229.73        242.55         5.27 o
  -4   1   3         77.37         78.29         3.37 o
  -3   1   3         22.20         24.39         1.75 o
  -2   1   3       1732.07       1747.52        17.84 o
  -1   1   3         71.56         75.72         3.45 o
   0   1   3       2521.52       2503.09        17.02 o
   1   1   3        441.84        434.94         9.37 o
   2   1   3         54.82         55.68         4.43 o
   3   1   3        554.92        565.72        13.31 o
   4   1   3         13.53         16.03         2.87 o
   5   1   3        122.22        127.00         9.52 o
   6   1   3         30.12         35.43         5.38 o
   7   1   3        195.93        194.54        10.61 o
   8   1   3        244.72        238.78        12.28 o
   9   1   3         55.72         57.96         6.17 o
  10   1   3         16.04         34.61        11.05 o
  11   1   3          4.47          3.70         2.43 o
  12   1   3         11.34         11.99         4.96 o
 -12   2   3          8.92          9.13         2.76 o
 -11   2   3          8.08         10.68         3.26 o
 -10   2   3          7.51          7.91         2.18 o
  -9   2   3          1.94          3.03         1.35 o
  -8   2   3          4.91          6.34         2.55 o
  -7   2   3        212.07        217.92        11.89 o
  -6   2   3        352.73        343.51        16.50 o
  -5   2   3          6.97          6.98         1.04 o
  -4   2   3        146.66        147.54         6.26 o
  -3   2   3        127.48        135.78         5.18 o
  -2   2   3        254.40        261.48         6.05 o
  -1   2   3         70.31         69.75         4.51 o
   0   2   3         97.91         99.80         3.42 o
   1   2   3       1096.77       1126.22        15.92 o
   2   2   3        230.54        223.04         6.28 o
   3   2   3        218.00        222.18         6.29 o
   4   2   3        156.93        160.96         6.53 o
   5   2   3         88.73         87.23         6.09 o
   6   2   3         58.14         63.63         7.64 o
   7   2   3        164.58        167.45        13.08 o
   8   2   3         24.66         23.92         5.02 o
   9   2   3          6.64         10.10         3.16 o
  10   2   3         88.51         85.69        18.53 o
  11   2   3          4.13          0.53         2.23 o
  12   2   3         16.95         20.00         8.80 o
 -11   3   3          7.54          4.76         2.93 o
 -10   3   3          2.41          2.90         1.95 o
  -9   3   3         13.37         12.21         5.35 o
  -8   3   3         38.24         42.32         5.53 o
  -7   3   3        149.93        158.46        11.74 o
  -6   3   3         43.58         48.44         4.76 o
  -5   3   3         10.88          8.92         1.89 o
  -4   3   3        206.54        199.39         7.21 o
  -3   3   3          9.52         10.30         2.28 o
  -2   3   3         48.72         59.16         4.98 o
  -1   3   3          3.58          3.75         1.31 o
   0   3   3        186.66        197.61         6.25 o
   1   3   3         80.83         92.20         5.17 o
   2   3   3         82.35         78.12         5.15 o
   3   3   3         21.81         25.01         3.19 o
   4   3   3         40.26         37.79         4.15 o
   5   3   3         80.51         82.55         3.34 o
   6   3   3        121.49        121.19         5.36 o
   7   3   3         67.22         75.17         7.22 o
   8   3   3         51.00         49.82         5.05 o
   9   3   3         16.47         12.90         4.25 o
  10   3   3          2.83          1.54         3.29 o
  11   3   3          8.30         12.18         6.94 o
 -10   4   3         24.44         27.59         7.56 o
  -9   4   3          2.63          6.66         3.43 o
  -8   4   3          0.03         -1.03         2.76 o
  -7   4   3         69.79         75.74        11.35 o
  -6   4   3          1.32         -0.32         0.32 o
  -5   4   3         73.64         74.80         8.19 o
  -4   4   3         42.20         36.33         5.85 o
  -3   4   3         88.71         96.33         8.69 o
  -2   4   3         24.62         21.08         5.08 o
  -1   4   3         44.43         34.38        14.30 o
   0   4   3        210.99        209.17        12.28 o
   1   4   3        141.83        139.94         8.36 o
   2   4   3         62.83         59.73         4.47 o
   3   4   3        159.43        158.54         9.31 o
   4   4   3         70.03         68.96         6.22 o
   5   4   3         30.86         32.63         4.30 o
   6   4   3         16.70         15.12         3.29 o
   7   4   3         13.25         14.38         5.11 o
   8   4   3         40.74         44.72         9.28 o
   9   4   3          3.43         11.89         5.69 o
  10   4   3          3.26          7.83         5.18 o
  -9   5   3          6.31          8.26         4.70 o
  -8   5   3         17.63         19.82         6.63 o
  -7   5   3          3.56         -0.50         2.50 o
  -6   5   3          3.55          4.81         2.37 o
  -5   5   3          4.24          5.22         2.34 o
  -4   5   3         39.02         36.29         6.02 o
  -3   5   3          9.48         12.55         4.06 o
  -2   5   3         26.94         18.75        10.31 o
  -1   5   3          0.64         -0.12         5.56 o
   0   5   3         71.38         55.16        10.96 o
   1   5   3         56.24         51.63        10.58 o
   2   5   3         42.37         48.02         9.98 o
   3   5   3          5.86          9.92         3.09 o
   4   5   3          0.71          2.95         3.61 o
   5   5   3          3.05          7.48         3.81 o
   6   5   3          4.06         -0.37         2.31 o
   7   5   3          9.79         21.63        11.31 o
   8   5   3          2.01          0.83         3.33 o
  -6   6   3          5.49          8.61         4.68 o
  -5   6   3          6.84          9.28         6.96 o
  -4   6   3          4.57          2.37         1.18 o
  -3   6   3         12.40         11.63         5.49 o
  -2   6   3          1.64          5.59         2.75 o
  -1   6   3         18.43         28.68         7.33 o
   0   6   3         22.29          2.68         5.64 o
   1   6   3          6.84          8.38         3.74 o
   2   6   3         32.15         25.19         6.20 o
   3   6   3         12.59         10.65         5.26 o
   4   6   3         16.05         17.93         5.78 o
   5   6   3         11.72          7.68        11.15 o
   6   6   3          1.77         -0.62         9.73 o
  -1   7   3          1.75          6.67         4.11 o
   1   7   3         11.61          2.47         4.41 o
  -6  -6   4         13.01         19.40         9.22 o
  -5  -6   4          0.18          0.26         2.22 o
  -4  -6   4          9.32          7.46         6.17 o
  -3  -6   4         12.49         12.92         4.89 o
  -2  -6   4          2.84          6.51         5.39 o
  -1  -6   4          4.51         11.74         4.00 o
   0  -6   4         17.44         20.61         4.35 o
   1  -6   4          4.56          0.21         1.68 o
   2  -6   4         15.31         17.07         3.72 o
   3  -6   4          7.91          7.42         2.23 o
   4  -6   4         16.02         20.35         4.92 o
   5  -6   4         11.52         15.96         4.70 o
   6  -6   4          5.96         16.81         5.05 o
  -8  -5   4          4.87          1.29         3.79 o
  -7  -5   4         58.08         75.88        11.85 o
  -6  -5   4          0.36          2.40         2.28 o
  -5  -5   4          9.61         15.91         5.22 o
  -4  -5   4          9.54          8.30         2.52 o
  -3  -5   4         26.60         28.82         3.87 o
  -2  -5   4         18.25         20.61         3.41 o
  -1  -5   4         69.09         81.54         6.79 o
   0  -5   4         19.82         22.16         3.53 o
   1  -5   4        119.91        126.59         8.61 o
   2  -5   4         26.78         29.84         5.01 o
   3  -5   4         80.67         80.50         8.96 o
   4  -5   4         45.28         49.11         5.72 o
   5  -5   4          0.26         -0.40         1.40 o
   6  -5   4         19.26         18.03         3.86 o
   7  -5   4         12.51         20.50         4.33 o
   8  -5   4          3.94          6.83         4.91 o
 -10  -4   4         27.93         35.20         8.49 o
  -9  -4   4          7.40          5.26         3.17 o
  -8  -4   4          2.62          1.85         1.59 o
  -7  -4   4         39.57         47.39         8.40 o
  -6  -4   4          3.78          3.31         2.55 o
  -5  -4   4          1.47          0.62         1.59 o
  -4  -4   4         37.34         37.12         4.22 o
  -3  -4   4          8.30          9.15         2.08 o
  -2  -4   4          4.24          2.38         0.85 o
  -1  -4   4          1.89          1.56         1.01 o
   0  -4   4         65.34         66.55         4.73 o
   1  -4   4         70.14         68.80         6.94 o
   2  -4   4         33.84         36.00         5.33 o
   3  -4   4         28.67         32.13         4.04 o
   4  -4   4        133.02        143.40         9.29 o
   5  -4   4          1.20          1.71         0.92 o
   6  -4   4         68.70         71.16         7.25 o
   7  -4   4          9.04         11.59         3.10 o
   8  -4   4         10.91         10.51         2.68 o
   9  -4   4          4.63          3.16         1.87 o
  10  -4   4         21.58         19.48         4.57 o
 -11  -3   4          2.92          5.44         3.68 o
 -10  -3   4         24.33         26.83         7.36 o
  -9  -3   4          1.30          2.02         9.27 o
  -8  -3   4         10.17          7.97         3.44 o
  -7  -3   4          3.50          3.81         3.64 o
  -6  -3   4         73.83         73.13         9.57 o
  -5  -3   4         19.73         19.89         4.40 o
  -4  -3   4        110.93         97.26         7.39 o
  -3  -3   4        147.87        144.04         7.36 o
  -2  -3   4          0.82          1.79         0.54 o
  -1  -3   4          3.22          4.06         0.99 o
   0  -3   4        490.80        497.74        12.18 o
   1  -3   4        195.57        193.13         6.83 o
   2  -3   4          6.70          6.26         2.10 o
   3  -3   4         17.76         17.48         2.87 o
   4  -3   4         22.56         21.57         3.22 o
   5  -3   4        501.92        509.72        17.29 o
   6  -3   4         35.06         38.25         4.92 o
   7  -3   4         10.15          8.45         2.18 o
   8  -3   4         19.53         21.82         3.84 o
   9  -3   4          3.82          0.13         1.44 o
  10  -3   4          9.81          9.23         2.62 o
  11  -3   4          6.10         13.38         3.65 o
 -12  -2   4          2.34          2.31         4.30 o
 -11  -2   4         16.04         25.25         6.53 o
 -10  -2   4         35.46         32.34         7.25 o
  -9  -2   4         13.67         14.99         5.00 o
  -8  -2   4         13.33         10.39         4.22 o
  -7  -2   4        221.67        240.77        16.89 o
  -6  -2   4         78.71         79.59         9.23 o
  -5  -2   4        104.72        118.60        10.80 o
  -4  -2   4        230.81        251.44        14.39 o
  -3  -2   4         67.31         65.69         3.27 o
  -2  -2   4        303.52        324.36         7.65 o
  -1  -2   4        119.03        131.21         4.04 o
   0  -2   4       1125.36       1156.29        13.28 o
   1  -2   4        205.66        233.40         7.16 o
   2  -2   4        150.06        151.41         6.25 o
   3  -2   4         86.91         88.77         7.00 o
   4  -2   4         27.42         25.93         2.26 o
   5  -2   4         16.80         13.76         2.54 o
   6  -2   4         74.87         80.14         6.64 o
   7  -2   4          2.76          3.97         1.69 o
   8  -2   4         30.86         28.84         4.45 o
   9  -2   4         19.60         20.64         3.92 o
  10  -2   4          8.49         11.45         2.87 o
  11  -2   4          0.70          0.01         1.76 o
 -12  -1   4         11.63         25.05        10.61 o
 -11  -1   4         14.83         22.82         8.82 o
 -10  -1   4         36.14         38.69         8.79 o
  -9  -1   4        137.17        133.57        12.95 o
  -8  -1   4         10.85          9.29         3.41 o
  -7  -1   4         82.50         85.92         9.79 o
  -6  -1   4        140.21        142.83        11.29 o
  -5  -1   4        173.27        178.27         8.20 o
  -4  -1   4          4.72          6.29         1.48 o
  -3  -1   4        349.51        344.01         8.11 o
  -2  -1   4        764.45        797.73        11.74 o
  -1  -1   4        286.74        283.84         6.69 o
   0  -1   4         49.69         46.82         2.69 o
   1  -1   4        970.30        966.41        20.32 o
   2  -1   4        411.50        423.54        10.82 o
   3  -1   4          4.42          4.34         1.05 o
   4  -1   4        219.37        211.50         7.52 o
   5  -1   4        103.18         96.49         6.41 o
   6  -1   4         65.17         60.22         5.25 o
   7  -1   4         54.23         53.44         5.40 o
   8  -1   4         20.08         20.24         3.78 o
   9  -1   4         22.83         19.69         3.99 o
  10  -1   4         10.80         15.45         5.20 o
  11  -1   4         23.96         28.59         7.06 o
  12  -1   4         25.49          6.09         8.29 o
 -12   0   4         12.62         15.51         4.25 o
 -11   0   4          2.21          1.85         1.73 o
 -10   0   4         14.22         11.26         3.23 o
  -9   0   4        109.90        101.30         7.43 o
  -8   0   4         45.32         51.38         5.07 o
  -7   0   4        110.78        102.29         6.60 o
  -6   0   4          1.67          1.07         1.09 o
  -5   0   4        150.82        161.54         6.55 o
  -4   0   4         88.75         87.94         3.94 o
  -3   0   4         20.48         18.40         1.74 o
  -2   0   4         17.67         14.91         1.38 o
  -1   0   4        123.28        133.80         5.32 o
   0   0   4        288.31        294.71        11.70 o
   1   0   4         29.40         26.55         3.04 o
   2   0   4          0.43          0.15         0.65 o
   3   0   4        380.74        409.88        12.23 o
   4   0   4         12.86          9.26         1.61 o
   5   0   4         93.20         98.72         6.52 o
   6   0   4         33.14         33.71         3.47 o
   7   0   4        168.52        165.27         7.41 o
   8   0   4        560.48        543.89        15.40 o
   9   0   4         24.24         19.38         3.55 o
  10   0   4         15.98         13.58         3.50 o
  11   0   4          1.28          0.19         5.49 o
  12   0   4         21.65         35.14        11.91 o
 -12   1   4         11.61          9.77         3.84 o
 -11   1   4         14.78         13.42         3.90 o
 -10   1   4         36.10         37.68         6.07 o
  -9   1   4        137.17        139.54        10.83 o
  -8   1   4         10.92          7.70         2.48 o
  -7   1   4         82.38         76.31         5.21 o
  -6   1   4        140.00        144.92         4.53 o
  -5   1   4        173.51        163.30         6.00 o
  -4   1   4          4.78          6.32         1.03 o
  -3   1   4        349.58        346.28         9.05 o
  -2   1   4        764.36        768.98        17.03 o
  -1   1   4        286.58        285.62         5.68 o
   0   1   4         49.73         41.43         2.95 o
   1   1   4        970.80        976.58        13.35 o
   2   1   4        411.43        421.24        10.44 o
   3   1   4          4.47          4.22         1.29 o
   4   1   4        219.34        241.21        21.61 o
   5   1   4        103.10        104.89         8.29 o
   6   1   4         65.23         61.54         6.66 o
   7   1   4         54.11         55.36         6.81 o
   8   1   4         20.07         20.09         3.51 o
   9   1   4         22.91         22.84         5.04 o
  10   1   4         10.75         37.12        10.93 o
  11   1   4         23.93         33.10        10.69 o
  12   1   4         25.45         33.04        13.22 o
 -12   2   4          2.34          0.86         1.14 o
 -11   2   4         16.04         20.11         4.71 o
 -10   2   4         35.45         30.44         5.36 o
  -9   2   4         13.68          9.40         3.04 o
  -8   2   4         13.34         13.70         3.10 o
  -7   2   4        221.66        238.10        10.94 o
  -6   2   4         78.71         82.52         4.82 o
  -5   2   4        104.73        112.73         5.91 o
  -4   2   4        230.86        238.60         8.37 o
  -3   2   4         67.28         74.34         4.08 o
  -2   2   4        303.65        324.61         8.97 o
  -1   2   4        119.09        129.69         5.10 o
   0   2   4       1125.21       1164.21        13.32 o
   1   2   4        205.68        229.67         7.25 o
   2   2   4        149.97        148.98         5.02 o
   3   2   4         86.88         85.12         4.39 o
   4   2   4         27.42         28.06         2.97 o
   5   2   4         16.80         17.54         2.79 o
   6   2   4         74.88         77.27         6.53 o
   7   2   4          2.77          3.16         1.44 o
   8   2   4         30.88         26.69         4.33 o
   9   2   4         19.58         22.70         4.02 o
  10   2   4          8.50         19.36         8.60 o
  11   2   4          0.69         -4.74         4.74 o
 -11   3   4          2.95          6.74         4.09 o
 -10   3   4         24.36         27.62         6.66 o
  -9   3   4          1.31          0.14         0.22 o
  -8   3   4         10.15         13.37         3.43 o
  -7   3   4          3.52          2.86         0.69 o
  -6   3   4         73.99         80.87         6.22 o
  -5   3   4         19.65         17.81         2.26 o
  -4   3   4        110.83        113.95         5.28 o
  -3   3   4        147.93        123.16        11.18 o
  -2   3   4          0.80          0.76         1.68 o
  -1   3   4          3.19          2.78         0.64 o
   0   3   4        490.35        501.40        11.55 o
   1   3   4        195.49        202.56         8.07 o
   2   3   4          6.65          4.09         1.14 o
   3   3   4         17.68         19.64         2.91 o
   4   3   4         22.47         24.16         3.63 o
   5   3   4        501.81        493.20         9.13 o
   6   3   4         35.01         38.51         3.74 o
   7   3   4         10.13         11.74         2.83 o
   8   3   4         19.54         20.21         3.90 o
   9   3   4          3.85          4.06         2.36 o
  10   3   4          9.86          6.98         4.60 o
  11   3   4          6.11          5.27         5.72 o
 -10   4   4         27.93         30.81         8.42 o
  -9   4   4          7.41          6.58         4.51 o
  -8   4   4          2.61         -0.86         2.14 o
  -7   4   4         39.56         43.68         6.80 o
  -6   4   4          3.78          3.36         1.30 o
  -5   4   4          1.47          4.48         2.03 o
  -4   4   4         37.32         31.50         4.99 o
  -3   4   4          8.30          7.15         2.17 o
  -2   4   4          4.23          2.98         1.48 o
  -1   4   4          1.89          6.01         1.70 o
   0   4   4         65.34         51.87         4.05 o
   1   4   4         70.15         71.94         6.18 o
   2   4   4         33.83         32.36         4.75 o
   3   4   4         28.64         32.29         4.27 o
   4   4   4        133.05        145.54         9.24 o
   5   4   4          1.21          0.51         1.09 o
   6   4   4         68.68         61.19         6.25 o
   7   4   4          9.03          9.59         2.38 o
   8   4   4         10.90         16.53         4.11 o
   9   4   4          4.64          5.53         3.70 o
  10   4   4         21.57         12.82        12.06 o
  -8   5   4          4.84          5.86         3.29 o
  -7   5   4         57.98         77.25        12.45 o
  -6   5   4          0.36          0.38         2.41 o
  -5   5   4          9.65         17.90         4.70 o
  -4   5   4          9.58          3.61         1.63 o
  -3   5   4         26.56         17.65        10.42 o
  -2   5   4         18.25         20.67         5.63 o
  -1   5   4         69.08         66.77        11.14 o
   0   5   4         19.89          3.22         6.62 o
   1   5   4        120.04        135.51        12.65 o
   2   5   4         26.79         28.29         4.90 o
   3   5   4         80.75         81.14         8.44 o
   4   5   4         45.32         48.43         6.61 o
   5   5   4          0.26          3.53         2.31 o
   6   5   4         19.32         21.80         6.29 o
   7   5   4         12.49         19.34         6.51 o
   8   5   4          3.95          2.86         2.59 o
  -6   6   4         13.01         13.38         9.47 o
  -5   6   4          0.18          1.90         3.42 o
  -4   6   4          9.32          1.67         4.31 o
  -3   6   4         12.50          7.64         8.62 o
  -2   6   4          2.84          0.19         2.54 o
  -1   6   4          4.51          0.79         1.07 o
   0   6   4         17.43         14.76         6.64 o
   1   6   4          4.57         -1.43         2.27 o
   2   6   4         15.31         15.22         4.19 o
   3   6   4          7.92          3.71         5.81 o
   4   6   4         16.03         14.50         5.35 o
   5   6   4         11.52         18.01         6.69 o
   6   6   4          5.96         12.16        10.21 o
  -5  -6   5         22.83         33.76         8.29 o
  -4  -6   5          7.79         11.24         4.27 o
  -3  -6   5         15.98         22.78         8.20 o
  -2  -6   5         11.93         12.76         4.53 o
  -1  -6   5         17.88         19.81         5.65 o
   0  -6   5          8.46          2.47         1.81 o
   1  -6   5          3.45          0.56         0.65 o
   2  -6   5          2.88          0.80         2.00 o
   3  -6   5          7.09         11.15         3.67 o
   4  -6   5         14.19         20.07         5.03 o
   5  -6   5          1.56          2.21         1.22 o
  -8  -5   5          6.25         14.10         5.48 o
  -7  -5   5         18.25         20.49         6.41 o
  -6  -5   5         11.23         23.51         6.52 o
  -5  -5   5          0.58         -0.48         1.66 o
  -4  -5   5         11.77         13.64         5.77 o
  -3  -5   5         17.19         18.01         4.93 o
  -2  -5   5          9.93          8.02         2.29 o
  -1  -5   5          4.77          6.78         1.80 o
   0  -5   5         27.50         30.00         4.36 o
   1  -5   5         46.23         47.09         6.55 o
   2  -5   5         19.76         25.50         5.13 o
   3  -5   5         20.89         26.74         5.34 o
   4  -5   5          7.54          4.80         2.43 o
   5  -5   5          2.93          0.18         0.80 o
   6  -5   5          4.83          4.31         2.48 o
   7  -5   5         17.89         23.44         4.81 o
   8  -5   5         15.48         17.87         4.31 o
 -10  -4   5          7.39          7.79         3.17 o
  -9  -4   5         17.09         28.57         7.72 o
  -8  -4   5         15.80         19.75         6.40 o
  -7  -4   5          0.60          3.42         3.98 o
  -6  -4   5          0.51         -1.35         2.35 o
  -5  -4   5         18.83         19.51         4.94 o
  -4  -4   5         79.40         76.03         9.26 o
  -3  -4   5         99.74        100.23         7.33 o
  -2  -4   5         53.74         55.73         5.91 o
  -1  -4   5         16.28         16.29         1.73 o
   0  -4   5        220.23        234.14        12.91 o
   1  -4   5        350.04        371.15        17.05 o
   2  -4   5         46.30         39.16         5.70 o
   3  -4   5         47.21         44.86         6.27 o
   4  -4   5         71.92         84.20         9.07 o
   5  -4   5         93.22         97.44         8.24 o
   6  -4   5         64.66         70.08         7.30 o
   7  -4   5         19.10         14.97         3.49 o
   8  -4   5          3.00          0.96         2.66 o
   9  -4   5          5.44         10.21         2.83 o
 -11  -3   5          4.11          7.81         4.46 o
 -10  -3   5          2.41         -0.49         3.85 o
  -9  -3   5          1.89          4.79         2.61 o
  -8  -3   5          9.20         16.41         4.78 o
  -7  -3   5         42.77         44.05         8.02 o
  -6  -3   5        135.26        142.77        13.84 o
  -5  -3   5         79.29         84.62        14.58 o
  -4  -3   5         28.75         36.99         6.34 o
  -3  -3   5         87.53         82.71         3.11 o
  -2  -3   5         86.28         91.82         4.64 o
  -1  -3   5         57.78         63.01         3.59 o
   0  -3   5        216.90        213.20         8.49 o
   1  -3   5        113.31        122.95         7.35 o
   2  -3   5          9.57          8.84         2.72 o
   3  -3   5         16.41         17.52         3.81 o
   4  -3   5        101.20        115.78         9.60 o
   5  -3   5         12.10         15.22         3.16 o
   6  -3   5         36.39         34.77         4.68 o
   7  -3   5          3.57          3.43         2.21 o
   8  -3   5          9.76         13.99         3.64 o
   9  -3   5          7.50          4.31         2.35 o
  10  -3   5          8.61         10.79         2.87 o
 -12  -2   5          2.61          1.96         3.19 o
 -11  -2   5         37.03         37.16         8.25 o
 -10  -2   5         17.10         17.68         5.55 o
  -9  -2   5         74.08         79.14        11.02 o
  -8  -2   5         20.93         30.60         6.27 o
  -7  -2   5        100.47        103.33        11.22 o
  -6  -2   5        129.89        121.59        11.70 o
  -5  -2   5         25.41         21.11         3.78 o
  -4  -2   5         96.76         94.86         4.37 o
  -3  -2   5         33.72         33.31         2.41 o
  -2  -2   5        245.73        249.50         5.83 o
  -1  -2   5        167.58        174.21         6.55 o
   0  -2   5         99.94        112.50         5.14 o
   1  -2   5        234.47        244.01         9.17 o
   2  -2   5        275.64        286.28         9.80 o
   3  -2   5         31.27         30.40         4.39 o
   4  -2   5          9.21          7.53         1.60 o
   5  -2   5         33.83         28.95         2.64 o
   6  -2   5         37.79         37.58         4.68 o
   7  -2   5         11.07          8.37         2.27 o
   8  -2   5         45.22         50.92         5.97 o
   9  -2   5          6.76          5.98         2.60 o
  10  -2   5         30.69         32.98         5.13 o
  11  -2   5         10.96         12.40         3.15 o
 -12  -1   5         23.09         25.17         7.37 o
 -11  -1   5         18.70         30.13        10.75 o
 -10  -1   5         49.83         53.10         8.48 o
  -9  -1   5         11.76         12.24         3.76 o
  -8  -1   5          1.45         -0.86         1.65 o
  -7  -1   5        223.08        215.47        15.00 o
  -6  -1   5         49.41         47.28         4.28 o
  -5  -1   5          2.08          1.47         1.05 o
  -4  -1   5         94.14        102.12         5.47 o
  -3  -1   5         64.25         66.83         3.86 o
  -2  -1   5        123.50        140.78         5.96 o
  -1  -1   5        312.24        323.24         6.99 o
   0  -1   5        133.05        139.51         4.70 o
   1  -1   5        429.39        451.77        10.80 o
   2  -1   5         90.17         88.85         5.43 o
   3  -1   5        156.56        180.63         6.68 o
   4  -1   5         60.52         58.65         4.37 o
   5  -1   5         67.07         66.36         6.51 o
   6  -1   5         17.52         17.33         3.35 o
   7  -1   5          6.38         10.14         2.85 o
   8  -1   5        265.34        258.49        12.78 o
   9  -1   5         21.95         25.57         4.24 o
  10  -1   5         28.87         34.43         5.92 o
  11  -1   5          2.80          0.35         2.44 o
  12  -1   5         17.32          9.97         6.27 o
 -12   0   5          2.09          5.52         2.96 o
 -11   0   5         13.32         13.69         4.72 o
 -10   0   5          1.38          2.10         2.02 o
  -9   0   5          0.58          0.62         0.22 o
  -8   0   5        112.69        119.44         5.60 o
  -7   0   5         24.98         26.87         2.98 o
  -6   0   5         20.84         23.93         2.65 o
  -5   0   5        258.02        247.85         7.61 o
  -4   0   5          8.01          7.52         1.06 o
  -3   0   5         62.98         67.49         4.43 o
  -2   0   5         61.35         61.33         3.20 o
  -1   0   5          6.14          5.10         1.90 o
   0   0   5         22.68         24.32         3.05 o
   1   0   5        291.34        305.58        13.41 o
   2   0   5         32.45         32.85         3.66 o
   3   0   5          5.05          7.66         1.80 o
   4   0   5          3.66          1.00         1.56 o
   5   0   5         42.92         47.48         9.35 o
   6   0   5         99.07         91.93         6.14 o
   7   0   5         41.55         41.39         4.21 o
   8   0   5         21.12         20.17         3.12 o
   9   0   5        138.51        113.51         9.09 o
  10   0   5          6.03          6.79         2.61 o
  11   0   5          4.30          3.31         2.27 o
  12   0   5         14.41         14.29         5.45 o
 -12   1   5         23.08         24.90         7.51 o
 -11   1   5         18.69         26.99         5.49 o
 -10   1   5         49.85         52.75         7.08 o
  -9   1   5         11.78          9.45         2.35 o
  -8   1   5          1.46          2.93         1.33 o
  -7   1   5        222.97        210.33         6.14 o
  -6   1   5         49.40         43.79         2.39 o
  -5   1   5          2.08          0.86         0.37 o
  -4   1   5         94.11         96.25         4.48 o
  -3   1   5         64.24         65.55         3.27 o
  -2   1   5        123.40        140.23         5.69 o
  -1   1   5        312.05        323.20         5.74 o
   0   1   5        133.09        138.82         4.66 o
   1   1   5        429.34        437.02        10.48 o
   2   1   5         90.19         86.56         5.15 o
   3   1   5        156.63        176.05        10.62 o
   4   1   5         60.55         63.23         7.66 o
   5   1   5         67.09         69.22         7.22 o
   6   1   5         17.54         12.62         3.36 o
   7   1   5          6.40          7.94         2.85 o
   8   1   5        265.48        257.53        13.63 o
   9   1   5         21.99         26.57         5.34 o
  10   1   5         28.83         44.87        13.96 o
  11   1   5          2.79          4.77        12.17 o
  12   1   5         17.34         62.92        16.29 o
 -12   2   5          2.62          5.65         6.59 o
 -11   2   5         37.06         40.34         6.68 o
 -10   2   5         17.09         19.12         4.36 o
  -9   2   5         74.21         77.12         8.02 o
  -8   2   5         20.94         20.92         3.23 o
  -7   2   5        100.62        103.83         5.75 o
  -6   2   5        129.97        124.72         6.77 o
  -5   2   5         25.48         25.93         2.85 o
  -4   2   5         96.58         98.32         5.19 o
  -3   2   5         33.69         34.56         3.03 o
  -2   2   5        246.05        251.98         8.25 o
  -1   2   5        167.68        175.00         6.14 o
   0   2   5         99.72        102.49         7.15 o
   1   2   5        234.20        247.22         7.52 o
   2   2   5        275.92        285.04         8.50 o
   3   2   5         31.28         33.70         3.02 o
   4   2   5          9.16          8.69         1.70 o
   5   2   5         33.75         35.86         3.83 o
   6   2   5         37.88         37.64         4.68 o
   7   2   5         11.10          9.35         2.28 o
   8   2   5         45.29         46.45         5.88 o
   9   2   5          6.76          6.33         3.23 o
  10   2   5         30.74         37.88        11.98 o
  11   2   5         10.97         12.01         8.27 o
 -11   3   5          4.11          2.26         1.00 o
 -10   3   5          2.41         10.19         6.24 o
  -9   3   5          1.89          0.45         2.42 o
  -8   3   5          9.19         10.60         3.80 o
  -7   3   5         42.81         50.39         5.40 o
  -6   3   5        135.35        131.06         6.83 o
  -5   3   5         79.29         77.41         5.03 o
  -4   3   5         28.74         33.65         3.70 o
  -3   3   5         87.49         87.20         5.03 o
  -2   3   5         86.31         90.78         5.61 o
  -1   3   5         57.81         56.17         4.68 o
   0   3   5        216.79        217.77        11.55 o
   1   3   5        113.35        117.13         6.51 o
   2   3   5          9.60          7.76         1.96 o
   3   3   5         16.38         17.71         2.99 o
   4   3   5        101.17         87.61         5.11 o
   5   3   5         12.12         13.13         2.05 o
   6   3   5         36.39         38.79         4.89 o
   7   3   5          3.56          1.81         1.76 o
   8   3   5          9.76         10.48         2.80 o
   9   3   5          7.51          9.93         2.93 o
  10   3   5          8.63         16.75         9.07 o
 -10   4   5          7.40          2.14         7.23 o
  -9   4   5         17.13         26.95         7.15 o
  -8   4   5         15.84         16.87         4.96 o
  -7   4   5          0.60          0.07         0.86 o
  -6   4   5          0.51          0.11         1.88 o
  -5   4   5         18.84         19.99         4.55 o
  -4   4   5         79.53         83.41         8.30 o
  -3   4   5         99.65         92.44         8.96 o
  -2   4   5         53.71         52.67         6.72 o
  -1   4   5         16.31         10.25         5.61 o
   0   4   5        220.36        222.48        13.90 o
   1   4   5        350.18        348.44        19.72 o
   2   4   5         46.22         45.72         5.76 o
   3   4   5         47.15         48.27         5.37 o
   4   4   5         71.88         75.78         6.85 o
   5   4   5         93.36         95.11         7.97 o
   6   4   5         64.67         67.23         6.81 o
   7   4   5         19.15         17.08         4.62 o
   8   4   5          2.98          3.79         2.22 o
   9   4   5          5.46          7.67         2.54 o
  -8   5   5          6.25          8.82         4.23 o
  -7   5   5         18.25         22.45         5.41 o
  -6   5   5         11.24         17.09         4.41 o
  -5   5   5          0.58          2.14         1.64 o
  -4   5   5         11.77          9.98         3.39 o
  -3   5   5         17.19         20.17         5.74 o
  -2   5   5          9.91          9.59         3.73 o
  -1   5   5          4.77          2.84         2.39 o
   0   5   5         27.53         18.34         8.62 o
   1   5   5         46.25         45.14         5.96 o
   2   5   5         19.77         23.02         3.96 o
   3   5   5         20.93          7.80         7.87 o
   4   5   5          7.52          8.20         2.94 o
   5   5   5          2.94          3.45         1.49 o
   6   5   5          4.83         -1.10         1.10 o
   7   5   5         17.87         23.27         7.18 o
   8   5   5         15.51         28.51         7.89 o
  -5   6   5         22.77         25.82         7.73 o
  -4   6   5          7.75          0.55         6.45 o
  -3   6   5         15.98         14.56         5.38 o
  -2   6   5         11.97          5.28         5.89 o
  -1   6   5         17.92         10.27         9.55 o
   0   6   5          8.49          6.48         2.73 o
   1   6   5          3.44          1.67         5.15 o
   2   6   5          2.90          6.26         2.90 o
   3   6   5          7.10          8.17         5.83 o
   4   6   5         14.19          9.18         8.22 o
   5   6   5          1.58         -4.06         4.06 o
  -5  -6   6          1.99          3.21         2.50 o
  -4  -6   6         17.04         16.63         5.70 o
  -3  -6   6         16.26         19.68         8.63 o
  -2  -6   6          8.48          5.25         2.66 o
  -1  -6   6          3.16          5.53         2.47 o
   0  -6   6          0.13          1.58         1.38 o
   1  -6   6          2.15          3.76         3.88 o
   2  -6   6         12.90         15.74         5.23 o
   3  -6   6          4.46          8.37         3.93 o
   4  -6   6          1.05         -0.10         3.14 o
  -8  -5   6          8.79         16.23         6.55 o
  -7  -5   6         11.37         12.51         6.60 o
  -6  -5   6         12.64         16.20         5.70 o
  -5  -5   6         12.50         17.12         4.27 o
  -4  -5   6         15.15         18.24         4.95 o
  -3  -5   6         23.55         25.92         5.96 o
  -2  -5   6          4.40          5.76         2.98 o
  -1  -5   6          1.17          0.82         1.26 o
   0  -5   6          0.20          0.61         1.98 o
   1  -5   6         33.90         41.85         6.49 o
   2  -5   6         31.79         34.78         6.12 o
   3  -5   6          0.27         -0.89         1.47 o
   4  -5   6          1.27         -0.11         2.41 o
   5  -5   6          1.26          0.54         2.72 o
   6  -5   6         20.89         29.15         6.30 o
   7  -5   6          7.72          9.62         3.52 o
  -9  -4   6          8.82          6.44         3.98 o
  -8  -4   6          5.01          9.91         4.37 o
  -7  -4   6          4.90          3.31         1.70 o
  -6  -4   6          4.05         11.87         4.22 o
  -5  -4   6         41.34         48.88         7.99 o
  -4  -4   6         85.59         91.63        10.82 o
  -3  -4   6         81.81         90.39         7.25 o
  -2  -4   6        174.36        177.46         7.78 o
  -1  -4   6          0.51          0.64         1.60 o
   0  -4   6         57.49         65.37         6.82 o
   1  -4   6         74.22         74.80         7.94 o
   2  -4   6          4.74          5.39         2.74 o
   3  -4   6         61.39         69.11         8.01 o
   4  -4   6         15.78         12.98         2.99 o
   5  -4   6         16.72         13.23         5.20 o
   6  -4   6          1.73          4.46         1.54 o
   7  -4   6          3.27          0.59         1.37 o
   8  -4   6         23.50         27.63         6.00 o
   9  -4   6         20.53         32.13         7.04 o
 -10  -3   6          1.08         -1.85         1.85 o
  -9  -3   6          2.47          4.27         3.25 o
  -8  -3   6          3.05          3.12         3.41 o
  -7  -3   6         31.73         27.93         6.43 o
  -6  -3   6         39.22         44.58         8.09 o
  -5  -3   6          8.67          9.36         3.11 o
  -4  -3   6        161.16        113.24        14.02 o
  -3  -3   6        139.58        131.26         4.57 o
  -2  -3   6         53.80         52.09         3.50 o
  -1  -3   6         68.11         64.42         6.80 o
   0  -3   6        105.32        110.11         6.57 o
   1  -3   6        589.07        603.83        18.84 o
   2  -3   6         12.80          8.24         2.21 o
   3  -3   6         15.94         15.63         3.40 o
   4  -3   6          5.40          2.65         2.63 o
   5  -3   6         37.00         40.50         5.99 o
   6  -3   6         21.38         19.99         4.09 o
   7  -3   6         33.35         38.34         6.20 o
   8  -3   6          0.57          1.68         1.48 o
   9  -3   6          1.03          2.04         5.89 o
  10  -3   6          0.17          3.21         3.11 o
 -11  -2   6         27.90         44.66         9.40 o
 -10  -2   6          1.92          1.19         4.24 o
  -9  -2   6          9.88          9.20         3.55 o
  -8  -2   6         13.18          6.21         4.89 o
  -7  -2   6         34.01         35.21         6.92 o
  -6  -2   6        368.80        358.15        16.40 o
  -5  -2   6          0.63         63.33        40.94 o
  -4  -2   6         27.14         24.33         2.07 o
  -3  -2   6         64.22         63.70         3.84 o
  -2  -2   6         23.34         22.44         2.20 o
  -1  -2   6         74.76         74.12         5.48 o
   0  -2   6         65.56         69.47         4.20 o
   1  -2   6        151.94        154.11         7.37 o
   2  -2   6         91.83         92.13         6.08 o
   3  -2   6          1.09          0.58         0.69 o
   4  -2   6          0.39          1.53         1.52 o
   5  -2   6        105.15        102.11         6.12 o
   6  -2   6         28.83         26.23         4.62 o
   7  -2   6         19.82         21.05         4.35 o
   8  -2   6          7.95          9.60         2.86 o
   9  -2   6          2.89          4.19         1.80 o
  10  -2   6         25.82         41.31         9.28 o
  11  -2   6         18.46         20.49         6.48 o
 -12  -1   6          6.86         11.27         4.66 o
 -11  -1   6         22.78         25.66         7.23 o
 -10  -1   6          9.57          5.24         2.11 o
  -9  -1   6         20.55         18.14         3.98 o
  -8  -1   6         23.52         23.31         3.43 o
  -7  -1   6        213.33        218.91         8.36 o
  -6  -1   6        115.82        107.00         5.35 o
  -5  -1   6         23.39         21.05         2.14 o
  -4  -1   6        115.12        124.63         5.88 o
  -3  -1   6          7.50          7.86         1.22 o
  -2  -1   6         52.33         54.02         4.51 o
  -1  -1   6        182.16        180.87         5.96 o
   0  -1   6          1.46         19.05        89.52 o
   1  -1   6        111.81         97.30         6.09 o
   2  -1   6        233.37        245.75        14.45 o
   3  -1   6         86.23         84.24         6.35 o
   4  -1   6          1.66          2.69         1.13 o
   5  -1   6         22.97         24.49         3.26 o
   6  -1   6         24.92         23.53         4.17 o
   7  -1   6         33.91         40.21         5.54 o
   8  -1   6         78.12         74.61         7.83 o
   9  -1   6          9.20          4.28         2.01 o
  10  -1   6         62.28         56.84         9.89 o
  11  -1   6          3.33          3.71         7.00 o
 -12   0   6          1.54          1.52         1.76 o
 -11   0   6          9.46         11.00         4.55 o
 -10   0   6          8.07          4.97         6.15 o
  -9   0   6          1.02          1.85         1.16 o
  -8   0   6          0.57          0.34         0.58 o
  -7   0   6        304.96        313.14        10.10 o
  -6   0   6          9.02         11.71         1.73 o
  -5   0   6         29.85         22.87         2.51 o
  -4   0   6         17.96         17.56         2.03 o
  -3   0   6          9.95         11.98         2.96 o
  -2   0   6        189.60        191.10         5.95 o
  -1   0   6         75.19         71.47         5.59 o
   0   0   6          2.79          3.35         1.34 o
   1   0   6         81.53         87.56        11.19 o
   2   0   6        198.54        234.41        37.45 o
   3   0   6        263.93        291.97        15.50 o
   4   0   6         88.23        100.55        10.00 o
   5   0   6          0.50          2.48         3.59 o
   6   0   6         85.25         75.04         9.02 o
   7   0   6          1.68          3.82         1.89 o
   8   0   6        267.30        260.96        14.53 o
   9   0   6          8.14          5.87         3.80 o
  10   0   6          7.30          6.89         4.25 o
  11   0   6          0.14          0.48         1.52 o
 -12   1   6          6.88         14.51         5.09 o
 -11   1   6         22.75         28.64         6.88 o
 -10   1   6          9.56         12.41         3.30 o
  -9   1   6         20.54         16.65         3.33 o
  -8   1   6         23.54         21.47         3.37 o
  -7   1   6        213.39        221.44         8.48 o
  -6   1   6        115.72        104.58         5.73 o
  -5   1   6         23.41         18.85         1.69 o
  -4   1   6        115.27        120.36         4.73 o
  -3   1   6          7.52          6.70         1.06 o
  -2   1   6         52.38         55.26         4.24 o
  -1   1   6        182.03        172.29         5.94 o
   0   1   6          1.48         -0.91         0.91 o
   1   1   6        111.82        104.43         6.47 o
   2   1   6        233.42        252.21         8.90 o
   3   1   6         86.14         88.76         8.38 o
   4   1   6          1.67          2.10         1.71 o
   5   1   6         22.93         23.71         7.36 o
   6   1   6         24.94         26.45         4.91 o
   7   1   6         33.90         32.34         7.12 o
   8   1   6         78.06         77.09         9.17 o
   9   1   6          9.22          9.47         3.37 o
  10   1   6         62.25         80.33        18.36 o
  11   1   6          3.32         61.80        16.51 o
 -11   2   6         27.89         36.31        11.93 o
 -10   2   6          1.93          0.16         1.18 o
  -9   2   6          9.91          9.59         2.49 o
  -8   2   6         13.20         14.25         3.19 o
  -7   2   6         34.01         32.69         3.59 o
  -6   2   6        368.79        369.58        12.29 o
  -5   2   6          0.62        192.76        21.68 o
  -4   2   6         27.13         24.96         2.75 o
  -3   2   6         64.26         70.36         4.18 o
  -2   2   6         23.30         20.28         2.47 o
  -1   2   6         74.76         74.93         4.09 o
   0   2   6         65.48         34.53        19.57 o
   1   2   6        152.12        153.96         5.48 o
   2   2   6         91.71         94.40         5.23 o
   3   2   6          1.10         -0.01         0.65 o
   4   2   6          0.38          1.65         0.93 o
   5   2   6        105.28        104.86         6.33 o
   6   2   6         28.90         24.52         3.49 o
   7   2   6         19.87         16.33         3.35 o
   8   2   6          7.97          8.27         3.59 o
   9   2   6          2.90          2.29         2.08 o
  10   2   6         25.83         27.89        11.00 o
  11   2   6         18.44         30.24        12.23 o
 -10   3   6          1.09          1.34         2.06 o
  -9   3   6          2.48         -0.11         2.12 o
  -8   3   6          3.07          2.45         1.92 o
  -7   3   6         31.66         26.79         3.75 o
  -6   3   6         39.22         38.61         3.94 o
  -5   3   6          8.69          7.46         1.26 o
  -4   3   6        161.08        153.06         7.78 o
  -3   3   6        139.50        132.08         7.02 o
  -2   3   6         53.71         56.01         5.74 o
  -1   3   6         68.06         61.25         7.06 o
   0   3   6        105.27        109.49         6.31 o
   1   3   6        588.88        617.87        19.58 o
   2   3   6         12.77         16.66         3.30 o
   3   3   6         15.96         15.77         2.89 o
   4   3   6          5.38          2.35         1.21 o
   5   3   6         36.98         43.00         5.15 o
   6   3   6         21.34         22.38         3.85 o
   7   3   6         33.34         39.96         5.44 o
   8   3   6          0.57          3.62         1.53 o
   9   3   6          1.03          0.83         1.50 o
  10   3   6          0.18         -0.30         4.39 o
  -9   4   6          8.85         13.45         5.21 o
  -8   4   6          5.00          2.80         3.68 o
  -7   4   6          4.91          4.11         1.31 o
  -6   4   6          4.07          4.09         2.66 o
  -5   4   6         41.38         44.42         6.28 o
  -4   4   6         85.58         96.35         9.15 o
  -3   4   6         81.77         83.72         8.48 o
  -2   4   6        174.53        178.66        14.71 o
  -1   4   6          0.52         -0.34         0.34 o
   0   4   6         57.55         48.29         8.88 o
   1   4   6         74.14         59.06         6.75 o
   2   4   6          4.72          4.42         1.98 o
   3   4   6         61.39         63.88         7.10 o
   4   4   6         15.80         19.51         3.74 o
   5   4   6         16.73         17.02         3.58 o
   6   4   6          1.74          0.93         0.70 o
   7   4   6          3.26          2.71         1.99 o
   8   4   6         23.45         23.88         5.48 o
   9   4   6         20.55         25.88         5.65 o
  -8   5   6          8.78          4.83         2.33 o
  -7   5   6         11.36         13.33         3.93 o
  -6   5   6         12.62         14.15         5.61 o
  -5   5   6         12.53         17.67         6.09 o
  -4   5   6         15.18         18.11         6.06 o
  -3   5   6         23.59          8.11         8.84 o
  -2   5   6          4.41          3.08         2.88 o
  -1   5   6          1.15          2.75         1.98 o
   0   5   6          0.21         -0.50         1.47 o
   1   5   6         33.96         41.03         5.92 o
   2   5   6         31.82         32.81         4.78 o
   3   5   6          0.28         -0.69         0.69 o
   4   5   6          1.27         -1.34         1.34 o
   5   5   6          1.25         -0.23         1.02 o
   6   5   6         20.91         22.69         5.50 o
   7   5   6          7.70         10.76         3.73 o
  -5   6   6          1.98          0.59         3.63 o
  -4   6   6         17.05         14.53         5.62 o
  -3   6   6         16.28         20.18         6.69 o
  -2   6   6          8.51          7.82         7.38 o
  -1   6   6          3.16          5.00         3.11 o
   0   6   6          0.13         -1.57         3.18 o
   1   6   6          2.14         -0.34         4.84 o
   2   6   6         12.88         11.98         3.62 o
   3   6   6          4.45          2.62         3.48 o
   4   6   6          1.04          1.31         2.73 o
  -3  -6   7          2.59          1.34         3.17 o
  -2  -6   7          5.54          6.28         3.43 o
  -1  -6   7          7.06          9.21         4.88 o
   0  -6   7          0.43          2.66         2.20 o
   1  -6   7         32.87         39.21         8.76 o
   2  -6   7          0.66         -2.02         3.17 o
   3  -6   7         14.92         14.87         4.33 o
  -7  -5   7          5.42          5.76         3.98 o
  -6  -5   7         10.11         12.60         5.56 o
  -5  -5   7          4.02          2.90         3.22 o
  -4  -5   7          7.94          1.59         3.01 o
  -3  -5   7         10.69         11.57         4.19 o
  -2  -5   7          2.71          4.92         2.57 o
  -1  -5   7          3.39          0.96         2.63 o
   0  -5   7          5.87          2.59         3.00 o
   1  -5   7         11.44          6.42         3.25 o
   2  -5   7          7.60          5.02         1.69 o
   3  -5   7          2.06          1.23         2.41 o
   4  -5   7          6.88          4.28         2.04 o
   5  -5   7          3.37          2.79         1.46 o
   6  -5   7          9.04         10.23         3.70 o
  -9  -4   7          9.40         12.13         4.96 o
  -8  -4   7          7.28          9.25         4.38 o
  -7  -4   7          6.39          5.86         1.93 o
  -6  -4   7         22.37         22.40         4.49 o
  -5  -4   7          1.39          1.27         1.58 o
  -4  -4   7         33.67         41.26         5.41 o
  -3  -4   7        118.52        114.16        12.82 o
  -2  -4   7         39.58         37.61         4.92 o
  -1  -4   7         15.71         11.35         3.50 o
   0  -4   7          1.14          0.20         2.10 o
   1  -4   7         65.51         72.60         7.98 o
   2  -4   7         24.59         23.25         4.68 o
   3  -4   7          0.19         -1.52         2.40 o
   4  -4   7          1.58          1.88         1.95 o
   5  -4   7         26.89         34.61         6.22 o
   6  -4   7         17.91         19.91         4.85 o
   7  -4   7         18.51         17.20         4.47 o
   8  -4   7         47.54         57.30         8.85 o
 -10  -3   7          1.05         -0.55         1.26 o
  -9  -3   7         10.38         17.54         4.41 o
  -8  -3   7         13.18         12.16         3.69 o
  -7  -3   7         59.84         68.58         8.09 o
  -6  -3   7         32.33         34.78         6.55 o
  -5  -3   7         16.32         16.90         3.63 o
  -4  -3   7         32.45         31.21         3.13 o
  -3  -3   7         16.34         18.50         1.97 o
  -2  -3   7        333.99        339.06        15.26 o
  -1  -3   7         15.01         29.53         7.67 o
   0  -3   7        127.57        144.69        11.99 o
   1  -3   7        154.99        146.38         8.09 o
   2  -3   7         21.25         29.03         4.91 o
   3  -3   7         27.40         32.30         5.36 o
   4  -3   7          4.74          6.16         2.45 o
   5  -3   7          9.24         11.82        11.16 o
   6  -3   7         31.29         33.04         5.77 o
   7  -3   7          2.94          2.19         2.60 o
   8  -3   7          7.94          4.23         3.59 o
   9  -3   7          9.61         13.61         4.18 o
 -11  -2   7         20.20         31.77         7.85 o
 -10  -2   7         14.61         16.50         5.72 o
  -9  -2   7         10.01         14.12         3.46 o
  -8  -2   7         20.68         16.46         3.82 o
  -7  -2   7         79.92         78.87         8.26 o
  -6  -2   7         23.90         24.40         3.54 o
  -5  -2   7          2.90          2.98         1.54 o
  -4  -2   7         26.89         25.52         3.25 o
  -3  -2   7         72.58         79.10         5.49 o
  -2  -2   7         42.20         46.11         6.01 o
  -1  -2   7         12.52         12.37         2.06 o
   0  -2   7          5.31          5.18         1.45 o
   1  -2   7        205.03        195.75        10.18 o
   2  -2   7         29.58         38.46         6.65 o
   3  -2   7         64.68         68.08         7.17 o
   4  -2   7         15.58         16.56         2.75 o
   5  -2   7        112.74        103.79         9.47 o
   6  -2   7          5.32          7.04         2.63 o
   7  -2   7          9.41          7.79         2.66 o
   8  -2   7         24.89         31.22         5.83 o
   9  -2   7          2.01          3.81         2.31 o
  10  -2   7          6.03          8.55         3.76 o
 -11  -1   7         30.36         35.94         8.06 o
 -10  -1   7          0.82         -1.17         1.41 o
  -9  -1   7         64.08         78.67        11.25 o
  -8  -1   7         74.19         80.20         6.50 o
  -7  -1   7         93.52         98.16         6.96 o
  -6  -1   7        238.35        244.05        10.54 o
  -5  -1   7         15.28         19.86         3.45 o
  -4  -1   7          9.17          6.42         1.31 o
  -3  -1   7         12.06         13.50         2.45 o
  -2  -1   7        147.22        141.52        14.41 o
  -1  -1   7        265.39        249.76         8.89 o
   0  -1   7        134.83        145.08        10.67 o
   1  -1   7        138.00        125.61         6.26 o
   2  -1   7         84.71         67.21        10.35 o
   3  -1   7        157.32        154.96        12.48 o
   4  -1   7          4.85          3.64         5.00 o
   5  -1   7        142.77        131.24        12.38 o
   6  -1   7        242.93        209.66        13.15 o
   7  -1   7         88.46         85.20         8.51 o
   8  -1   7         19.39         15.44         3.32 o
   9  -1   7         13.70         11.58         4.53 o
  10  -1   7          4.30          0.47         7.65 o
  11  -1   7          6.26          7.69         3.61 o
 -11   0   7          4.43          5.73         3.63 o
 -10   0   7          3.00          5.27         2.93 o
  -9   0   7         21.83         20.38         5.46 o
  -8   0   7          0.26         -2.19         2.19 o
  -7   0   7         35.81         39.74         3.53 o
  -6   0   7         53.97         50.86         3.68 o
  -5   0   7          0.82         -0.21         1.21 o
  -4   0   7        175.88        172.95        11.98 o
  -3   0   7         93.76        107.97         9.62 o
  -2   0   7         11.04         14.61         2.33 o
  -1   0   7         28.46         28.33         4.88 o
   0   0   7         13.51         10.76         2.98 o
   1   0   7        220.19        230.40        13.92 o
   2   0   7          5.46          4.94         7.30 o
   3   0   7          2.89          8.02         7.25 o
   4   0   7         54.78         60.63        18.13 o
   5   0   7         25.48         28.53         8.80 o
   6   0   7          0.28          3.01        10.65 o
   7   0   7         16.40         14.88         3.76 o
   8   0   7         19.49         21.86         4.45 o
   9   0   7         10.48         15.19         3.90 o
  10   0   7         22.93         24.21         6.73 o
  11   0   7         14.24         21.45         6.76 o
 -11   1   7         30.30         35.55         7.66 o
 -10   1   7          0.82         -0.12         1.35 o
  -9   1   7         64.08         74.42         8.03 o
  -8   1   7         74.18         74.34         6.40 o
  -7   1   7         93.38         93.39         5.78 o
  -6   1   7        238.10        236.35         9.68 o
  -5   1   7         15.32         16.89         1.53 o
  -4   1   7          9.17         11.36         1.66 o
  -3   1   7         12.01         12.89         2.21 o
  -2   1   7        147.10        155.75         7.47 o
  -1   1   7        265.30        246.53         9.80 o
   0   1   7        134.75        134.25         6.24 o
   1   1   7        138.07        147.95         9.30 o
   2   1   7         84.85         87.31         5.36 o
   3   1   7        157.46        158.26         7.86 o
   4   1   7          4.89          8.87         3.03 o
   5   1   7        142.68        137.88        11.74 o
   6   1   7        243.09        249.31        18.84 o
   7   1   7         88.48        101.40         9.96 o
   8   1   7         19.42         22.47         5.08 o
   9   1   7         13.66         15.75         4.66 o
  10   1   7          4.29         12.98        28.57 o
  11   1   7          6.23         54.10        16.50 o
 -10   2   7         14.59          9.01         5.04 o
  -9   2   7         10.00         13.13         3.25 o
  -8   2   7         20.71         18.07         3.69 o
  -7   2   7         79.96         79.79         6.04 o
  -6   2   7         23.87         23.58         3.11 o
  -5   2   7          2.89          2.41         1.22 o
  -4   2   7         26.91         23.48         3.21 o
  -3   2   7         72.62         72.00         4.17 o
  -2   2   7         42.14         41.23         3.88 o
  -1   2   7         12.50         10.45         1.53 o
   0   2   7          5.29          4.62         0.73 o
   1   2   7        204.95        190.96         7.25 o
   2   2   7         29.56         33.06         3.36 o
   3   2   7         64.68         60.25         4.56 o
   4   2   7         15.59         16.65         2.76 o
   5   2   7        112.71        111.45         6.84 o
   6   2   7          5.33          2.41         1.68 o
   7   2   7          9.41          8.61         2.99 o
   8   2   7         24.90         34.96         7.24 o
   9   2   7          2.01          2.43         2.98 o
  10   2   7          6.03          8.13         7.90 o
  -9   3   7         10.36         13.50         3.92 o
  -8   3   7         13.15         10.99         3.12 o
  -7   3   7         59.84         57.24         7.19 o
  -6   3   7         32.37         34.86         4.71 o
  -5   3   7         16.27         12.83         2.50 o
  -4   3   7         32.37         30.82         3.74 o
  -3   3   7         16.29         17.16         2.69 o
  -2   3   7        333.94        344.94        19.80 o
  -1   3   7         15.06         15.36         3.33 o
   0   3   7        127.44        148.04         9.48 o
   1   3   7        154.81        153.08        10.03 o
   2   3   7         21.30         26.30         4.26 o
   3   3   7         27.33         28.41         3.07 o
   4   3   7          4.71          4.16         1.03 o
   5   3   7          9.20         16.65        15.67 o
   6   3   7         31.24         37.93         5.37 o
   7   3   7          2.92          3.21         1.61 o
   8   3   7          7.90          6.18         1.80 o
   9   3   7          9.58         11.95         3.29 o
  -9   4   7          9.39          8.65         3.03 o
  -8   4   7          7.28          8.10         3.42 o
  -7   4   7          6.37          7.07         2.85 o
  -6   4   7         22.40         19.77         4.36 o
  -5   4   7          1.40          2.68         1.78 o
  -4   4   7         33.69         43.84         6.30 o
  -3   4   7        118.48         97.85         9.77 o
  -2   4   7         39.57         44.50         6.33 o
  -1   4   7         15.73          8.80         3.04 o
   0   4   7          1.14         -1.02         1.23 o
   1   4   7         65.55         63.64         8.32 o
   2   4   7         24.58         16.01         3.11 o
   3   4   7          0.19          0.47         1.11 o
   4   4   7          1.58          1.56         1.39 o
   5   4   7         26.90         32.08         4.78 o
   6   4   7         17.92         23.10         3.99 o
   7   4   7         18.51         17.08         3.74 o
   8   4   7         47.53         55.93         8.42 o
  -7   5   7          5.40          5.67         3.18 o
  -6   5   7         10.07         10.23         4.62 o
  -5   5   7          4.04          7.71         4.50 o
  -4   5   7          7.97          0.77         2.75 o
  -3   5   7         10.71          9.70         2.68 o
  -2   5   7          2.69         -0.25         0.85 o
  -1   5   7          3.38          8.08         3.28 o
   0   5   7          5.89          9.03         3.47 o
   1   5   7         11.48          5.13         2.89 o
   2   5   7          7.59          0.04         1.54 o
   3   5   7          2.04          3.10         1.47 o
   4   5   7          6.91          2.02         2.69 o
   5   5   7          3.39          6.73         2.32 o
   6   5   7          9.01          2.79         6.30 o
  -3   6   7          2.59         -0.25         5.02 o
  -2   6   7          5.55         -0.40         3.07 o
  -1   6   7          7.07          5.29         4.08 o
   0   6   7          0.43          1.20         1.37 o
   1   6   7         32.87         42.46         8.58 o
   2   6   7          0.66         -0.69         1.69 o
   3   6   7         14.94         13.46         4.19 o
  -1  -6   8          1.69          2.11         4.50 o
   0  -6   8          0.54          2.42         2.30 o
  -6  -5   8          4.69          2.31         0.84 o
  -5  -5   8         19.17         24.84         6.82 o
  -4  -5   8         10.06         12.32         5.91 o
  -3  -5   8          5.86          6.69         3.21 o
  -2  -5   8         13.06         15.60         5.19 o
  -1  -5   8         27.63         33.56         7.70 o
   0  -5   8          7.98          7.78         4.99 o
   1  -5   8         26.78         33.70         6.04 o
   2  -5   8          4.78          6.91         2.89 o
   3  -5   8         14.65         15.39         4.44 o
   4  -5   8         15.12         19.45         4.94 o
   5  -5   8         28.83         40.22         7.61 o
  -8  -4   8         17.88         23.04         7.30 o
  -7  -4   8         27.58         29.53         7.58 o
  -6  -4   8          6.27          4.42         3.09 o
  -5  -4   8         25.34         21.62         5.70 o
  -4  -4   8         73.06         80.63        11.31 o
  -3  -4   8         12.96         12.41         4.17 o
  -2  -4   8         18.57         24.53         7.72 o
  -1  -4   8          1.55          4.91         4.43 o
   0  -4   8         27.81         34.05        10.17 o
   1  -4   8         91.79         93.99        11.29 o
   2  -4   8         23.17         21.18         4.58 o
   3  -4   8          1.76          3.32         2.07 o
   4  -4   8         22.60         29.17         5.91 o
   5  -4   8         16.72         23.04         5.10 o
   6  -4   8          5.17          8.43         3.13 o
   7  -4   8          3.61          0.62         2.56 o
  -9  -3   8         37.68         48.20         7.60 o
  -8  -3   8          9.95          8.02         2.65 o
  -7  -3   8          9.06         11.05         3.39 o
  -6  -3   8         34.24         25.07         5.81 o
  -5  -3   8          7.43          8.82         2.60 o
  -4  -3   8          8.64         10.83         3.04 o
  -3  -3   8         17.96         15.73         3.12 o
  -2  -3   8          8.62          7.79         1.99 o
  -1  -3   8         13.76         12.88         3.04 o
   0  -3   8         30.69         37.83         8.93 o
   1  -3   8         57.95         70.59         9.54 o
   2  -3   8         44.30         47.75         7.83 o
   3  -3   8         18.70         21.36         4.48 o
   4  -3   8         13.54         17.56         4.45 o
   5  -3   8         26.56         25.64         5.03 o
   6  -3   8          3.27          0.76         1.70 o
   7  -3   8          4.44          9.59         3.59 o
   8  -3   8         45.02         49.50         7.85 o
   9  -3   8          9.45          9.24         3.56 o
 -10  -2   8          5.10          9.00         4.38 o
  -9  -2   8          1.27          0.20         1.51 o
  -8  -2   8          6.02          4.39         1.62 o
  -7  -2   8         55.89         56.22         7.14 o
  -6  -2   8         54.19         59.64         8.75 o
  -5  -2   8         18.77         23.45         3.29 o
  -4  -2   8          1.21          1.20         1.06 o
  -3  -2   8         18.65         14.34         3.52 o
  -2  -2   8         37.66         33.23         4.29 o
  -1  -2   8         89.28         88.30         6.56 o
   0  -2   8         16.65          9.77         2.95 o
   1  -2   8        113.68         97.83         7.09 o
   2  -2   8          6.65          6.53         2.09 o
   3  -2   8        109.21        104.31        10.74 o
   4  -2   8         25.06         19.23         4.94 o
   5  -2   8          8.95          3.73         2.86 o
   6  -2   8        116.46        103.62         9.91 o
   7  -2   8         31.93         40.64         8.08 o
   8  -2   8         12.54          6.64         6.41 o
   9  -2   8          3.31          3.46         2.06 o
  10  -2   8          5.26         -3.92         7.49 o
 -11  -1   8          5.67          6.90         3.81 o
 -10  -1   8          0.79         -1.99         3.58 o
  -9  -1   8         20.97         19.04         5.58 o
  -8  -1   8         16.29         18.00         5.07 o
  -7  -1   8         62.26         53.93         5.33 o
  -6  -1   8         29.54         34.39         4.87 o
  -5  -1   8          5.36          2.41         1.65 o
  -4  -1   8         26.63         23.38         3.11 o
  -3  -1   8          4.03          2.20         1.49 o
  -2  -1   8         93.14         81.98         9.93 o
  -1  -1   8         12.40         11.48         2.47 o
   0  -1   8          6.19          9.11         3.14 o
   1  -1   8         40.12         57.12         7.46 o
   2  -1   8        126.12        113.28        14.18 o
   3  -1   8         23.58         30.37         6.13 o
   4  -1   8          3.80          6.42         3.36 o
   5  -1   8        157.83        157.48        14.53 o
   6  -1   8          5.14          4.89         2.01 o
   7  -1   8         54.60         42.25         7.61 o
   8  -1   8          2.81          1.81         3.44 o
   9  -1   8         40.43         31.92         8.34 o
  10  -1   8          1.82         -0.08         7.38 o
 -11   0   8         18.21         24.09         7.10 o
 -10   0   8          5.24          3.32         1.41 o
  -9   0   8          0.56          1.41         1.53 o
  -8   0   8          5.07          4.44         1.92 o
  -7   0   8          0.02         -0.87         1.67 o
  -6   0   8        263.25        253.85        12.26 o
  -5   0   8         11.71         12.43         3.60 o
  -4   0   8         43.64         48.09         6.98 o
  -3   0   8          9.27         12.00         3.44 o
  -2   0   8         14.29         13.44         1.78 o
  -1   0   8         15.84         17.29         4.06 o
   0   0   8         20.70         21.14         3.97 o
   1   0   8        185.37        177.63        13.22 o
   2   0   8        440.81        458.30        30.54 o
   3   0   8          5.91         13.32        28.67 o
   4   0   8         10.66         26.54        21.04 o
   5   0   8          6.82         13.28        11.79 o
   6   0   8        136.87        125.54        12.98 o
   7   0   8         12.80         18.90         4.12 o
   8   0   8          8.76         13.51         4.00 o
   9   0   8          7.04         16.00         3.98 o
  10   0   8         37.31         52.09        14.72 o
 -11   1   8          5.68         10.24         4.41 o
 -10   1   8          0.79          2.92         2.16 o
  -9   1   8         20.97         20.98         4.75 o
  -8   1   8         16.29         15.91         4.60 o
  -7   1   8         62.25         64.39         6.50 o
  -6   1   8         29.52         30.69         4.53 o
  -5   1   8          5.36          6.20         1.71 o
  -4   1   8         26.63         32.75         4.81 o
  -3   1   8          4.02          3.30         0.97 o
  -2   1   8         93.12         98.74         6.46 o
  -1   1   8         12.39          9.65         1.76 o
   0   1   8          6.20          9.15         2.15 o
   1   1   8         40.10         44.92         6.55 o
   2   1   8        126.09         97.14        16.00 o
   3   1   8         23.58         19.69         2.81 o
   4   1   8          3.80          3.54         2.19 o
   5   1   8        157.86        162.17        13.56 o
   6   1   8          5.13          4.02         2.36 o
   7   1   8         54.58         49.89         7.92 o
   8   1   8          2.81          3.89         2.44 o
   9   1   8         40.45         39.02         7.44 o
  10   1   8          1.82         73.57        19.12 o
 -10   2   8          5.11         10.88         5.15 o
  -9   2   8          1.28          4.00         2.94 o
  -8   2   8          6.05          4.27         3.15 o
  -7   2   8         55.81         54.17         5.10 o
  -6   2   8         54.21         51.05         5.15 o
  -5   2   8         18.81         19.66         3.16 o
  -4   2   8          1.21          2.14         1.14 o
  -3   2   8         18.57         17.75         3.40 o
  -2   2   8         37.55         32.09         3.59 o
  -1   2   8         89.39         87.63         5.70 o
   0   2   8         16.69         16.58         2.55 o
   1   2   8        113.73        111.60         5.60 o
   2   2   8          6.67          8.73         2.33 o
   3   2   8        109.38        113.46         6.63 o
   4   2   8         25.03         23.13         3.65 o
   5   2   8          8.97          8.35         1.91 o
   6   2   8        116.52        109.75         7.37 o
   7   2   8         32.01         37.41         6.05 o
   8   2   8         12.58         14.23         3.93 o
   9   2   8          3.31          6.75         3.44 o
  10   2   8          5.27          3.11         4.41 o
  -9   3   8         37.69         44.27         9.26 o
  -8   3   8          9.94          9.98         4.32 o
  -7   3   8          9.06          9.97         4.67 o
  -6   3   8         34.24         31.82         5.11 o
  -5   3   8          7.43          8.69         2.47 o
  -4   3   8          8.64          7.43         3.99 o
  -3   3   8         17.95         16.19         2.86 o
  -2   3   8          8.62          4.47         2.07 o
  -1   3   8         13.76         12.81         3.29 o
   0   3   8         30.69         31.78         4.42 o
   1   3   8         57.96         59.71         6.50 o
   2   3   8         44.30         34.86         4.89 o
   3   3   8         18.69         17.65         3.22 o
   4   3   8         13.53         11.12         2.60 o
   5   3   8         26.55         21.46         3.76 o
   6   3   8          3.27          3.59         1.94 o
   7   3   8          4.44          6.32         2.48 o
   8   3   8         45.01         49.87         6.50 o
   9   3   8          9.44         11.90         3.95 o
  -8   4   8         17.93         23.85         7.54 o
  -7   4   8         27.64         35.65         8.57 o
  -6   4   8          6.30          3.77         2.72 o
  -5   4   8         25.32         27.94         5.24 o
  -4   4   8         73.09         74.18         8.45 o
  -3   4   8         12.95         10.85         3.20 o
  -2   4   8         18.58         16.20         4.14 o
  -1   4   8          1.54          1.65         2.68 o
   0   4   8         27.86         27.36         4.61 o
   1   4   8         91.83         93.55         8.77 o
   2   4   8         23.15         17.67         3.90 o
   3   4   8          1.78          1.23         1.04 o
   4   4   8         22.60         22.90         4.01 o
   5   4   8         16.70         24.76         4.49 o
   6   4   8          5.18          8.60         2.35 o
   7   4   8          3.60          3.92         1.63 o
  -6   5   8          4.69          9.29         4.48 o
  -5   5   8         19.17         18.86         4.79 o
  -4   5   8         10.06          2.12         3.14 o
  -3   5   8          5.86          1.45         1.69 o
  -2   5   8         13.06         10.42         3.23 o
  -1   5   8         27.62         36.54         7.53 o
   0   5   8          7.97          6.41         3.20 o
   1   5   8         26.77         33.08         5.61 o
   2   5   8          4.78          8.40         2.79 o
   3   5   8         14.66         15.25         3.44 o
   4   5   8         15.13         13.15         3.76 o
   5   5   8         28.81         26.36         5.64 o
  -1   6   8          1.69          2.07         1.92 o
   0   6   8          0.54          7.96         4.57 o
  -5  -5   9         25.93         31.03         7.91 o
  -4  -5   9         22.69         27.45         7.07 o
  -3  -5   9          4.66          8.13         4.13 o
  -2  -5   9         32.36         34.37         7.82 o
  -1  -5   9          1.22         -0.58         2.08 o
   0  -5   9          1.24          1.10         3.68 o
   1  -5   9          5.78          9.21         6.06 o
   2  -5   9          6.26         10.17         4.90 o
   3  -5   9          2.77         -1.23         1.98 o
   4  -5   9          6.61          7.93         3.47 o
  -7  -4   9          1.25         -1.77         2.35 o
  -6  -4   9         14.06         14.53         7.21 o
  -5  -4   9          4.28          1.19         1.05 o
  -4  -4   9          9.21          6.80         2.42 o
  -3  -4   9          2.42          1.85         2.00 o
  -2  -4   9         17.85         21.19         5.85 o
  -1  -4   9         43.35         48.14        12.80 o
   0  -4   9          1.05          5.77        12.25 o
   1  -4   9          0.92          5.30         6.90 o
   2  -4   9          0.05          4.08         3.16 o
   3  -4   9          9.59         14.81         4.67 o
   4  -4   9         45.06         58.33         8.32 o
   5  -4   9          1.13          3.97         2.21 o
   6  -4   9         17.89         20.87         4.96 o
  -9  -3   9          0.44         -1.00         2.24 o
  -8  -3   9         13.89         14.70         3.87 o
  -7  -3   9         14.52         12.75         6.23 o
  -6  -3   9         21.58         24.44         5.92 o
  -5  -3   9          9.98          8.76         3.19 o
  -4  -3   9         34.18         40.08         9.95 o
  -3  -3   9         24.97         28.85         4.52 o
  -2  -3   9          2.28          2.40         1.08 o
  -1  -3   9          0.37         -1.53         1.53 o
   0  -3   9          1.83         -0.91         3.62 o
   1  -3   9         78.96         66.38        11.45 o
   2  -3   9         38.55         29.72         8.44 o
   3  -3   9          9.70         10.75         3.77 o
   4  -3   9          8.30         10.81         4.31 o
   5  -3   9          1.10          4.99         2.72 o
   6  -3   9          8.10         12.85         4.09 o
   7  -3   9          6.44          7.65         3.22 o
   8  -3   9          0.64          5.78         3.09 o
 -10  -2   9          3.44          4.47         4.01 o
  -9  -2   9          3.48         -0.66         2.36 o
  -8  -2   9          6.02          1.93         1.62 o
  -7  -2   9          1.67          0.53         1.78 o
  -6  -2   9         25.97         23.16         5.62 o
  -5  -2   9         12.23         12.87         3.07 o
  -4  -2   9         16.28         14.22         3.08 o
  -3  -2   9         43.70         40.47         6.31 o
  -2  -2   9         53.29         55.96         7.69 o
  -1  -2   9         75.24         85.00        10.10 o
   0  -2   9         54.93         49.15         7.48 o
   1  -2   9         23.52         26.44         9.93 o
   2  -2   9         82.93         83.31        10.33 o
   3  -2   9          6.53          2.08         8.73 o
   4  -2   9          6.98          3.50         9.49 o
   5  -2   9         38.14         30.72         9.09 o
   6  -2   9         24.03         21.54        12.40 o
   7  -2   9         13.76          5.18        12.17 o
   8  -2   9         17.52         10.86         4.13 o
   9  -2   9         17.46          7.20         6.91 o
 -10  -1   9          2.14          2.33         2.91 o
  -9  -1   9         12.24         12.58         4.30 o
  -8  -1   9          7.59         10.34         4.41 o
  -7  -1   9          8.55          9.90         2.22 o
  -6  -1   9        170.52        167.48        13.53 o
  -5  -1   9         26.09         25.79         5.18 o
  -4  -1   9         41.01         37.55         5.26 o
  -3  -1   9         68.50         65.18         8.16 o
  -2  -1   9         40.25         36.44         2.98 o
  -1  -1   9         46.86         48.92         7.18 o
   0  -1   9         35.46         33.72         6.08 o
   1  -1   9        305.44        299.29        18.71 o
   2  -1   9         44.09         63.13        16.31 o
   3  -1   9         97.65        123.49        24.67 o
   4  -1   9         15.23         21.92         5.43 o
   5  -1   9          8.95         14.58         5.69 o
   6  -1   9         71.38         59.73         9.19 o
   7  -1   9          2.76          0.11         3.29 o
   8  -1   9         27.77         29.71         7.39 o
   9  -1   9          9.03          6.23         3.89 o
 -10   0   9          0.41         -1.71         1.79 o
  -9   0   9         23.99         27.51         5.04 o
  -8   0   9         10.72         12.44         4.19 o
  -7   0   9        106.42         99.49        11.21 o
  -6   0   9        135.83        151.31        13.30 o
  -5   0   9         52.98         53.10         7.65 o
  -4   0   9          4.85          3.39         1.09 o
  -3   0   9          8.27          8.55         2.83 o
  -2   0   9         27.36         28.92         3.02 o
  -1   0   9          4.33          4.29         1.41 o
   0   0   9         41.09         45.59         7.11 o
   1   0   9          5.34         10.26         3.83 o
   2   0   9        259.43        245.77        20.33 o
   3   0   9         52.77         52.33        11.30 o
   4   0   9         54.54         80.95        23.47 o
   5   0   9         15.54         27.36        17.57 o
   6   0   9         12.03         20.99         6.00 o
   7   0   9         16.98         27.17         5.47 o
   8   0   9          8.01          6.27         2.46 o
   9   0   9         53.59         73.26         9.06 o
  10   0   9          1.27          3.46        18.77 o
 -10   1   9          2.14          2.20         2.46 o
  -9   1   9         12.23         14.73         4.76 o
  -8   1   9          7.56         10.18         4.03 o
  -7   1   9          8.57          9.19         2.80 o
  -6   1   9        170.35        167.67        11.38 o
  -5   1   9         26.03         27.44         4.62 o
  -4   1   9         41.08         41.07         4.49 o
  -3   1   9         68.62         62.52         6.43 o
  -2   1   9         40.19         19.44        10.93 o
  -1   1   9         46.78         44.19         3.60 o
   0   1   9         35.44         32.86         3.95 o
   1   1   9        305.66        290.24        17.83 o
   2   1   9         44.18         50.70         6.46 o
   3   1   9         97.57        100.14         9.07 o
   4   1   9         15.25         13.76         3.27 o
   5   1   9          8.98         11.36         4.02 o
   6   1   9         71.46         66.52         9.19 o
   7   1   9          2.76          1.98         2.55 o
   8   1   9         27.74         25.43         6.16 o
   9   1   9          9.01         10.89         6.43 o
 -10   2   9          3.43          1.41         0.75 o
  -9   2   9          3.47          8.56         5.00 o
  -8   2   9          6.02          5.41         2.58 o
  -7   2   9          1.68          3.38         1.45 o
  -6   2   9         25.99         21.30         3.55 o
  -5   2   9         12.22         14.97         2.93 o
  -4   2   9         16.31         15.85         2.97 o
  -3   2   9         43.68         37.13         5.16 o
  -2   2   9         53.31         48.95         6.50 o
  -1   2   9         75.31         76.72         6.07 o
   0   2   9         54.99         51.60         4.66 o
   1   2   9         23.54         23.43         3.62 o
   2   2   9         82.94         74.01         6.29 o
   3   2   9          6.55          7.12         1.95 o
   4   2   9          6.98          4.28         1.73 o
   5   2   9         38.16         38.37         5.04 o
   6   2   9         24.06         29.87         5.55 o
   7   2   9         13.78         10.44         3.18 o
   8   2   9         17.51         14.55         4.16 o
   9   2   9         17.44         12.07         3.68 o
  -9   3   9          0.44         -0.48         2.93 o
  -8   3   9         13.89         17.91         5.96 o
  -7   3   9         14.53         13.48         4.72 o
  -6   3   9         21.57         22.75         4.58 o
  -5   3   9          9.97          8.11         3.81 o
  -4   3   9         34.13         35.76         5.74 o
  -3   3   9         24.94         21.51         4.24 o
  -2   3   9          2.30         -0.75         1.63 o
  -1   3   9          0.38          1.74         0.85 o
   0   3   9          1.84          0.60         1.01 o
   1   3   9         78.86         78.57         7.62 o
   2   3   9         38.46         39.13         5.42 o
   3   3   9          9.73          6.55         2.52 o
   4   3   9          8.33          9.83         3.30 o
   5   3   9          1.11          0.37         2.13 o
   6   3   9          8.07          7.58         2.82 o
   7   3   9          6.44          5.46         1.88 o
   8   3   9          0.64          2.02         1.90 o
  -7   4   9          1.25          2.72         2.23 o
  -6   4   9         14.05         15.26         3.91 o
  -5   4   9          4.29          3.23         1.94 o
  -4   4   9          9.23          8.24         2.97 o
  -3   4   9          2.42         -0.17         1.60 o
  -2   4   9         17.86          8.16        11.76 o
  -1   4   9         43.38         48.47         8.64 o
   0   4   9          1.05          1.71         0.44 o
   1   4   9          0.93          1.66         1.98 o
   2   4   9          0.06         -0.38         2.14 o
   3   4   9          9.60         20.50         4.52 o
   4   4   9         45.05         49.08         7.16 o
   5   4   9          1.13          1.02         1.18 o
   6   4   9         17.89         20.58         4.92 o
  -5   5   9         25.93         23.05        10.12 o
  -4   5   9         22.74          8.77         6.07 o
  -3   5   9          4.65          4.31         5.25 o
  -2   5   9         32.41         22.86         7.73 o
  -1   5   9          1.23         -0.44         1.85 o
   0   5   9          1.24          1.63         1.42 o
   1   5   9          5.77         10.70         4.77 o
   2   5   9          6.25          6.51         3.28 o
   3   5   9          2.78          2.61         5.03 o
   4   5   9          6.63          3.19         4.26 o
  -3  -5  10         12.80         14.20         5.56 o
  -2  -5  10          0.64         -1.39         1.39 o
  -1  -5  10         47.91         55.02        10.38 o
   0  -5  10          2.46          8.17         7.09 o
   1  -5  10          0.80          8.84         6.37 o
   2  -5  10          4.59          6.21         5.13 o
  -6  -4  10          0.64          0.77         2.72 o
  -5  -4  10          9.78         18.88         6.59 o
  -4  -4  10         15.30         20.56         6.18 o
  -3  -4  10          2.75          2.67         1.52 o
  -2  -4  10         53.63         53.86         9.72 o
  -1  -4  10         15.54         26.29        10.00 o
   0  -4  10          8.33         13.44         6.92 o
   1  -4  10          1.39          0.91         8.13 o
   2  -4  10          2.82         -3.19         4.86 o
   3  -4  10          9.84          9.15         4.08 o
   4  -4  10          3.97          3.97         6.70 o
   5  -4  10          1.85          5.53         5.18 o
  -8  -3  10         11.80         15.76         4.46 o
  -7  -3  10          8.63          7.61         2.62 o
  -6  -3  10          3.56          0.03         3.01 o
  -5  -3  10          0.85          1.68         5.10 o
  -4  -3  10          1.29          3.29         2.58 o
  -3  -3  10         16.10         15.30         5.58 o
  -2  -3  10          2.15          3.64         2.92 o
  -1  -3  10          4.40          0.85         1.95 o
   0  -3  10          4.77          8.99         4.90 o
   1  -3  10         44.69         44.23         7.77 o
   2  -3  10          4.70          1.80         5.35 o
   3  -3  10          4.29          3.41         5.84 o
   4  -3  10         17.81          6.67        10.18 o
   5  -3  10          8.79          8.07         2.24 o
   6  -3  10         14.86          5.91         4.02 o
   7  -3  10         10.58          3.47        11.29 o
  -9  -2  10         27.44         28.37         7.22 o
  -8  -2  10         39.35         47.08         8.92 o
  -7  -2  10         16.11         16.59         7.28 o
  -6  -2  10          8.76          7.89         5.53 o
  -5  -2  10          7.07          4.70         2.31 o
  -4  -2  10         32.98         34.23         5.18 o
  -3  -2  10         12.12          9.39         2.96 o
  -2  -2  10        162.89        168.48        14.06 o
  -1  -2  10         27.15         22.25         5.34 o
   0  -2  10         11.71         14.09         4.07 o
   1  -2  10         40.96         40.33         8.28 o
   2  -2  10         64.08         70.23        10.23 o
   3  -2  10         11.54         17.36         4.97 o
   4  -2  10         12.28         11.72         4.16 o
   5  -2  10          5.85          7.11         2.93 o
   6  -2  10          2.76         -1.65         2.69 o
   7  -2  10          3.81         -0.90         2.45 o
   8  -2  10          5.29         11.53         4.91 o
  -9  -1  10         10.46         12.39         6.84 o
  -8  -1  10         19.58         12.29         6.58 o
  -7  -1  10         50.73         54.82        13.59 o
  -6  -1  10         74.91         84.24        10.05 o
  -5  -1  10          2.44         -0.07         3.77 o
  -4  -1  10         25.56         25.91         4.82 o
  -3  -1  10         35.47         31.27         6.31 o
  -2  -1  10          8.78         11.14         4.18 o
  -1  -1  10        158.38        171.61        17.88 o
   0  -1  10         91.63         91.02        10.61 o
   1  -1  10         62.81         69.02         9.42 o
   2  -1  10        119.95        144.41        20.50 o
   3  -1  10         61.81         66.57         9.73 o
   4  -1  10         23.97         42.16         9.02 o
   5  -1  10          1.73          3.95         2.75 o
   6  -1  10         27.60         34.91         7.55 o
   7  -1  10         21.20         21.05         6.51 o
   8  -1  10         14.07         21.74        10.57 o
   9  -1  10         11.01         18.61        12.43 o
 -10   0  10          0.74         -5.57         6.45 o
  -9   0  10         14.01         27.54         9.89 o
  -8   0  10          0.30         -1.75         3.09 o
  -7   0  10         10.21         15.04         4.09 o
  -6   0  10         86.65         88.58        10.67 o
  -5   0  10         26.60         27.22         5.78 o
  -4   0  10         76.35         64.71         8.77 o
  -3   0  10        103.95         99.71        11.18 o
  -2   0  10          0.30         -0.27         1.71 o
  -1   0  10         10.39          9.03         4.85 o
   0   0  10         62.04         55.78         8.31 o
   1   0  10        427.10        417.56        22.87 o
   2   0  10          2.07          4.92         2.71 o
   3   0  10         12.96         18.98         5.51 o
   4   0  10         61.92         58.82        12.61 o
   5   0  10         62.90         77.77        17.14 o
   6   0  10         43.35         54.93         9.55 o
   7   0  10         22.28         21.27         6.36 o
   8   0  10          1.87          0.58         1.94 o
   9   0  10         17.35         18.82         5.32 o
  -9   1  10         10.44          8.76         3.23 o
  -8   1  10         19.59         20.57         5.58 o
  -7   1  10         50.68         47.81         6.35 o
  -6   1  10         74.84        104.31         9.98 o
  -5   1  10          2.45         -0.05         1.46 o
  -4   1  10         25.59         26.67         4.74 o
  -3   1  10         35.40         36.22         6.82 o
  -2   1  10          8.75          8.69         3.69 o
  -1   1  10        158.43        170.00        16.16 o
   0   1  10         91.67         85.98         6.71 o
   1   1  10         62.80         67.21         7.64 o
   2   1  10        119.82        116.88        10.21 o
   3   1  10         61.89         56.19         7.16 o
   4   1  10         24.02         23.23         4.52 o
   5   1  10          1.75          3.84         3.02 o
   6   1  10         27.55         37.51         6.44 o
   7   1  10         21.20         25.55         6.38 o
   8   1  10         14.05          8.40         5.12 o
   9   1  10         11.04         12.76         6.79 o
  -9   2  10         27.41         38.78        12.14 o
  -8   2  10         39.31         43.98        12.23 o
  -7   2  10         16.08         19.63         5.30 o
  -6   2  10          8.75          7.76         3.06 o
  -5   2  10          7.04          7.29         2.27 o
  -4   2  10         32.95         32.01         5.26 o
  -3   2  10         12.12          9.05         3.30 o
  -2   2  10        162.83        179.51        16.03 o
  -1   2  10         27.12         27.97         6.75 o
   0   2  10         11.73         12.03         3.20 o
   1   2  10         40.97         37.35         4.43 o
   2   2  10         64.08         63.35         6.11 o
   3   2  10         11.54         10.85         2.66 o
   4   2  10         12.30         13.92         3.06 o
   5   2  10          5.85          4.08         2.00 o
   6   2  10          2.75          5.01         2.12 o
   7   2  10          3.81          7.67         2.78 o
   8   2  10          5.31          2.18         1.43 o
  -8   3  10         11.79         24.09        10.04 o
  -7   3  10          8.63         14.39         6.72 o
  -6   3  10          3.58          4.08         2.72 o
  -5   3  10          0.86          2.16         1.52 o
  -4   3  10          1.31         -1.39         2.55 o
  -3   3  10         16.14         15.97         4.74 o
  -2   3  10          2.14          3.03         1.44 o
  -1   3  10          4.40          3.98         1.73 o
   0   3  10          4.79          8.42         3.84 o
   1   3  10         44.63         43.15         8.13 o
   2   3  10          4.70          8.13         2.80 o
   3   3  10          4.30          0.17         1.62 o
   4   3  10         17.76         21.39         4.67 o
   5   3  10          8.75         11.46         3.61 o
   6   3  10         14.82         18.29         4.73 o
   7   3  10         10.57          8.90         3.37 o
  -6   4  10          0.64         -2.89         2.94 o
  -5   4  10          9.76         16.83         5.11 o
  -4   4  10         15.29         18.21         5.62 o
  -3   4  10          2.76          1.35         4.17 o
  -2   4  10         53.61         55.68         9.65 o
  -1   4  10         15.53         22.96         6.34 o
   0   4  10          8.31          3.08         1.80 o
   1   4  10          1.39          1.50         4.86 o
   2   4  10          2.83          0.18         2.09 o
   3   4  10          9.82         14.26         5.12 o
   4   4  10          3.97          7.96         3.23 o
   5   4  10          1.84          2.81         1.63 o
  -3   5  10         12.80         16.37         5.43 o
  -2   5  10          0.65          4.16         4.18 o
  -1   5  10         47.86         57.31        10.39 o
   0   5  10          2.45          8.59         4.12 o
   1   5  10          0.79          2.45         3.46 o
   2   5  10          4.60         10.59         4.80 o
  -5  -4  11          1.09          1.18         1.38 o
  -4  -4  11          9.81         16.04         5.59 o
  -3  -4  11          2.44          4.72         3.54 o
  -2  -4  11          6.55          6.86         7.01 o
  -1  -4  11         17.40         17.71         7.73 o
   0  -4  11          3.32          3.37         3.84 o
   1  -4  11          3.89          6.35         4.31 o
   2  -4  11          7.02          3.68         8.16 o
   3  -4  11          6.22         -0.72        12.28 o
   4  -4  11         19.07          9.74        15.33 o
  -7  -3  11         12.96         12.32         7.06 o
  -6  -3  11          7.92          7.18         5.78 o
  -5  -3  11          0.85          0.10         1.47 o
  -4  -3  11         20.16         14.03         5.17 o
  -3  -3  11          7.92          8.75         4.68 o
  -2  -3  11          9.94          4.63         4.09 o
  -1  -3  11          1.30          2.30         2.16 o
   0  -3  11          7.14         11.48         7.14 o
   1  -3  11          9.23         10.36         5.69 o
   2  -3  11         17.65         23.92         6.35 o
   3  -3  11          5.98          3.21         4.90 o
   4  -3  11         12.56          5.74         6.28 o
   5  -3  11          8.60          1.44         8.46 o
   6  -3  11         38.04         36.01        14.65 o
  -8  -2  11          0.97         -1.82         1.82 o
  -7  -2  11          2.62          9.52         5.88 o
  -6  -2  11         16.17         23.74         9.72 o
  -5  -2  11         10.94         15.24         5.12 o
  -4  -2  11         10.58         11.89         4.75 o
  -3  -2  11         55.15         59.35         8.87 o
  -2  -2  11          2.91          7.41         2.74 o
  -1  -2  11          8.13          4.51         3.80 o
   0  -2  11         22.77         27.71         6.31 o
   1  -2  11         26.18         40.50        12.97 o
   2  -2  11          0.83          8.09         9.57 o
   3  -2  11         15.82         28.63        10.02 o
   4  -2  11          0.50          7.58         4.57 o
   5  -2  11          3.00         -0.22         4.82 o
   6  -2  11          0.40          8.32         4.48 o
   7  -2  11          9.74         10.22         4.87 o
  -8  -1  11         35.72         45.93        12.96 o
  -7  -1  11          6.10          2.28         2.94 o
  -6  -1  11          0.41         -1.33         2.00 o
  -5  -1  11          3.69          3.46         2.86 o
  -4  -1  11         14.59         17.78         4.21 o
  -3  -1  11         18.02         16.84         4.48 o
  -2  -1  11         28.16         27.54         5.87 o
  -1  -1  11         41.78         41.63         7.80 o
   0  -1  11          7.89          8.22         2.75 o
   1  -1  11         77.69         73.10        10.27 o
   2  -1  11         62.26         59.84         9.37 o
   3  -1  11          2.26         10.72        29.76 o
   4  -1  11          0.21         10.55        28.11 o
   5  -1  11          4.09          8.30        13.76 o
   6  -1  11         14.49         20.90        11.74 o
   7  -1  11         10.79         13.05        21.19 o
   8  -1  11          0.34          8.13        40.60 o
  -9   0  11          0.07         -0.68         2.51 o
  -8   0  11          1.31         -1.95         3.71 o
  -7   0  11          0.31          0.96         1.31 o
  -6   0  11          0.79          1.12         1.82 o
  -5   0  11          0.23         -0.02         3.25 o
  -4   0  11         32.59         31.25         6.67 o
  -3   0  11          8.57         13.01         4.23 o
  -2   0  11         51.44         55.28         8.64 o
  -1   0  11         24.90         22.16         5.45 o
   0   0  11          4.63          2.30         0.81 o
   1   0  11          3.81          7.54         3.09 o
   2   0  11          2.71          0.28         1.65 o
   3   0  11        139.96        135.08        14.15 o
   4   0  11         22.62         21.71         5.93 o
   5   0  11         42.97         48.97        12.02 o
   6   0  11          0.37          0.71         1.38 o
   7   0  11          0.45          2.92         2.03 o
   8   0  11          7.99         16.61         5.14 o
  -8   1  11         35.71         38.78         7.80 o
  -7   1  11          6.09          3.51         3.62 o
  -6   1  11          0.41         -0.45         1.34 o
  -5   1  11          3.70          2.98         2.02 o
  -4   1  11         14.60         16.68         3.97 o
  -3   1  11         18.04         19.08         5.58 o
  -2   1  11         28.14         33.75         5.67 o
  -1   1  11         41.80         42.40         8.22 o
   0   1  11          7.90          9.90         3.50 o
   1   1  11         77.71         77.18         8.67 o
   2   1  11         62.28         62.29         7.81 o
   3   1  11          2.27          5.61         3.36 o
   4   1  11          0.21          2.51         1.34 o
   5   1  11          4.10          2.31         2.61 o
   6   1  11         14.49         16.27         4.00 o
   7   1  11         10.79         15.82         6.11 o
   8   1  11          0.34          3.78         5.60 o
  -8   2  11          0.96          3.52         3.70 o
  -7   2  11          2.63         -1.09         2.99 o
  -6   2  11         16.19         18.54         4.31 o
  -5   2  11         10.95         11.61         3.37 o
  -4   2  11         10.59         16.43         4.01 o
  -3   2  11         55.18         57.43         9.41 o
  -2   2  11          2.91          2.28         1.46 o
  -1   2  11          8.15         12.04         4.03 o
   0   2  11         22.80         23.75         4.74 o
   1   2  11         26.22         20.38         4.56 o
   2   2  11          0.82          3.54         1.83 o
   3   2  11         15.81         21.43         4.05 o
   4   2  11          0.51         -1.44         1.44 o
   5   2  11          2.99         -1.52         2.44 o
   6   2  11          0.40         -0.49         3.05 o
   7   2  11          9.71         13.25         4.79 o
  -7   3  11         12.95         25.48         9.92 o
  -6   3  11          7.93         13.17         5.20 o
  -5   3  11          0.85          1.18         1.35 o
  -4   3  11         20.14         26.83         7.05 o
  -3   3  11          7.92          7.10         4.71 o
  -2   3  11          9.95          9.76         3.21 o
  -1   3  11          1.30          0.89         2.18 o
   0   3  11          7.15          9.10         3.97 o
   1   3  11          9.23          9.44         4.54 o
   2   3  11         17.64         14.57         4.73 o
   3   3  11          5.98          1.61         3.59 o
   4   3  11         12.56         17.50         5.87 o
   5   3  11          8.60          7.76         3.14 o
   6   3  11         38.03         45.21         7.53 o
  -5   4  11          1.10          1.67         1.65 o
  -4   4  11          9.84         17.26         5.89 o
  -3   4  11          2.45         -1.56         1.79 o
  -2   4  11          6.53          7.25         3.73 o
  -1   4  11         17.38         23.69         6.69 o
   0   4  11          3.32          0.78         2.24 o
   1   4  11          3.91          3.81         2.53 o
   2   4  11          7.03         12.21         4.50 o
   3   4  11          6.21          0.98         7.82 o
   4   4  11         19.10         14.48         5.03 o
  -2  -4  12          4.64          1.80         4.86 o
  -1  -4  12          6.37          8.90         6.93 o
   0  -4  12         11.66         25.83        11.34 o
   1  -4  12         15.25         19.71        10.14 o
  -5  -3  12          7.09          7.00         3.68 o
  -4  -3  12          7.01          7.23         4.03 o
  -3  -3  12          4.73          6.11         3.75 o
  -2  -3  12         14.01          3.98         3.76 o
  -1  -3  12          8.36          5.42         3.80 o
   0  -3  12         11.71         10.00         4.25 o
   1  -3  12          0.62          3.20         3.33 o
   2  -3  12         28.12         37.15        10.23 o
   3  -3  12          4.61         18.73        14.33 o
   4  -3  12          7.00         13.57         6.29 o
  -7  -2  12          9.25          8.08         5.76 o
  -6  -2  12          8.66          7.98         5.63 o
  -5  -2  12          0.22          2.98         2.90 o
  -4  -2  12          4.53          6.27         2.95 o
  -3  -2  12          6.66          6.88         3.26 o
  -2  -2  12          4.75          0.18         6.11 o
  -1  -2  12         11.54         11.74         4.11 o
   0  -2  12          3.32          7.16         3.65 o
   1  -2  12          1.38          2.68         2.62 o
   2  -2  12         40.48         62.87        27.06 o
   3  -2  12          5.07         17.47        26.18 o
   4  -2  12         11.19         26.47        15.90 o
   5  -2  12          2.07          2.80        14.16 o
   6  -2  12         17.53         27.88        12.94 o
  -7  -1  12          5.18          7.18         6.27 o
  -6  -1  12          6.10          3.13         4.48 o
  -5  -1  12         42.54         49.25         8.58 o
  -4  -1  12          1.58          4.36         2.58 o
  -3  -1  12         20.41         23.04         5.84 o
  -2  -1  12         39.45         40.38         7.92 o
  -1  -1  12          7.08          9.70         3.69 o
   0  -1  12          3.79          1.78         2.04 o
   1  -1  12         49.84         50.03         8.78 o
   2  -1  12          7.47          6.31         2.71 o
   3  -1  12          6.95          6.23         3.04 o
   4  -1  12          8.67         10.94         6.37 o
   5  -1  12         21.61         63.93        28.89 o
   6  -1  12          3.12          8.61        17.54 o
  -8   0  12          9.22          2.78         2.32 o
  -7   0  12         33.22         38.97         7.82 o
  -6   0  12         28.31         22.73         5.89 o
  -5   0  12         39.16         49.24         8.73 o
  -4   0  12          6.15         10.08         4.51 o
  -3   0  12          7.38          2.79         1.74 o
  -2   0  12          0.19         -2.51         2.51 o
  -1   0  12         45.10         40.73         7.61 o
   0   0  12          0.44          2.05         2.23 o
   1   0  12         30.63         32.30         7.54 o
   2   0  12         39.70         39.04         7.99 o
   3   0  12         13.79         16.24         5.29 o
   4   0  12         16.99         19.50         5.95 o
   5   0  12          0.01          2.02         2.45 o
   6   0  12         23.68         24.42         6.84 o
   7   0  12          1.87         -1.22         1.97 o
  -7   1  12          5.21          4.16         2.90 o
  -6   1  12          6.12          7.21         2.53 o
  -5   1  12         42.48         47.33         7.12 o
  -4   1  12          1.59          2.35         1.48 o
  -3   1  12         20.45         29.16         7.13 o
  -2   1  12         39.52         47.03         7.05 o
  -1   1  12          7.11         10.54         3.55 o
   0   1  12          3.77          4.28         4.64 o
   1   1  12         49.91         44.33         6.97 o
   2   1  12          7.50          8.56         2.72 o
   3   1  12          6.95         11.35         3.74 o
   4   1  12          8.68          6.36         2.31 o
   5   1  12         21.66         27.84         5.84 o
   6   1  12          3.12          5.80         5.45 o
  -7   2  12          9.25          8.07         5.14 o
  -6   2  12          8.67          7.53         5.78 o
  -5   2  12          0.21         -0.05         1.87 o
  -4   2  12          4.53          5.63         2.88 o
  -3   2  12          6.67         10.56         4.84 o
  -2   2  12          4.75          7.53         4.17 o
  -1   2  12         11.54         13.03         5.43 o
   0   2  12          3.32          1.16         3.08 o
   1   2  12          1.38          1.36         1.65 o
   2   2  12         40.47         50.63         7.38 o
   3   2  12          5.07          6.75         2.73 o
   4   2  12         11.19         13.42         4.56 o
   5   2  12          2.07          7.29         4.59 o
   6   2  12         17.52         22.03         6.40 o
  -5   3  12          7.10         10.81         5.35 o
  -4   3  12          7.01          7.97         3.65 o
  -3   3  12          4.76          1.79         5.62 o
  -2   3  12         14.05         25.23         7.03 o
  -1   3  12          8.38         13.87         5.64 o
   0   3  12         11.74         14.33         4.93 o
   1   3  12          0.61         -2.37         2.37 o
   2   3  12         28.10         31.79         7.69 o
   3   3  12          4.60          1.38         3.47 o
   4   3  12          6.98          9.80         4.41 o
  -2   4  12          4.64          4.86         3.29 o
  -1   4  12          6.37          7.74         3.72 o
   0   4  12         11.67         16.94         5.65 o
   1   4  12         15.26         16.16         5.82 o
  -3  -3  13         15.87         14.32         6.97 o
  -2  -3  13         13.17         10.70         7.05 o
  -1  -3  13          1.95          2.56         3.46 o
   0  -3  13         19.93         20.96         6.03 o
   1  -3  13         33.58         37.05         8.03 o
  -5  -2  13         21.92         33.04        11.95 o
  -4  -2  13          3.49          5.80         4.41 o
  -3  -2  13          4.54         10.48         6.93 o
  -2  -2  13          0.59          2.80         4.14 o
  -1  -2  13         16.42         21.02         5.90 o
   0  -2  13         15.95         23.17         6.22 o
   1  -2  13          0.70          1.79         1.38 o
   2  -2  13         24.03         31.48         7.56 o
   3  -2  13          1.87         20.03        19.76 o
   4  -2  13          3.77         17.66        21.86 o
  -6  -1  13         33.18         27.86        10.62 o
  -5  -1  13         16.08         21.02         8.94 o
  -4  -1  13          7.00          5.04         2.25 o
  -3  -1  13          3.77          4.12         2.58 o
  -2  -1  13         10.55         11.47         5.07 o
  -1  -1  13         18.88         20.18         5.64 o
   0  -1  13          2.00         34.83        45.33 o
   1  -1  13          2.78         -0.79         2.87 o
   2  -1  13         17.52         13.84         4.79 o
   3  -1  13         11.37          6.81        10.79 o
   4  -1  13         23.60         27.99         7.18 o
   5  -1  13          7.00         10.34         6.62 o
  -6   0  13         52.58         53.91         9.44 o
  -5   0  13         29.98         31.62         7.30 o
  -4   0  13          2.53         -0.12         2.22 o
  -3   0  13         29.63         33.31         7.40 o
  -2   0  13         32.69         39.31         8.42 o
  -1   0  13         57.68         57.66         9.55 o
   0   0  13          9.47          4.26         2.46 o
   1   0  13         54.64         57.20         9.85 o
   2   0  13         44.90         47.32         9.17 o
   3   0  13          2.23          2.04         2.75 o
   4   0  13          0.20          3.66         2.84 o
   5   0  13         26.12         35.62         6.84 o
  -6   1  13         33.17         39.07         7.07 o
  -5   1  13         16.06         15.74         4.09 o
  -4   1  13          7.01         10.81         3.43 o
  -3   1  13          3.76          9.46         4.22 o
  -2   1  13         10.55         14.92         4.88 o
  -1   1  13         18.86          9.39         8.11 o
   0   1  13          1.99          5.28         3.28 o
   1   1  13          2.78          5.12         3.02 o
   2   1  13         17.50         14.11         4.11 o
   3   1  13         11.37         16.80         6.21 o
   4   1  13         23.63         26.65         5.79 o
   5   1  13          7.00          4.55         5.01 o
  -5   2  13         21.95         29.24         7.34 o
  -4   2  13          3.48          3.60         3.76 o
  -3   2  13          4.53          2.70         9.23 o
  -2   2  13          0.59          3.90         1.74 o
  -1   2  13         16.43         24.70         6.93 o
   0   2  13         15.96         19.39         6.48 o
   1   2  13          0.70          2.07         2.22 o
   2   2  13         23.99         24.56         6.88 o
   3   2  13          1.86          0.06         1.72 o
   4   2  13          3.78          0.67         3.20 o
  -3   3  13         15.89         14.21         5.23 o
  -2   3  13         13.18         10.92         4.01 o
  -1   3  13          1.94         -0.45         1.16 o
   0   3  13         19.92         28.61         7.69 o
   1   3  13         33.58         37.86         8.85 o
  -1  -2  14         22.03         23.98         6.60 o
   0  -2  14         32.68         33.53         8.09 o
  -3  -1  14         10.65         10.66         4.35 o
  -2  -1  14         13.18         17.15         5.82 o
  -1  -1  14          8.42         13.17         5.40 o
   0  -1  14          2.19          0.65         3.06 o
   1  -1  14          5.04          4.72         2.23 o
   2  -1  14         23.63         20.91         6.52 o
  -4   0  14          4.57          7.43         6.55 o
  -3   0  14          0.92         -2.81         2.81 o
  -2   0  14         25.63         30.85         7.83 o
  -1   0  14          1.77         -1.73         7.29 o
   0   0  14         10.56         13.08        10.69 o
   1   0  14          2.68          7.42         4.41 o
   2   0  14          3.24          0.18         2.89 o
   3   0  14          3.11          2.72        11.60 o
  -3   1  14         10.66          8.54         4.38 o
  -2   1  14         13.19         11.39         4.33 o
  -1   1  14          8.44         10.88         3.60 o
   0   1  14          2.19          4.52         4.83 o
   1   1  14          5.04          2.33         1.92 o
   2   1  14         23.65         32.69         6.38 o
  -1   2  14         22.00         14.69         4.95 o
   0   2  14         32.64         38.98         9.04 o
                                                
